# Supplementary material for: Xenometabolomics reveals metabolic functional guilds unique to specific inulin subtypes in human gut microbiota cultures
Source: mSystems. 2025 Oct 22;10(11):e01031-25. doi: 10.1128/msystems.01031-25 (PMC12625710; doi:10.1128/msystems.01031-25)
Supplement: Supplemental Tables — Tables S1-S4. [file msystems.01031-25-s0006.xlsx]

## Sheet: Supplemental Table 1
Supplemental Table 1: Peak area intensities of metabolites used in analysis
Metabolites were selected for inclusion if (1) had metabolites with ≥ 3 zero values across all inulin blanks samples and (2) had at least 2 non-zero values across two lineages in at least 2 donors within at least 1 inulin group.
Selection (1) was to enrich for metabolites that were the result of bacterial metabolism and selection (2) to minimize low abundant metabolites without losing inulin specific metabolites.
Data were generated using a Thermo Vanquish Horizon UHPLC-coupled Exploris 480 Orbitrap high-resolution mass spectrometer following methanol extraction and centrifugation, with chromatographic separations via Waters Acquity Premier CSH C18 column
Data were then processed in Compound Discoverer 3.0 using an untargeted metabolomics workflow including retention time alignment, unknown compound detection, compound-grouping across all samples, gap filling and metabolite identification using online, and “in-house” data-dependent MS2-fragmentation spectral databases (ddMS2).
Zero values are considered when no adducts were identified above the intensity threshold.
								inulin	AA	AA	AA	AA	AA	AA	AA	AA	AGA	AGA	AGA	AGA	AGA	AGA	AGA	AGA	CLR	CLR	CLR	CLR	CLR	CLR	CLR	IQ	IQ	IQ	IQ	IQ	IQ	IQ	IQ	L90	L90	L90	L90	L90	L90	L90	TEX	TEX	TEX
								donor	2	1	3	3	3	1	2	1	2	3	1	1	3	1	3	2	3	3	2	3	1	2	1	2	1	1	2	3	2	3	3	3	2	3	1	1	3	1	1	3	1
								lineage	3	1	3	2	1	2	2	3	1	1	1	2	2	3	3	3	1	3	2	2	1	1	3	3	2	1	1	3	2	2	1	3	3	1	2	3	2	1	3	2	2
Level	Mode	Molecular Weight	RT [min]	mzCloud Best Match	mzVault Best Match	name	formula	metab_id	AA_2_3	AA_1_1	AA_3_3	AA_3_2	AA_3_1	AA_1_2	AA_2_2	AA_1_3	AGA_2_1	AGA_3_1	AGA_1_1	AGA_1_2	AGA_3_2	AGA_1_3	AGA_3_3	AGA_2_3	CLR_3_1	CLR_3_3	CLR_2_2	CLR_3_2	CLR_1_1	CLR_2_1	CLR_1_3	IQ_2_3	IQ_1_2	IQ_1_1	IQ_2_1	IQ_3_3	IQ_2_2	IQ_3_2	IQ_3_1	L90_3_3	L90_2_3	L90_3_1	L90_1_2	L90_1_3	L90_3_2	L90_1_1	TEX_1_3	TEX_3_2	TEX_1_2
1	NEG	104.047	1.942	81.4	93.6	a-Hydroxyisobutyric Acid	C4 H8 O3	ID4041	992078	187824	0	0	0	289486	836400	398038	972691	231651	0	526166	0	425511	234940	648173	313884	0	0	0	0	931338	455051	870284	437164	462966	788095	425975	0	418870	422726	338790	0	253004	135505	344999	249480	0	726640	605862	599785
1	NEG	166.063	7.436	90.5		Atrolactic Acid	C9 H10 O3	ID3880	838330	8.92534e+06	735032	982816	1.03656e+06	0	0	0	622684	2.57541e+06	0	9.042e+06	0	6.89779e+06	0	0	3.04475e+06	645407	194652	1.02537e+06	0	0	0	318260	7.06149e+06	7.28128e+06	412766	0	278468	0	0	3.29985e+06	68400.1	0	0	0	0	0	7.80376e+06	4.61753e+06	8.57602e+06
1	NEG	182.058	5.349	87	87.5	DL-p-Hydroxyphenyllactic Acid	C9 H10 O4	ID3949	162908	1.84405e+06	63903	73712.2	122652	2.73053e+06	249444	2.38518e+06	175421	1.22205e+06	1.11347e+06	2.87033e+06	1.34355e+06	2.36902e+06	1.74057e+06	278006	1.11344e+06	90712.6	0	161501	274875	348579	2.71086e+06	256619	1.92896e+06	1.90706e+06	288129	1.23559e+06	135335	1.28758e+06	1.43655e+06	901796	0	1.02115e+06	1.94928e+06	1.58158e+06	1.59491e+06	1.80178e+06	1.83592e+06	1.26523e+06	1.84436e+06
1	POS	145.053	7.983	64	72.9	Indole-3-Carboxaldehyde	C9 H7 N O	ID2346	74877.6	56833.2	67160.9	66683	70918.5	83174.4	90210.4	87531.5	52796.8	76171.3	72412.2	63085.1	71334.8	60855.2	71532.6	0	88774.1	61781.7	49857	68609.3	72903.4	72800.2	84308	73377.3	81543	81918.8	76414.6	101235	61689.5	95599.4	102174	51228.1	48807.6	92474.1	77885.1	96575.7	109404	91597.5	77971.6	95543.4	85646.4
1	NEG	145.052	7.997	72.4	89.2	Indole-3-Carboxaldehyde	C9 H7 N O	ID4528	101964	77975.7	93426.8	89753.7	92700.4	109822	112373	109524	55311.1	68124.1	89450.5	77136.2	67312.7	73721.3	69666.3	41301.1	125584	88214.1	66303	83769.5	92882.5	99858.5	108714	100608	108359	111164	101972	133341	74096.4	128634	131370	64581.5	71034.9	126084	107907	123063	141473	117662	100888	133191	119602
1	POS	205.074	7.847	71.3	88.9	Indole-3-Lactic Acid	C11 H11 N O3	ID1360	154501	169528	246255	226597	284593	173486	181881	121669	54264.9	117127	100286	346582	115130	194451	113429	0	64750.5	0	0	0	0	96738.4	227520	155556	71743.6	162609	141782	67717	0	68641.6	52498	239835	0	38938.3	121438	167878	112454	137754	174937	129386	237578
1	NEG	205.073	7.861	88	83	Indole-3-Lactic Acid	C11 H11 N O3	ID4178	204362	226070	319055	305364	362854	0	226177	152787	69297.7	152224	133906	466029	148765	245546	144762	0	74305.1	0	0	0	0	120918	281593	203007	85257.1	203469	189161	81160.9	0	72082.5	61298.5	284552	0	42567.9	155915	196799	136309	154434	216215	174452	293887
1	POS	90.0315	0.96		73.7	Lactic Acid	C3 H6 O3	ID439	817025	174927	0	0	0	663540	2.20815e+06	688729	1.25253e+06	289186	0	0	158786	187302	293880	855503	493706	0	0	0	0	2.21556e+06	736846	2.3163e+06	821379	767825	1.04205e+06	843131	0	806249	797421	776076	0	825115	0	759730	820169	748472	900339	513471	778633
1	NEG	90.0314	0.971	88.9	71.4	Lactic Acid	C3 H6 O3	ID3841	0	4.60824e+07	5.70419e+06	7.28803e+06	6.41682e+06	6.88651e+07	2.00466e+08	1.07658e+08	1.30846e+08	4.35987e+07	1.12034e+07	2.67551e+07	2.88334e+07	2.64708e+07	3.97176e+07	1.02846e+08	5.58555e+07	2.76215e+06	0	3.1232e+06	5.11144e+06	1.60695e+08	8.58285e+07	1.29368e+08	9.13744e+07	9.3303e+07	7.11831e+07	9.72851e+07	1.4791e+06	1.05271e+08	9.01509e+07	9.71928e+07	1.02694e+06	1.0589e+08	6.18464e+07	9.93376e+07	7.13712e+07	1.08694e+08	1.00939e+08	6.75275e+07	9.44784e+07
1	POS	137.047	3.604	82.9	79.4	p-Aminobenzoic Acid	C7 H7 N O2	ID1453	179192	0	0	0	0	0	0	0	0	0	0	207375	214867	212335	207563	0	0	0	0	0	0	0	0	0	0	0	0	0	0	0	0	0	0	0	0	0	0	0	0	0	0
1	POS	118.026	1.435		75.6	Succinic Acid	C4 H6 O4	ID120	5.4404e+06	0	0	0	0	1.59848e+07	0	1.72351e+07	4.49685e+06	6.25162e+06	0	0	2.56744e+06	0	5.45163e+06	0	0	0	0	0	0	1.53572e+07	1.64301e+07	1.35728e+07	1.12074e+07	9.28888e+06	5.71901e+06	7.69499e+06	0	1.24473e+07	7.88105e+06	0	0	8.47029e+06	1.65076e+07	1.07365e+07	8.09759e+06	0	1.02338e+07	2.40584e+06	1.18026e+07
1	NEG	118.026	1.451	87.2	92.4	Succinic Acid	C4 H6 O4	ID3868	3.69467e+06	0	0	0	0	9.5136e+06	1.14688e+07	1.40078e+07	3.59578e+06	5.11983e+06	354757	0	2.39422e+06	0	4.22005e+06	0	9.03459e+06	0	474722	0	82965.6	1.1952e+07	1.21476e+07	1.03543e+07	9.52703e+06	9.14683e+06	4.37739e+06	8.23108e+06	0	8.26859e+06	7.74898e+06	0	500591	6.56414e+06	1.16913e+07	1.17643e+07	1.00642e+07	9.14774e+06	6.71769e+06	1.84957e+06	8.65175e+06
2	POS	215.188	9.179	69.9		12-Aminododecanoic acid	C12 H25 N O2	ID2609	31059	30587.2	0	33744.9	33571.9	30383.9	30081.9	47266.6	0	0	22576.5	22738.7	0	21835	22549.5	0	26636.7	0	0	0	0	23628.9	0	29144.8	0	37943.4	24395.8	31807.9	0	23249.8	27474.9	69998	60170.9	84605.4	79385.6	87507.8	82259.8	89247.2	46210.1	40901.3	26202.9
2	POS	94.0529	0.569	82		1-Vinylimidazole	C5 H6 N2	ID1972	0	0	0	0	0	0	0	0	0	0	80295.1	0	0	0	0	0	0	0	0	0	0	0	128923	0	120218	147109	0	142991	0	109566	111267	0	0	0	139006	159055	109844	160546	156224	116927	128965
2	NEG	173.105	7.189	78.5		2-(Acetylamino)hexanoic acid	C8 H15 N O3	ID4362	0	29189	0	0	0	45038.6	30337	51996.4	29067.2	28250.7	0	0	0	0	26159.1	195477	110510	0	0	0	0	0	49410.9	0	58457.8	30703	0	99779.3	0	128187	110633	114533	0	233978	49608.4	54750.7	234618	61424.7	43170.1	39746.8	39932.8
2	NEG	150.035	4.884	84.4		2-Hydroxy-4-methylthiobutanoic acid	C5 H10 O3 S	ID3920	472894	883190	0	0	0	1.9657e+06	423767	2.49678e+06	960015	927875	167783	931850	664367	916841	613582	104159	1.00583e+06	0	0	0	33015	532530	1.83423e+06	396950	2.64188e+06	2.27511e+06	137972	1.26323e+06	0	1.41339e+06	1.20408e+06	3.75132e+06	0	1.34359e+06	1.58025e+06	2.03895e+06	1.55967e+06	2.1027e+06	1.63894e+06	1.15944e+06	2.99371e+06
2	NEG	129.042	1.37	93.2	60.6	4-Oxoproline	C5 H7 N O3	ID3988	0	295211	1.18281e+06	1.28569e+06	1.32726e+06	334519	0	626470	73308	513292	796460	755439	700461	788959	607554	378159	919766	967566	783719	979657	1.23909e+06	0	454805	0	883139	893120	0	887212	877779	1.00913e+06	988968	608718	677901	813624	0	567358	940835	690757	797752	1.40612e+06	870338
2	POS	126.031	0.964	91.5	76.3	5-Hydroxymethyl-2-furaldehyde	C6 H6 O3	ID37	0	0	0	0	0	0	0	0	0	0	0	0	0	0	0	0	0	0	0	0	0	0	0	0	0	0	0	0	0	0	0	6.77429e+06	5.16907e+06	5.66776e+06	6.98061e+06	0	6.8431e+06	8.3492e+06	0	0	0
2	POS	126.031	0.816	89	74.7	5-Hydroxymethyl-2-furaldehyde	C6 H6 O3	ID114	0	0	0	0	0	0	0	0	0	0	0	0	0	0	0	0	0	0	0	0	0	0	0	0	0	0	0	0	0	0	0	0	0	6.1114e+06	0	3.66648e+06	5.79565e+06	6.79525e+06	0	0	0
2	POS	297.089	5.12	91.9		5'-S-Methyl-5'-thioadenosine	C11 H15 N5 O3 S	ID1762	0	0	0	23934.1	25250.3	25973.2	71211.7	47361.1	67273.8	0	0	0	0	0	0	29861.3	27529.2	0	0	0	0	80715.2	47820.7	38563.7	62113	61403.6	0	66765	0	69910.2	62521.5	38148.5	0	69026.7	22245	60917.8	74049.1	70012	58098.7	38005.2	49320.2
2	POS	143.073	9.252	69.7		6-Methylquinoline	C10 H9 N	ID623	407812	624920	0	0	0	1.19924e+06	0	396954	232142	1.25006e+06	0	203660	1.19084e+06	239891	1.26786e+06	35803.3	986743	0	0	0	0	36164.9	781511	0	686377	516370	0	795580	0	715668	694951	0	0	722386	1.02958e+06	590360	729524	460852	365744	629146	402321
2	NEG	347.062	1.676	93		Adenosine 5'-monophosphate	C10 H14 N5 O7 P	ID4320	0	0	0	0	0	0	91696.7	0	85853	50289	0	0	0	0	73424.5	58424.5	0	0	0	0	0	130243	0	130933	93695	217458	0	119800	0	128981	0	0	0	0	0	0	0	0	133524	108458	239356
2	POS	103.1	0.572	81.2		Choline	C5 H13 N O	ID565	0	0	822080	1.69938e+06	0	0	0	0	0	1.46026e+06	1.44138e+06	1.50536e+06	1.67846e+06	1.62561e+06	1.81056e+06	1.70496e+06	0	0	0	0	0	0	0	0	161633	156486	0	153069	165231	141581	147131	0	0	0	0	0	0	0	98910.3	100328	102834
2	NEG	230.151	9.629	90	82.5	Dodecanedioic acid	C12 H22 O4	ID5091	0	0	0	0	0	0	0	0	0	0	0	0	0	0	0	0	26084.3	25763.9	24888.5	30305.2	28705	27364.7	29732.9	27974	26887.6	26503.8	29977.4	26387.8	29824.9	27548.5	0	0	0	0	0	0	0	0	0	0	0
2	POS	99.0682	3.766	70		Î´-Valerolactam	C5 H9 N O	ID701	293755	257049	336351	358547	363416	367448	403804	387362	448414	420092	445766	405429	392327	386235	426083	416855	317240	286198	222095	256602	262151	312710	308987	502803	540426	520300	530333	94622.9	379000	505098	496538	432483	495470	499834	535142	550363	526034	527667	875802	1.04203e+06	1.19905e+06
2	POS	133.037	1.201	86.9	90	L-Aspartic acid	C4 H7 N O4	ID584	1.54642e+06	694663	0	0	0	1.07783e+06	1.23268e+06	787790	653747	740066	736582	428649	414432	355153	472972	0	910418	0	0	0	192951	1.16719e+06	1.24363e+06	451292	536902	1.10247e+06	485168	440367	288254	572673	497303	0	0	0	670053	526710	356798	750022	1.34231e+06	506389	1.58799e+06
2	POS	133.037	1.37	70.7	82.8	L-Aspartic acid	C4 H7 N O4	ID1555	171345	112880	0	0	0	163665	0	116797	71245.8	77203.5	67234.9	43515.5	0	0	0	52246.8	146971	0	0	0	0	0	179008	0	0	131390	30318.6	0	0	68031.2	0	0	0	90139.4	107683	92660.2	0	119120	154978	51681.7	200010
2	POS	141.09	0.573	93.1		L-Histidinol	C6 H11 N3 O	ID70	0	9.39705e+06	83098.7	109133	108248	1.07868e+07	198815	1.15666e+07	212935	1.59017e+06	7.05598e+06	2.31692e+06	1.40708e+06	2.00007e+06	523830	1.41327e+06	9.09992e+06	0	0	0	1.26018e+06	996406	1.36406e+07	537043	1.4448e+07	1.2743e+07	161549	2.13486e+07	0	1.98836e+07	1.94058e+07	5.73014e+06	0	1.50085e+07	2.32603e+07	2.47439e+07	1.21507e+07	2.63596e+07	1.70614e+07	1.06343e+07	1.67674e+07
2	POS	141.09	0.353	93.3		L-Histidinol	C6 H11 N3 O	ID103	0	1.40091e+07	0	106716	0	1.5428e+07	200721	1.4816e+07	111668	1.12536e+06	3.16579e+06	2.08494e+06	1.15541e+06	1.83587e+06	413115	1.40023e+06	8.41289e+06	0	0	0	995399	376635	1.71144e+07	0	1.73109e+07	1.66874e+07	0	1.62305e+07	0	1.54953e+07	1.84072e+07	4.72059e+06	0	1.31546e+07	1.26194e+07	1.34121e+07	1.47149e+07	1.3922e+07	1.58895e+07	1.11529e+07	1.55324e+07
2	POS	141.09	0.611	84.7		L-Histidinol	C6 H11 N3 O	ID134	0	0	0	0	0	2.02737e+06	0	0	0	1.08146e+06	0	1.44724e+06	1.23538e+06	1.44324e+06	530533	881107	7.53017e+06	0	0	0	0	0	1.17207e+07	0	5.78135e+06	5.1874e+06	0	0	0	0	0	0	0	1.36916e+07	0	0	9.87596e+06	0	0	6.64595e+06	1.0265e+07
2	NEG	141.09	0.362	87.9		L-Histidinol	C6 H11 N3 O	ID4673	0	58160.4	0	0	0	67046.9	0	76014.2	0	0	0	0	0	0	0	0	28924.2	0	0	0	0	0	83061.4	0	87765.3	68025.8	0	73116.4	0	78226.7	76683.2	0	0	72857.4	55304.3	68274.5	71092.8	68877.8	80162.6	35970.3	83415.1
2	NEG	130.026	1.88	80.1		Mesaconic acid	C5 H6 O4	ID4042	0	81188	0	0	0	188696	0	485262	0	0	0	59035	64679.8	79051.2	0	0	182598	0	0	0	0	106572	648943	0	294174	355591	0	516819	0	478145	653417	782858	0	362261	252411	272246	535225	500304	245549	169006	243202
2	POS	153.042	1.37	80.3		Mesalamine	C7 H7 N O3	ID600	644594	135320	637750	788636	651704	230304	546672	245950	950363	159295	590871	438006	194888	394827	166116	1.63598e+06	325492	175770	0	150754	599064	497084	274891	736897	288166	311180	469748	358649	0	390305	340720	606626	0	264195	202933	251554	269207	235350	439950	454482	311278
2	POS	161.069	0.675	65.1		Methyl 2-[(2-methoxy-2-oxoethyl)amino]acetate	C6 H11 N O4	ID922	0	540549	0	0	0	570809	75141.1	543479	187474	575008	631967	738960	466599	531746	595689	0	568225	0	0	0	240844	76294.6	525111	230091	369119	415257	145997	303805	0	363758	291658	0	0	540869	706988	0	0	0	311563	174008	216822
2	NEG	148.073	2.683	78.2		Mevalonic acid	C6 H12 O4	ID3977	0	399829	1.80834e+06	958515	706065	478188	0	413860	0	649865	265060	790888	473380	855612	535783	1.44599e+06	517561	239711	102934	183865	772401	0	595602	0	219947	195883	0	195984	249670	289057	225131	0	92018	438650	620605	343775	424351	253120	190183	224255	196805
2	NEG	175.048	1.219	96		N-Acetylaspartic acid	C6 H9 N O5	ID3924	0	0	31201.9	0	0	1.8511e+06	989203	1.12151e+06	0	1.26053e+06	1.51659e+06	781312	836292	723757	804991	797364	1.54214e+06	0	0	0	0	946939	2.19793e+06	0	690102	1.55476e+06	321697	522467	405377	0	0	0	0	1.33799e+06	1.92501e+06	1.39507e+06	1.03667e+06	1.7797e+06	1.73756e+06	625525	2.00627e+06
2	NEG	159.089	5.559	80.8		N-Acetylvaline	C7 H13 N O3	ID4384	50659.2	31171.6	87601.5	50983.4	25962.4	70944.7	39050.2	30838.2	92536.6	45918.5	0	49465.5	39487.6	42899.6	38233.2	222404	76930.7	0	0	0	0	38798.4	35129.1	39026.6	25991.9	25033.2	28658	43725.1	0	84796	71715.2	132809	0	111590	61926.8	33503.1	144604	34150.1	30334.4	72549.5	28569.7
2	NEG	129.042	1.622	73	55.9	Pyroglutamic Acid	C5 H7 N O3	ID3963	0	0	0	0	0	1.68107e+06	1.67416e+06	1.66497e+06	0	0	0	1.15509e+06	0	1.21009e+06	1.6856e+06	0	0	0	0	0	0	1.33373e+06	1.75103e+06	1.60321e+06	1.63008e+06	0	1.24627e+06	0	0	1.37521e+06	0	993185	0	2.09718e+06	1.30948e+06	2.12773e+06	2.35002e+06	2.11533e+06	1.30668e+06	0	1.55789e+06
2	POS	145.158	0.397	84.1		Spermidine	C7 H19 N3	ID276	3.45485e+06	0	439730	591449	0	0	4.47831e+06	0	5.58382e+06	0	0	72826.6	0	0	0	1.93641e+06	0	0	0	0	0	3.75073e+06	0	3.27397e+06	0	0	3.32797e+06	0	0	0	0	0	0	0	0	0	0	0	0	89999.3	0
2	POS	118.026	1.376		79.2	Succinic Acid	C4 H6 O4	ID30	5.33944e+07	7.03875e+07	0	0	0	1.11858e+07	3.69436e+07	1.34115e+07	3.00824e+07	1.74016e+07	0	0	3.23821e+06	0	5.21588e+06	0	4.40172e+07	0	0	0	0	3.08877e+07	1.27359e+07	8.22015e+07	2.72965e+07	2.21918e+07	0	1.4916e+07	0	9.55533e+06	1.93109e+07	6.14657e+07	0	2.23357e+07	1.54889e+07	1.94007e+07	1.71499e+07	2.27318e+07	1.85283e+07	5.22347e+06	1.93927e+07
2	POS	222.146	7.068	71.4		Tetraglyme	C10 H22 O5	ID1239	93723.9	0	89992.7	94543.5	108125	90171.8	90156.5	79540.7	94478.8	110488	105995	164452	88940.9	106039	98147.3	102491	90862.1	0	96228.6	86049	105444	95534	113279	0	0	129872	83927.6	89247.5	82829.6	83979.7	92546.4	400551	197149	219527	88946	0	127014	102155	0	103485	91622.8
2	POS	119.058	0.676		72.1	Threonine	C4 H9 N O3	ID1868	0	145867	0	0	0	151871	0	152163	0	109824	131702	183221	98401.5	143704	153777	66241.1	100415	0	0	0	0	0	109040	0	0	0	0	0	0	0	0	0	0	0	0	0	0	105540	0	0	0
2	POS	137.047	1.136	73.5		Trigonelline	C7 H7 N O2	ID969	0	341316	0	0	0	340822	0	548796	226586	220720	0	678809	184665	303750	275635	118662	122903	0	0	0	0	72924.9	532372	210007	344300	354192	0	198273	0	197665	183416	0	0	203812	413214	281248	205542	194998	185960	106773	279536
2	POS	137.047	4.432	76.8		Trigonelline	C7 H7 N O2	ID1120	0	175197	43324	38909.9	31769.1	270088	0	476585	0	0	0	80050.2	0	89040.7	0	0	79155.6	0	32750.4	0	52847.3	0	565358	54702.6	203911	212160	0	87470.5	0	114419	83740	220654	0	249725	305929	317332	238821	266448	151496	52963.5	173712
3	NEG	244.071	1.429			Uridine	C9 H12 N2 O6	ID3974	208353	0	82629.3	70625.8	83664.5	35198.2	185407	33107.9	604896	29979.7	0	32835.3	0	44332.4	39338.7	800750	44967.7	78981.7	0	0	64649	93160.8	59538.5	282336	0	0	257561	0	0	0	0	0	0	76949.9	87116.9	92654.3	68578.7	87176.9	0	35362.9	0
Undetermined 02.07.25	POS	220.182	9.277			(-)-Caryophyllene oxide	C15 H24 O	ID2042	0	0	0	0	0	0	0	0	129825	52123.5	48212.4	65361.6	66973	76372.4	60413.6	103232	0	0	0	0	0	0	0	0	0	0	0	0	0	0	0	0	0	0	0	0	0	0	0	0	0
Undetermined 02.07.25	POS	240.063	1.67			(3R,4S)-4,6,8-Trihydroxy-7-methoxy-3-methyl-3,4-dihydro-1H-isochromen-1-one	C11 H12 O6	ID267	0	0	0	0	1.39705e+06	0	0	0	0	0	0	0	0	0	0	0	0	0	1.49592e+06	0	1.3954e+06	0	0	0	0	0	0	0	0	0	0	2.91864e+06	3.74936e+06	0	5.5231e+06	4.31035e+06	2.31789e+06	4.29079e+06	0	0	0
Undetermined 02.07.25	POS	240.063	4.088			(3R,4S)-4,6,8-Trihydroxy-7-methoxy-3-methyl-3,4-dihydro-1H-isochromen-1-one	C11 H12 O6	ID955	0	0	0	0	0	0	0	607705	0	0	0	0	0	0	0	0	0	0	654625	0	0	0	0	545660	556143	0	542272	627789	0	678246	657306	0	0	0	0	0	0	0	0	467128	0
Undetermined 02.07.25	NEG	189.1	6.311			2-Aminooctanedioic acid	C8 H15 N O4	ID4443	0	0	0	0	0	37491.9	0	0	0	0	0	0	0	0	0	95075.1	45567.1	0	0	0	0	0	22873.8	0	38553.7	20184.8	0	62063.3	0	61282.7	48742	98620.5	0	175836	24108.5	25842.5	190845	42322.6	28183.4	27403.1	20752.6
Undetermined 02.07.25	NEG	118.063	4.67			2-Hydroxy-3-methylbutyric Acid	C5 H10 O3	ID3855	1.1813e+06	1.22244e+07	3.23964e+06	1.33474e+06	1.33338e+06	2.0988e+07	888831	7.64935e+06	2.82599e+06	6.81596e+06	2.57317e+06	3.75675e+06	4.40386e+06	3.04777e+06	5.63722e+06	1.46539e+07	1.2806e+07	0	99040.3	867762	1.93753e+06	2.61314e+06	1.30497e+07	450759	1.1616e+07	9.62575e+06	262988	1.27044e+07	132205	1.69564e+07	1.6065e+07	0	0	8.9313e+06	2.09605e+07	8.88869e+06	9.0051e+06	1.38189e+07	1.19933e+07	1.18353e+07	1.36809e+07
Undetermined 02.07.25	NEG	118.063	4.743			2-Hydroxy-3-methylbutyric Acid	C5 H10 O3	ID3858	622134	5.07659e+06	755490	0	0	1.03549e+07	0	5.513e+06	807937	2.22903e+06	0	1.52124e+06	1.65255e+06	1.02687e+06	1.86448e+06	0	4.86576e+06	0	0	268103	0	0	5.21818e+06	0	0	5.18638e+06	195949	0	0	0	0	7.51087e+06	0	4.6208e+06	1.03247e+07	0	5.03759e+06	0	4.46765e+06	4.38748e+06	4.61882e+06
Undetermined 02.07.25	NEG	132.078	6.729			2-Hydroxy-3-methylpentanoic Acid	C6 H12 O3	ID3870	688489	4.94361e+06	583165	232740	412743	8.33747e+06	740205	6.64352e+06	1.2339e+06	3.89003e+06	1.73928e+06	2.28004e+06	3.21461e+06	2.03795e+06	3.41713e+06	1.20685e+06	9.12945e+06	409636	271009	433700	586277	1.58688e+06	6.59108e+06	936636	8.40362e+06	7.12399e+06	943772	1.02819e+07	792429	1.09017e+07	9.50388e+06	1.03941e+07	537846	1.21033e+07	4.84676e+06	8.09722e+06	1.16388e+07	1.04727e+07	8.63013e+06	7.18753e+06	9.22907e+06
Undetermined 02.07.25	NEG	132.078	6.571			2-Hydroxy-3-methylpentanoic Acid	C6 H12 O3	ID3873	0	5.35005e+06	324757	262642	274643	1.1161e+07	0	3.95633e+06	0	3.3162e+06	582249	0	2.75859e+06	0	2.78113e+06	1.05593e+06	5.96734e+06	638976	248661	713588	0	663836	5.02302e+06	0	5.77219e+06	5.80955e+06	0	5.55002e+06	260010	7.20159e+06	6.70993e+06	1.73375e+06	32682.8	9.0217e+06	6.49354e+06	4.45738e+06	8.30034e+06	6.09754e+06	6.43388e+06	7.34727e+06	6.03112e+06
Undetermined 02.07.25	POS	152.047	4.346			2-Hydroxyphenylacetic acid	C8 H8 O3	ID873	0	364379	0	0	284692	292629	304692	346165	685594	859040	628832	749891	0	493982	650885	467456	0	0	273698	240624	0	0	0	404595	553938	0	395615	0	212832	406978	0	0	0	0	0	0	0	0	499432	523139	480210
Undetermined 02.07.25	POS	152.095	5.606			2-Isopropyl-6-methyl-4-pyrimidinol	C8 H12 N2 O	ID1247	0	209102	0	0	0	78150.1	0	50364.8	0	0	0	0	0	0	0	32824.8	49947.6	0	0	0	0	154424	39823.1	0	44483.2	142384	0	83722.9	0	259350	118890	64448.7	0	195551	419135	60188.8	99594.2	63869.4	98506.6	47516.9	43496.8
Undetermined 02.07.25	POS	152.095	6.307			2-Isopropyl-6-methyl-4-pyrimidinol	C8 H12 N2 O	ID3214	0	0	0	0	0	0	0	0	24505.4	0	0	0	0	0	0	0	0	0	0	0	0	0	0	0	0	0	0	0	0	0	0	0	0	0	0	0	0	0	36352.3	0	0
Undetermined 02.07.25	NEG	176.068	5.949			2-Isopropylmalic acid	C7 H12 O5	ID3848	0	1.36271e+06	1.23419e+06	3.81715e+06	3.11476e+06	2.9633e+06	0	0	0	1.62515e+06	0	882665	1.78196e+06	748657	1.79675e+06	2.85533e+07	6.99381e+06	1.65118e+06	0	0	1.58967e+06	2.20577e+07	0	0	3.30978e+06	1.68529e+06	0	3.56861e+06	0	4.10235e+06	3.50941e+06	850291	0	4.59618e+06	5.91475e+06	0	5.02225e+06	2.48704e+06	2.8266e+06	2.82059e+06	1.30327e+06
Undetermined 02.07.25	POS	297.107	4.358			2'-O-Methylguanosine	C11 H15 N5 O5	ID3033	0	0	0	0	0	0	0	0	0	0	0	0	0	0	0	0	0	0	0	0	0	0	0	0	0	0	0	0	0	0	0	50865	0	57235.1	0	23495.8	45233.3	35388.9	0	0	0
Undetermined 02.07.25	NEG	146.021	2.199			2-Oxoglutaric acid	C5 H6 O5	ID3903	0	0	0	0	0	608303	0	1.11199e+06	224086	1.60455e+06	0	0	581564	0	1.19133e+06	468977	2.0508e+06	0	0	0	0	0	955660	0	3.75165e+06	1.55976e+06	0	5.12276e+06	0	4.18901e+06	3.16713e+06	0	0	2.62669e+06	468118	1.14417e+06	2.65149e+06	1.28016e+06	2.00469e+06	2.54673e+06	2.01061e+06
Undetermined 02.07.25	POS	161.084	8.331			3-(2-Hydroxyethyl)indole	C10 H11 N O	ID1729	79427.7	39461.5	64927.3	71488.8	69345.9	67127.3	94700.2	71933.4	60210.7	208798	53222	53694.6	46095.2	48398.2	183130	41413.9	48812.1	47078.5	0	42422.7	66721.9	52116.8	67825	96573.8	57614.6	66172.9	100826	90696.5	44638.6	31478	0	44645.2	57960.1	37731.6	66158.1	76383.8	0	54468.8	62491	117858	67694.1
Undetermined 02.07.25	NEG	188.141	9.935			3-Hydroxydecanoic acid	C10 H20 O3	ID4438	35511.8	0	0	0	0	0	40684.8	0	69278.6	30441.4	0	20308.5	26178.2	17954.6	30093.1	182983	0	0	0	0	0	40791.9	14102.3	69297.4	0	0	32498.9	0	0	0	0	17997.5	0	17503.7	0	0	20703.2	0	19368.7	18611.6	0
Undetermined 02.07.25	NEG	130.063	8.248			3-Methyl-2-oxovaleric Acid	C6 H10 O3	ID3907	0	1.13917e+06	0	0	0	0	742947	296351	145243	3.06102e+06	0	0	1.58372e+06	0	1.74034e+06	521335	4.87215e+06	0	0	0	0	854877	265056	0	488615	183396	0	3.95352e+06	0	3.97106e+06	3.28015e+06	364150	62587.7	2.70399e+06	2.54784e+06	212922	3.23018e+06	444560	418084	2.22887e+06	409106
Undetermined 02.07.25	NEG	145.074	1.622			4-Acetamidobutanoic acid	C6 H11 N O3	ID4759	41888	0	0	0	0	39330.7	0	35754	44917.3	39197.3	0	0	0	0	37410.5	0	38509.3	0	0	0	0	0	37961.2	36261.5	37593.4	30431.5	44486.5	25179	0	29312.1	23884.7	0	0	70574.9	36457.1	78244.3	54121.8	65280.9	32704.6	24099.8	33905.3
Undetermined 02.07.25	POS	122.037	6.214			4-Hydroxybenzaldehyde	C7 H6 O2	ID1503	0	0	0	0	0	69956.5	0	86639.4	0	0	0	0	0	0	0	0	192017	0	0	0	0	73160.5	68885.4	0	96077.7	36385.7	0	293540	0	248485	212760	0	0	206555	96771.1	86317.8	222353	98466.4	46217.8	114136	45584.2
Undetermined 02.07.25	POS	176.047	4.357			4-Methylumbelliferone	C10 H8 O3	ID1315	180760	141160	0	0	0	246149	137311	0	327073	282105	326002	0	0	248889	262754	308733	0	0	0	119733	0	120975	111393	0	0	0	125919	0	0	0	152933	0	0	0	0	0	0	0	0	0	225713
Undetermined 02.07.25	NEG	139.027	8.249			4-Nitrophenol	C6 H5 N O3	ID4594	0	74414.8	0	0	0	0	0	90660.8	0	92698.9	53451.9	72719.5	80859.9	61250.6	83271.8	0	119807	60926.1	115906	45851.3	0	0	90888.3	0	72440.8	77435.7	0	70750.4	84210.4	79300.9	85580.4	86152.8	114320	96207.1	99297.9	102731	100124	86444.4	59272.1	82552	77939.2
Undetermined 02.07.25	POS	126.031	1.107			5-Hydroxymethyl-2-furaldehyde	C6 H6 O3	ID27	6.8429e+06	4.73949e+06	9.17371e+06	0	0	5.86448e+06	0	5.44752e+06	0	0	0	0	0	0	0	0	0	0	9.07971e+06	0	0	0	5.67241e+06	0	0	0	0	0	0	0	0	1.72741e+07	0	2.9227e+07	4.17467e+07	5.49685e+07	3.01407e+07	4.30983e+07	0	0	0
Undetermined 02.07.25	POS	126.031	4.168			5-Hydroxymethyl-2-furaldehyde	C6 H6 O3	ID167	0	3.0265e+06	4.14299e+06	0	0	4.4885e+06	0	3.96804e+06	0	0	0	0	0	0	0	0	0	0	0	0	4.39239e+06	0	0	0	7.27636e+06	2.59006e+06	2.89417e+06	0	0	3.76673e+06	7.80766e+06	0	0	0	0	0	0	0	1.21956e+07	1.05228e+07	0
Undetermined 02.07.25	POS	126.031	4.088			5-Hydroxymethyl-2-furaldehyde	C6 H6 O3	ID261	0	0	0	0	0	4.31377e+06	0	0	0	0	0	0	0	0	0	0	0	0	0	4.2552e+06	4.83197e+06	0	0	3.85547e+06	4.97414e+06	0	5.31962e+06	4.12727e+06	0	5.49778e+06	5.37929e+06	0	0	0	0	0	0	0	3.62498e+06	3.46629e+06	0
Undetermined 02.07.25	POS	192.042	4.344			6,7-Dihydroxy-4-methylcoumarin	C10 H8 O4	ID470	802035	868230	897345	0	0	888618	0	831277	2.04443e+06	1.7796e+06	1.81936e+06	0	1.70366e+06	2.07657e+06	1.88939e+06	1.84925e+06	0	0	0	736507	0	1.1704e+06	771240	0	0	1.48287e+06	1.33312e+06	0	0	0	0	0	0	0	0	0	0	0	0	1.07488e+06	1.16087e+06
Undetermined 02.07.25	POS	131.094	0.617			6-Aminocaproic acid	C6 H13 N O2	ID815	869568	810896	863436	743802	785983	911024	909416	925793	0	0	0	0	0	0	0	0	0	0	0	0	0	0	0	0	0	0	0	0	0	0	0	0	0	0	0	0	0	0	0	0	0
Undetermined 02.07.25	POS	143.073	7.308			6-Methylquinoline	C10 H9 N	ID962	332998	198286	259250	351609	263960	247889	100498	397286	157045	196767	187961	190260	0	196374	248816	0	161411	0	636181	107921	311179	57109.4	174544	113640	73507.5	132973	546673	89460.1	154942	111987	64578	0	627494	139551	190931	254857	123037	206281	68177.9	53242.8	101911
Undetermined 02.07.25	POS	230.076	1.403			7-Oxobenz[de]anthracene	C17 H10 O	ID64	5.80482e+06	1.36064e+06	1.49095e+06	1.3344e+06	1.60574e+06	1.57307e+06	7.75461e+06	1.81011e+06	7.68436e+06	629701	320507	348842	372029	522594	805948	5.04596e+06	2.33899e+06	2.1747e+06	20343.3	835371	1.34662e+06	6.43244e+06	2.90817e+06	1.42263e+07	885554	762017	7.93805e+06	417865	147759	448155	515426	83627.9	20769.8	2.04146e+06	2.4421e+06	2.44989e+06	1.77685e+06	2.12076e+06	626542	888291	871459
Undetermined 02.07.25	POS	267.096	1.805			Adenosine	C10 H13 N5 O4	ID852	92347.8	27364.7	326748	490034	529087	76405.9	256703	127109	791883	292450	124591	218934	390608	448540	326978	423178	54914.7	495565	0	320918	307535	158898	274199	396130	60824.6	121353	369731	28462.8	97337.4	29840.8	32584.1	32755.5	0	0	67991.8	531383	0	163245	90389.3	32212.5	70599.3
Undetermined 02.07.25	POS	347.062	1.657			Adenosine 5'-monophosphate	C10 H14 N5 O7 P	ID487	328419	82056.4	238728	297382	277638	198518	2.00712e+06	586702	491368	315485	117141	253897	271542	293828	476491	536523	303861	682446	0	523936	136009	2.26641e+06	603310	709467	333280	894758	377420	414078	84150.1	438297	342005	1.75032e+06	0	548486	115009	577130	426188	939859	501825	369727	732272
Undetermined 02.07.25	POS	130.122	0.571			Agmatine	C5 H14 N4	ID894	0	0	0	0	0	0	0	0	106845	0	0	0	0	0	0	0	0	0	0	0	0	0	0	0	0	0	127678	0	0	0	0	0	0	772859	0	223746	651705	144884	0	0	0
Undetermined 02.07.25	POS	132.053	0.675			Asparagine	C4 H8 N2 O3	ID1504	0	0	0	0	0	0	0	0	0	0	0	0	0	0	0	0	93289.8	0	0	0	0	0	0	0	142621	183782	0	0	0	188837	159337	0	0	206409	0	0	233007	0	0	0	0
Undetermined 02.07.25	NEG	166.062	7.436			Atrolactic Acid	C9 H10 O3	ID3874	0	0	0	0	0	1.06652e+07	371040	9.76272e+06	0	0	2.90328e+06	0	3.31623e+06	0	3.21031e+06	939761	0	0	0	0	887920	601601	7.66496e+06	0	0	0	0	4.52855e+06	0	4.14791e+06	4.3292e+06	0	0	4.0498e+06	6.30141e+06	5.22309e+06	4.11114e+06	4.94902e+06	0	0	0
Undetermined 02.07.25	POS	244.088	6.631			Biotin	C10 H16 N2 O3 S	ID2162	76082.7	86213.9	36690.2	38973.8	28394.5	115325	0	115795	49207.9	130664	70416.9	104570	121369	100957	120607	32696.3	125789	0	84873.9	0	55448.4	0	122217	0	128772	116963	66287	111662	0	119241	112900	85629.7	84322.2	122048	125507	124694	127712	128903	127620	119264	116219
Undetermined 02.07.25	POS	414.203	10.6			Bis(4-ethylbenzylidene)sorbitol	C24 H30 O6	ID1382	57555	69745.8	81316.8	70892.4	82588.1	88627	130658	192306	189291	99529.4	155268	118895	242003	57440.1	93358.1	138364	129545	200182	169912	276454	194163	137009	275663	66786.3	270164	50345.1	86757.8	58091	319237	81708.9	204607	112550	66549	68990.2	284349	379789	279264	314133	185537	141418	131090
Undetermined 02.07.25	POS	178.099	8.591			Butyl benzoate	C11 H14 O2	ID1324	0	0	0	0	0	0	0	0	308827	0	276827	287135	0	0	203282	197309	248280	0	0	0	0	253282	225202	0	0	0	242972	0	0	0	0	389343	0	0	0	0	0	0	0	0	0
Undetermined 02.07.25	POS	102.116	0.361			Cadaverine	C5 H14 N2	ID848	737099	814442	0	737321	797316	621419	734855	658501	533010	0	465393	0	0	513900	495372	561538	0	171689	145721	0	201797	209860	180581	634433	158140	0	191704	0	187794	0	0	0	0	0	0	0	0	0	0	0	0
Undetermined 02.07.25	POS	180.042	4.35			Caffeic acid	C9 H8 O4	ID464	0	789024	910192	839225	771527	1.07992e+06	0	871876	1.97418e+06	2.16715e+06	0	2.12721e+06	1.91737e+06	0	1.95652e+06	2.66084e+06	0	721232	0	0	0	0	880476	1.01413e+06	0	1.27262e+06	876415	0	695647	0	0	0	0	0	0	0	0	0	1.28858e+06	1.15736e+06	1.13321e+06
Undetermined 02.07.25	POS	283.323	10.697			Cetrimonium	C19 H41 N	ID2449	0	72581.8	29360.7	24268.3	22066.1	53130.8	0	58188.3	0	42027.3	0	29465.7	40768.4	56863.7	86384.7	0	44985.9	26769.7	0	0	0	0	34901.7	0	66071.9	46542.9	0	0	0	48626.7	46075.4	18564.4	0	24914.2	35747.3	0	48531.6	78862.3	62232.3	68946.1	35559.7
Undetermined 02.07.25	POS	142.026	1.125			cis,cis-Muconic acid	C6 H6 O4	ID287	0	0	0	0	0	0	0	0	0	0	0	0	0	0	0	0	0	0	0	0	0	0	0	0	0	0	0	0	0	0	0	740186	4.35285e+06	1.67214e+06	1.44863e+06	358268	1.23546e+06	1.06614e+06	0	0	0
Undetermined 02.07.25	NEG	192.027	1.636			Citric Acid	C6 H8 O7	ID3967	1.97133e+06	0	359587	491345	705765	114312	0	0	611459	185143	211778	144253	0	0	0	1.93655e+06	321340	350672	242746	328253	87359.6	1.10553e+06	0	0	0	0	1.17233e+06	0	174722	0	0	277149	39916.5	93991.7	136446	125813	410553	0	0	0	0
Undetermined 02.07.25	POS	86.0366	1.231			Crotonic acid	C4 H6 O2	ID1266	106283	0	0	0	0	0	174056	126362	115934	79296.9	0	0	69176.9	0	93281.4	103372	0	0	0	0	0	102954	123860	88229.1	75451.5	59130.5	84658.6	107807	0	111324	107166	0	0	94938.5	0	0	0	0	167059	118836	104902
Undetermined 02.07.25	NEG	150.052	0.686			D-(-)-Ribose	C5 H10 O5	ID4322	0	0	0	0	0	177579	0	250538	0	108802	0	0	0	0	0	65609.7	175870	0	0	0	0	0	229883	0	106925	164315	0	158872	0	0	0	91401.5	0	216447	0	219926	260348	241655	0	0	0
Undetermined 02.07.25	NEG	148.037	1.086			D-Î±-Hydroxyglutaric acid	C5 H8 O5	ID3886	0	2.56883e+06	129082	225926	174130	3.19018e+06	166945	3.46979e+06	0	2.31751e+06	821478	1.94489e+06	1.90536e+06	1.70362e+06	1.836e+06	0	4.25049e+06	111586	0	0	210849	811874	4.58221e+06	189082	3.61037e+06	3.39147e+06	214123	4.15442e+06	171453	2.73016e+06	4.11033e+06	8.23078e+06	248652	5.37319e+06	7.28663e+06	7.0219e+06	5.82043e+06	7.3023e+06	3.64862e+06	3.96929e+06	3.54346e+06
Undetermined 02.07.25	NEG	148.037	1.649			D-Î±-Hydroxyglutaric acid	C5 H8 O5	ID3892	0	1.75242e+06	1.14115e+06	1.85862e+06	2.29947e+06	1.80302e+06	5.75875e+06	1.56522e+06	0	765754	845749	475572	560056	564295	706167	2.72295e+06	0	0	0	1.06899e+06	1.27855e+06	4.31123e+06	1.57011e+06	5.09241e+06	764717	895347	3.63597e+06	770526	0	721701	715581	2.49252e+06	0	1.70136e+06	3.28229e+06	1.73835e+06	1.5429e+06	2.26032e+06	1.39522e+06	540092	769102
Undetermined 02.07.25	POS	314.115	10.82			Diethyleneglycol dibenzoate	C18 H18 O5	ID664	238401	0	0	324522	0	0	0	0	0	0	282145	0	0	490396	0	579973	205588	0	0	0	0	0	0	209628	357014	196522	283732	0	485939	0	0	0	0	0	629171	0	0	0	261201	0	571370
Undetermined 02.07.25	NEG	90.0314	1.246			DL-Lactic Acid	C3 H6 O3	ID3844	1.87617e+07	0	0	0	0	1.3029e+07	2.96326e+07	1.11451e+07	2.60295e+07	0	0	0	0	0	0	0	0	0	0	0	0	8.06444e+07	2.53967e+07	0	1.65156e+07	0	0	0	0	0	1.26827e+07	0	0	0	0	1.53521e+07	0	2.15097e+07	0	0	0
Undetermined 02.07.25	NEG	180.063	0.623			Fructose	C6 H12 O6	ID3999	0	0	262243	265471	300592	0	0	0	0	248567	146669	209899	202976	219205	0	260472	0	0	0	0	187193	0	0	0	0	0	262526	82838.4	0	0	147219	93199.1	0	885128	0	0	0	0	0	198689	0
Undetermined 02.07.25	NEG	116.011	2.013			Fumaric Acid	C4 H4 O4	ID4233	0	127605	0	0	0	59902.5	180972	0	168774	63935.4	0	0	0	0	61437.7	0	0	0	0	0	0	133396	66509.3	139141	0	0	250429	48603.5	0	49477.2	0	0	0	0	167511	0	0	0	47841.5	0	0
Undetermined 02.07.25	POS	174.1	0.631			Glycylvaline	C7 H14 N2 O3	ID293	130866	1.17389e+06	0	0	0	2.51751e+06	479903	3.90343e+06	788045	1.62006e+06	483869	1.88363e+06	1.0089e+06	1.85051e+06	1.58508e+06	283595	2.03776e+06	0	0	0	0	3.08795e+06	4.7947e+06	210281	3.19309e+06	3.01447e+06	0	1.12641e+06	94103.3	1.12062e+06	1.40308e+06	1.26033e+06	0	1.33812e+06	1.0508e+06	3.74306e+06	1.24637e+06	3.06195e+06	3.00595e+06	548149	2.42605e+06
Undetermined 02.07.25	NEG	174.1	0.645			Glycylvaline	C7 H14 N2 O3	ID4304	0	0	0	0	0	181686	0	275479	0	97739.1	32475	123092	66940.8	112578	75778.4	0	91159.9	0	0	0	0	91177.6	200324	0	217835	196895	0	73695	0	79787.6	89981.3	51025.8	0	48635.7	38506.9	127038	43675.7	95246	181594	40002.1	152051
Undetermined 02.07.25	POS	136.038	1.058			Hypoxanthine	C5 H4 N4 O	ID233	0	2.24514e+06	0	0	0	2.63441e+06	4.00353e+06	2.55454e+06	0	0	0	0	0	0	0	0	1.52988e+06	0	0	0	0	1.91661e+06	1.79212e+06	1.43659e+06	4.70057e+06	998181	0	6.73122e+06	0	6.5644e+06	5.29367e+06	494877	0	4.20138e+06	5.03017e+06	2.1587e+06	4.19316e+06	1.85339e+06	461006	0	0
Undetermined 02.07.25	NEG	342.115	1.642			Î±,Î±-Trehalose	C12 H22 O11	ID4490	0	0	0	0	0	0	0	0	0	0	0	0	0	0	0	0	0	0	0	0	0	0	0	0	0	0	0	0	0	0	0	94761.2	0	105557	0	127304	97818.7	124141	0	0	0
Undetermined 02.07.25	POS	72.0575	1.42			Isobutyraldehyde	C4 H8 O	ID567	289457	660067	300300	271498	277549	495271	205000	361379	1.06906e+06	252850	277891	444282	205408	413168	255149	1.75378e+06	217761	48024.9	39731.6	39993.4	152006	49709.1	229212	78643.9	169982	144829	134940	67880.4	51015.2	121597	79930.9	90385.3	0	117388	807692	171835	118183	143916	151317	179777	136033
Undetermined 02.07.25	POS	179.079	0.679			Kanosamine	C6 H13 N O5	ID863	193395	0	175311	0	121403	0	243457	545318	0	0	0	0	0	533123	587921	292151	0	0	0	0	0	211673	0	0	0	0	0	0	0	0	0	0	116431	0	836339	727445	584064	623794	0	0	0
Undetermined 02.07.25	NEG	148.037	1.214			L-a-Hydroxyglutaric Acid	C5 H8 O5	ID3914	0	726704	0	0	0	987187	0	2.05236e+06	0	647952	143927	518799	565541	505524	535333	84278.2	1.27618e+06	0	0	0	0	476716	1.73911e+06	0	1.17996e+06	1.2316e+06	0	1.65877e+06	0	1.54743e+06	1.49011e+06	4.36798e+06	0	3.02203e+06	2.08944e+06	3.50446e+06	2.4003e+06	2.61108e+06	1.07721e+06	1.23914e+06	1.15762e+06
Undetermined 02.07.25	NEG	141.09	0.583			L-Histidinol	C6 H11 N3 O	ID4676	0	73410.5	0	0	0	71503.9	0	89828.5	0	0	0	0	0	0	0	0	0	0	0	0	0	0	87236.4	0	64826.9	54047.7	0	82570.3	0	90869.4	92550.1	0	0	66721	51279.7	0	78214.4	0	58046.3	0	71350.1
Undetermined 02.07.25	POS	129.079	0.759			L-Pipecolic Acid	C6 H11 N O2	ID935	74043.4	0	0	0	0	0	0	0	623845	232282	647923	114382	0	431786	84316.7	499141	0	0	0	0	0	0	0	116918	0	0	0	0	0	0	0	0	0	0	0	0	0	0	0	0	0
Undetermined 02.07.25	POS	129.079	0.636			L-Pipecolic Acid	C6 H11 N O2	ID1946	132751	72789.9	0	0	0	145959	134576	160959	133058	63682.7	52191.6	0	0	66322.1	52255.3	0	0	0	0	0	0	0	0	0	0	0	0	0	0	0	0	0	0	0	0	0	0	0	0	0	0
Undetermined 02.07.25	POS	129.042	1.35			L-Pyroglutamic acid	C5 H7 N O3	ID234	0	2.3496e+06	3.23962e+06	3.7557e+06	3.9502e+06	3.86041e+06	0	4.57058e+06	683350	4.08483e+06	2.80291e+06	2.79239e+06	3.25329e+06	2.97563e+06	3.63461e+06	2.95176e+06	5.93052e+06	2.67344e+06	2.49701e+06	2.84669e+06	3.52345e+06	0	4.86666e+06	0	5.69667e+06	5.04708e+06	0	5.65011e+06	2.71225e+06	6.3546e+06	5.88841e+06	4.06922e+06	2.18076e+06	4.80478e+06	3.76951e+06	4.70742e+06	5.50258e+06	4.59193e+06	3.83105e+06	5.93294e+06	5.42889e+06
Undetermined 02.07.25	POS	129.042	1.022			L-Pyroglutamic acid	C5 H7 N O3	ID516	713098	1.18429e+06	104474	95739	75617.3	820937	849888	0	1.93826e+06	964680	474644	586225	658961	404577	513650	1.18412e+06	0	116810	0	87594.3	260176	1.37697e+06	0	1.45827e+06	961482	1.10513e+06	2.04908e+06	913076	0	0	1.64692e+06	0	0	977611	432843	524308	483195	295078	0	0	1.14213e+06
Undetermined 02.07.25	POS	276.132	0.664			L-Saccharophine	C11 H20 N2 O6	ID790	0	0	0	0	0	0	230382	108145	235556	0	0	0	0	0	0	0	34414.9	0	0	0	0	351609	0	939264	94876.6	185673	83218.4	0	0	54416.7	0	0	0	0	0	0	0	0	99277	0	58877.3
Undetermined 02.07.25	NEG	148.073	3.608			Mevalonic acid	C6 H12 O4	ID3875	7.50207e+06	1.03625e+07	0	0	0	0	2.30739e+06	0	4.15619e+06	129470	107570	65699.8	217591	0	98442.3	402407	0	0	0	0	0	6.60106e+06	0	5.10603e+06	0	0	1.94834e+06	0	280979	0	0	0	0	0	9.9204e+06	0	0	0	0	0	0
Undetermined 02.07.25	POS	188.116	0.755			N6-Acetyl-L-lysine	C8 H16 N2 O3	ID597	371767	63355.6	272374	293904	87839.7	86305.9	0	116974	821343	103979	0	85909.5	91921.2	102631	99292.1	234107	142265	65895.9	0	55038.6	68381.3	1.03416e+06	199841	1.51777e+06	105313	93247.7	0	97973.2	0	99467.5	102963	474016	0	0	83787.7	346499	0	0	0	67425.7	135766
Undetermined 02.07.25	NEG	175.048	1.394			N-Acetylaspartic acid	C6 H9 N O5	ID4058	825106	563906	0	0	0	829409	0	567871	322082	314614	494282	187315	168773	165259	187182	216638	642303	0	0	0	73697.6	0	839794	0	239188	564656	115218	0	77452.6	288115	269780	0	0	448146	471488	405827	294924	519539	636583	217033	834632
Undetermined 02.07.25	POS	221.09	5.124			N-Acetyl-D-galactosamine	C8 H15 N O6	ID1477	0	0	0	0	0	0	0	100848	0	0	0	0	0	0	0	0	85720.8	0	0	0	0	0	58196.3	0	0	71971.3	0	294801	0	123873	129202	0	0	124924	0	104870	100614	151702	0	0	0
Undetermined 02.07.25	NEG	189.063	1.798			N-Acetyl-DL-glutamic acid	C7 H11 N O5	ID4015	280046	0	0	0	0	331585	0	0	414232	354230	46555.5	162719	201568	155732	248184	0	0	0	0	0	0	0	0	0	412676	0	305580	0	0	339050	0	0	0	0	0	393217	0	0	279446	254140	367232
Undetermined 02.07.25	POS	246.1	8.016			N-Acetyl-DL-tryptophan	C13 H14 N2 O3	ID2244	37190.6	0	0	0	0	0	0	0	0	73664.8	0	20562.3	105567	21833.9	60686.9	30580.1	63478.9	0	0	0	0	0	0	0	0	0	0	67549.5	0	68574.9	73244.5	0	0	88187.1	0	0	92744.3	0	19576.7	115683	0
Undetermined 02.07.25	NEG	188.079	1.029			N-Acetyl-L-glutamine	C7 H12 N2 O4	ID4302	188258	71418.9	0	0	0	90807.9	0	53149	76258.6	56969.7	36724	52039	0	0	0	133601	142862	0	0	0	0	0	75263.9	154500	0	0	276771	104208	0	0	0	0	0	92186.2	103657	0	0	0	0	0	0
Undetermined 02.07.25	NEG	173.105	6.959			N-Acetyl-L-leucine	C8 H15 N O3	ID4563	0	84639	0	0	0	128983	0	97099.6	32476.4	93261.2	50390.5	92305.1	94114	82057.9	86498.4	85328.8	95258	0	0	0	0	0	50828.3	0	55783.4	54020.2	0	58665.5	0	96032.5	84642	31516.9	27484	92262.3	121615	95801.6	106432	77805.2	36280.4	90650.3	27589.7
Undetermined 02.07.25	POS	191.061	5.622			N-Acetyl-L-Methionine	C7 H13 N O3 S	ID930	126184	165264	0	0	0	515466	134484	473045	112684	242596	0	0	214990	0	75342.5	45612.2	343218	0	0	0	0	128035	522883	94738.8	690423	512564	0	303568	0	495345	423064	249134	0	447823	235173	495369	558029	459751	465646	402109	597643
Undetermined 02.07.25	NEG	191.061	5.648			N-Acetyl-L-Methionine	C7 H13 N O3 S	ID4090	138556	172496	0	0	0	538928	81226.3	488812	89391.9	266903	26756.1	0	226052	0	87524.2	26987.8	400403	0	0	0	0	85755.5	524325	49652.2	711938	537200	0	335176	0	499357	468313	239704	0	456444	249200	461791	580640	432423	464519	470580	666727
Undetermined 02.07.25	NEG	223.084	5.705			N-Acetyl-L-tyrosine	C11 H13 N O4	ID4818	46165.2	0	0	0	0	0	59738.3	0	49846.8	0	0	0	0	0	0	32763.1	0	0	0	0	0	47082.4	0	64741.2	0	0	39044	0	0	27451.4	24596.2	0	0	29362.2	0	0	26104	0	0	45200.5	0
Undetermined 02.07.25	POS	137.047	3.736			p-Aminobenzoic Acid	C7 H7 N O2	ID1541	54879.8	0	0	0	0	0	0	166123	0	0	0	0	0	0	0	270883	0	39645.5	0	45678.6	0	0	0	0	145201	143693	50186.9	186615	55354.6	120030	157915	77858.1	71717.7	194077	0	190471	219775	163428	0	0	171496
Undetermined 02.07.25	POS	169.074	0.606			Pyridoxine	C8 H11 N O3	ID489	0	0	0	0	0	0	268235	0	0	0	0	0	0	0	0	0	0	0	0	0	0	809295	0	607234	807849	760644	2.07479e+06	782274	0	836508	922917	567272	0	755342	662680	557522	938331	716814	830647	739861	782043
Undetermined 02.07.25	POS	126.031	2.192			Pyrogallol	C6 H6 O3	ID29	0	2.97655e+07	4.40717e+07	4.02995e+07	4.57378e+07	0	2.65122e+07	2.61468e+07	0	0	0	0	0	0	0	0	0	5.42478e+07	4.97686e+07	5.75002e+07	0	0	0	0	0	0	1.58933e+07	0	2.67445e+07	0	0	3.91932e+07	5.47207e+07	3.8191e+07	0	4.85393e+07	0	4.83212e+07	0	0	0
Undetermined 02.07.25	POS	206.058	4.351			Scoparone	C11 H10 O4	ID757	267032	0	300676	274181	0	0	282487	0	691362	772850	0	740752	693131	853039	846632	554051	0	200438	0	271031	293791	0	335401	343898	0	0	353874	455954	0	501511	367564	0	0	0	0	0	0	0	370238	393520	574995
Undetermined 02.07.25	POS	145.158	0.536			Spermidine	C7 H19 N3	ID348	3.05339e+06	0	642927	1.27719e+06	684174	0	953141	0	2.57552e+06	0	241251	0	0	52070.8	0	1.3693e+06	0	0	0	0	465898	1.04415e+06	0	634655	0	0	1.31824e+06	0	0	0	0	0	0	0	0	0	0	0	0	0	0
Undetermined 02.07.25	POS	143.094	0.657			Stachydrine	C7 H13 N O2	ID1349	96402.4	80193.4	0	0	0	0	0	0	251098	0	349990	0	0	346857	356654	296572	0	40378.1	0	0	0	0	0	0	0	0	0	0	0	0	0	0	0	189312	0	0	102286	0	0	0	0
Undetermined 02.07.25	POS	118.026	1.313			Succinic Acid	C4 H6 O4	ID43	0	0	0	0	0	3.57691e+07	0	3.48507e+07	0	1.7632e+07	3.75763e+06	0	1.11269e+07	0	2.00579e+07	0	2.11522e+07	0	3.77008e+06	0	0	0	3.71346e+07	0	2.88394e+07	1.89863e+07	1.74356e+07	1.61419e+07	0	2.22113e+07	1.1706e+07	0	5.88506e+06	1.9467e+07	3.98399e+07	2.49371e+07	2.00153e+07	1.99852e+07	3.03171e+07	8.193e+06	2.59828e+07
Undetermined 02.07.25	NEG	118.026	1.381			Succinic Acid	C4 H6 O4	ID3850	2.5197e+07	4.15122e+07	0	0	0	1.2049e+07	2.74037e+07	1.51785e+07	1.49018e+07	6.54449e+06	0	0	3.14655e+06	0	5.6926e+06	429629	1.10705e+07	0	0	0	0	3.20673e+07	1.39266e+07	3.83766e+07	1.12362e+07	1.03085e+07	2.7353e+07	2.37324e+07	0	7.94291e+06	8.46223e+06	2.97888e+07	0	2.96386e+07	1.48509e+07	1.17914e+07	9.5548e+06	9.61679e+06	7.43256e+06	2.68446e+06	9.80305e+06
Undetermined 02.07.25	NEG	118.026	1.33			Succinic Acid	C4 H6 O4	ID3854	0	0	478263	497111	526718	2.68106e+07	0	2.68112e+07	0	1.72826e+07	3.53068e+06	349913	8.81024e+06	333371	1.65049e+07	0	2.07637e+07	297423	3.59401e+06	345319	717172	0	2.95318e+07	0	1.97876e+07	1.78774e+07	0	0	167405	1.864e+07	1.74359e+07	0	4.47676e+06	0	3.09196e+07	2.20654e+07	1.89955e+07	1.77444e+07	1.9373e+07	5.49853e+06	1.9853e+07
Undetermined 02.07.25	POS	137.047	0.605			Trigonelline	C7 H7 N O2	ID339	579171	0	139921	0	113756	600355	441793	460505	3.63651e+06	2.22415e+06	3.37331e+06	1.54944e+06	1.40491e+06	1.20005e+06	3.15924e+06	1.46188e+06	849796	0	0	0	0	0	648180	0	0	0	0	0	0	0	0	0	0	0	0	0	0	0	0	0	0
Undetermined 02.07.25	NEG	566.054	6.469			Uridine 5'-diphosphogalactose	C15 H24 N2 O17 P2	ID4186	0	0	0	0	0	0	0	421426	0	210729	0	0	129221	0	496528	0	322594	0	0	0	0	140600	478632	0	165556	121042	0	267801	0	278393	362428	337919	0	89672.3	88998.7	396113	0	372060	0	0	0
Undetermined 02.07.25	NEG	324.035	2.48			Uridine monophosphate (UMP)	C9 H13 N2 O9 P	ID4268	0	0	0	0	0	0	70767	0	0	0	0	0	0	0	0	0	0	69466.5	0	56278.5	0	79890.9	59173	72666.4	105376	198188	0	139355	0	111484	116649	56313.9	0	0	0	91568.8	0	92010.7	111743	74206.7	305697
Undetermined 02.07.25	POS	294.121	5.772			y-Glutamylphenylalanine	C14 H18 N2 O5	ID3344	0	0	0	0	0	0	0	0	0	0	0	0	0	0	0	0	32021.4	0	0	0	0	0	0	0	0	0	0	22791.5	0	23574.7	21305.7	0	0	37215.3	0	23221.3	26598.7	25065.8	24644.6	39867.1	29130
	POS	199.899	0.614			ID743		ID743	0	0	674772	661596	854417	0	633395	0	903772	784336	0	901624	579165	969515	475522	631499	463109	817316	0	605540	472712	1.12031e+06	0	0	791622	905166	933154	613633	0	551355	701511	307993	590185	785250	829844	0	960855	873222	812387	598003	508263
	POS	122.084	6.122			ID804	C7 H10 N2	ID804	0	61108.5	0	0	0	30107.4	0	91051.3	0	0	0	0	0	0	0	0	67350.6	0	0	0	0	112031	77470.2	0	124963	477593	0	292286	0	899033	391828	130526	0	705306	105390	135830	296843	163745	230536	33098.8	0
	POS	112.013	0.949			ID601		ID601	0	0	0	0	0	0	0	0	0	0	0	0	0	0	0	0	0	0	0	0	0	0	0	0	0	0	0	0	0	0	0	288793	0	394789	0	303825	403120	327519	0	0	0
	POS	114.029	0.63			ID259		ID259	0	0	0	0	0	0	0	1.23895e+06	0	0	0	0	0	0	0	0	941758	0	0	0	0	343656	1.19484e+06	0	1.77423e+06	2.06308e+06	0	4.30389e+06	0	3.98262e+06	3.6587e+06	5.47324e+06	0	4.84304e+06	0	1.85733e+06	4.32701e+06	2.44695e+06	1.81807e+06	812779	1.19975e+06
	NEG	155.935	0.649			ID3902		ID3902	0	1.91941e+06	3.51685e+06	2.10024e+06	3.70846e+06	3.59873e+06	3.19983e+06	4.2969e+06	3.54977e+06	3.05991e+06	4.12842e+06	2.88705e+06	3.07714e+06	4.44872e+06	3.92039e+06	3.41099e+06	2.02977e+06	2.88073e+06	4.57552e+06	3.2064e+06	3.25615e+06	5.25344e+06	3.59168e+06	1.14225e+06	2.25594e+06	2.58709e+06	3.60358e+06	4.00523e+06	3.1377e+06	4.46844e+06	4.64238e+06	3.16097e+06	3.76187e+06	1.87963e+06	2.92819e+06	2.1783e+06	2.37235e+06	2.51877e+06	2.43892e+06	2.47426e+06	2.46599e+06
	NEG	155.935	1.049			ID4005		ID4005	0	0	0	0	0	0	0	0	0	579475	1.11649e+06	0	804509	0	680323	0	0	0	0	0	0	0	0	0	0	0	0	0	0	0	0	0	0	0	0	0	0	0	551726	479757	612719
	NEG	217.951	1.348			ID4314		ID4314	279973	228469	0	0	0	229553	165964	0	93072.4	132834	0	0	0	0	0	0	0	0	0	0	0	0	77767	278279	161534	0	201080	87301.5	0	0	0	0	0	117928	0	0	0	0	147077	0	144173
	NEG	217.935	0.596			ID3899		ID3899	0	0	0	0	0	0	0	0	2.01662e+06	2.06768e+06	2.71243e+06	2.13229e+06	0	2.44279e+06	2.85851e+06	2.13965e+06	0	0	0	0	0	0	0	1.90377e+06	0	2.10486e+06	0	1.83444e+06	0	2.33717e+06	1.71491e+06	3.32525e+06	0	3.04982e+06	3.17053e+06	2.81536e+06	3.46184e+06	2.95687e+06	3.54684e+06	2.54493e+06	1.29015e+06
	NEG	217.935	0.729			ID3863		ID3863	0	0	0	0	0	0	0	0	0	8.8184e+06	1.25327e+07	6.60992e+06	0	6.01711e+06	0	4.47896e+06	0	0	0	0	0	0	0	0	0	0	0	0	0	0	8.8423e+06	6.52538e+06	0	0	3.91773e+06	0	0	0	6.01356e+06	7.15087e+06	0
	NEG	95.9321	1.026			ID4394		ID4394	0	0	0	0	0	0	0	0	91465.7	96248.1	0	111375	96615.8	103932	100840	0	0	0	0	0	145741	0	0	95988.4	102644	87111.3	0	50655.1	0	0	73348.4	0	0	0	0	0	0	0	76209.9	70629.7	116821
	NEG	206.846	1.503			ID3980		ID3980	0	0	0	479546	466386	254046	0	339801	0	298168	583718	462174	535158	539144	451685	0	187587	310894	0	375456	544526	0	323777	0	239748	214366	0	245940	466139	257509	306371	0	379318	311633	0	0	0	256220	225971	253351	192910
	POS	170.019	1.628			ID438		ID438	151023	0	66231.4	157570	167379	0	0	81531.6	975820	87777.7	87767.9	0	0	47724.8	67968.1	248947	64495.5	102353	0	94260.3	124689	0	119684	1.3126e+06	229325	301922	512606	338202	0	314928	230566	0	0	0	0	0	0	0	522302	217586	307557
	POS	141.941	0.579			ID59		ID59	2.69942e+07	2.03593e+07	2.44461e+07	0	2.1325e+07	1.6707e+07	1.99964e+07	1.6503e+07	2.32381e+07	2.19433e+07	1.97586e+07	2.19363e+07	2.20413e+07	2.25763e+07	1.97871e+07	1.87269e+07	1.70647e+07	1.98446e+07	2.16514e+07	2.87066e+07	1.89267e+07	1.57466e+07	1.61185e+07	1.71101e+07	2.0443e+07	2.89806e+07	0	2.99175e+07	0	2.32099e+07	2.9325e+07	2.71087e+07	0	1.83532e+07	1.85493e+07	1.72024e+07	1.86956e+07	1.71464e+07	2.76667e+07	2.32654e+07	2.28514e+07
	NEG	165.964	0.584			ID3961		ID3961	1.84256e+06	2.37537e+06	1.971e+06	2.0773e+06	2.03406e+06	2.03209e+06	1.90316e+06	1.94726e+06	1.77416e+06	1.89156e+06	1.84939e+06	1.83736e+06	1.85008e+06	1.81492e+06	1.99843e+06	1.86324e+06	1.66579e+06	1.88315e+06	1.90235e+06	1.82279e+06	1.97902e+06	1.77296e+06	1.63661e+06	1.85942e+06	1.76953e+06	1.76328e+06	1.61233e+06	2.04973e+06	1.76802e+06	1.92076e+06	1.78112e+06	2.33265e+06	1.71268e+06	1.79291e+06	1.77129e+06	1.74733e+06	1.75371e+06	1.7433e+06	2.07967e+06	1.84897e+06	1.77857e+06
	NEG	165.964	1.877			ID4167		ID4167	97174.1	160204	0	245964	91812.1	133796	0	0	0	0	0	0	0	0	0	0	0	273763	0	238772	0	0	0	0	0	0	98352.6	0	0	0	0	0	0	0	0	0	0	0	0	0	0
	POS	146.042	4.652			ID1210		ID1210	0	0	0	0	0	444215	0	0	0	0	0	0	0	0	0	168108	187194	0	0	0	0	0	176266	0	175885	0	0	0	0	165366	0	0	0	121362	407385	0	121478	105181	0	182828	222512
	POS	157.033	0.576			ID1126		ID1126	295609	209425	315642	322584	317265	0	254784	0	0	0	0	0	0	0	0	0	0	0	0	0	0	0	0	0	0	0	0	0	0	0	0	0	0	0	0	0	0	0	0	0	0
	NEG	195.953	0.842			ID3837		ID3837	0	1.70154e+08	1.36166e+08	1.86632e+08	1.73739e+08	1.13297e+08	1.0268e+08	1.5479e+08	1.08328e+08	1.07329e+08	1.57613e+08	1.60191e+08	9.53891e+07	1.55109e+08	1.4768e+08	1.65477e+08	1.15796e+08	1.69862e+08	1.70894e+08	1.13851e+08	1.81901e+08	1.00953e+08	1.15772e+08	1.95123e+08	1.5433e+08	0	1.0816e+08	3.18043e+07	1.71776e+08	3.85837e+07	1.69292e+08	1.38481e+08	1.05383e+08	1.01238e+08	4.54285e+07	1.44516e+08	1.16404e+08	7.42761e+07	3.41214e+07	9.48002e+07	0
	POS	239.173	7.068			ID1401		ID1401	72556.1	53818.6	73836.9	75432.6	79961.6	72949.3	70092.1	74924.7	74602.4	87874.5	82155.6	126924	71193.1	85137.1	78759.9	84846.3	67845.9	35628	71922.7	65250.6	82486.9	75673.9	93567.9	47506.4	47353.3	99129.9	64381	68627.9	66637.1	64135.3	75721.6	301174	149910	171746	72321.7	55971.5	101935	86887.8	54300.1	82518.5	69712.6
	POS	179.152	5.272			ID3197		ID3197	28211.9	26955.4	27507.5	34631.2	33503.8	26501.6	21886.4	28351.1	34075.3	34286.3	38203.2	31203.2	34977.7	30139.8	34359.1	29209.6	33339	29650.2	32244.3	29026	29049.8	0	30592.7	29477.6	44032.6	39374.3	37550	23311	29604.7	31413.2	31080.8	22754.3	23543.6	24943.3	0	24883.8	36911.8	0	22289	27389.8	30678.9
	NEG	177.943	0.852			ID3842		ID3842	5.78574e+07	0	8.46292e+07	6.34299e+07	8.5046e+07	5.21331e+07	4.7377e+07	6.80266e+07	1.97958e+07	7.06005e+07	1.00111e+08	6.69199e+07	4.60403e+07	0	0	6.34118e+07	6.04788e+07	8.46731e+07	6.66724e+07	5.08452e+07	7.72392e+07	6.08813e+07	5.0464e+07	0	7.92441e+07	7.57641e+07	5.39102e+07	5.67711e+07	0	5.40095e+07	0	8.02188e+07	7.45293e+07	3.68758e+07	0	5.18305e+07	5.81623e+07	3.03735e+07	6.67598e+07	6.06932e+07	7.45818e+07
	NEG	99.9561	2.089			ID4114		ID4114	252501	192303	0	224547	176355	233165	148245	194142	292673	0	644069	0	349686	350632	0	278500	0	169113	189058	0	0	0	212008	0	270011	295182	336151	209524	0	206711	226677	123385	229403	232466	232677	222155	230714	212806	298537	258447	232070
	POS	156.04	0.732			ID926		ID926	44208.5	0	0	0	0	220804	0	211900	216000	0	0	92292.1	0	44622.4	63539.8	105919	117110	0	0	0	0	0	224894	136599	110306	337412	0	85472.5	0	211477	169930	836833	0	392260	123249	79988.4	78472.6	241116	193969	35796	205468
	POS	179.058	6.356			ID1959	C9 H9 N O3	ID1959	40383.9	88907.9	0	0	0	100781	0	85751.2	0	66677.2	0	136566	58414.2	119862	62031.2	51196.2	52449.8	0	0	0	0	0	122091	0	74675.8	82838.6	0	39169.1	0	50500.6	44712.2	0	0	40225.2	163446	110812	44349.1	90190.7	47634.6	25506.9	85814
	POS	143.073	7.65			ID581	C10 H9 N	ID581	135333	212655	730994	575657	537207	267902	0	231528	0	465511	0	493040	597140	506119	708055	52383.1	332878	1.5237e+06	1.36654e+06	1.67442e+06	925171	0	248360	0	148564	206457	283852	139042	1.72718e+06	189507	219821	0	1.45531e+06	211396	152629	358371	249654	311706	157253	150106	144040
	POS	143.073	9.093			ID713	C10 H9 N	ID713	255361	209136	555439	587380	576644	326344	34366.2	709516	194428	532803	169280	393716	484845	577720	692892	105928	379092	0	0	0	714523	64209.5	497630	80357.7	314485	492294	578653	271789	0	394011	524341	0	0	339795	199854	269013	191854	655847	524589	525907	494247
	POS	143.073	7.829			ID1056	C10 H9 N	ID1056	0	116366	0	0	0	235469	0	0	0	249629	46668	54582.1	284624	0	244539	0	393700	0	0	0	0	0	137939	0	173764	133080	0	345953	0	378606	228682	0	0	511206	340208	211612	591842	157290	112210	141287	77721.4
	POS	60.0213	0.99			ID66	C2 H4 O2	ID66	4.50555e+06	2.19814e+07	6.41911e+06	7.00544e+06	6.00886e+06	2.6004e+07	8.84262e+06	2.84516e+07	1.02776e+07	3.22224e+06	1.45595e+07	2.17641e+07	1.96736e+07	1.83176e+07	2.1248e+07	3.7805e+06	2.70138e+07	5.26547e+06	2.98831e+06	5.12096e+06	6.98448e+06	5.99254e+06	2.55332e+07	7.91673e+06	2.80872e+07	1.27586e+07	6.58189e+06	1.88047e+07	4.51617e+06	1.6755e+07	1.07922e+07	1.87357e+07	3.77939e+06	2.52097e+07	2.81007e+07	2.53653e+07	2.44345e+07	2.59196e+07	1.82629e+07	2.10929e+07	2.02932e+07
	NEG	244.087	6.648			ID5001	C10 H16 N2 O3 S	ID5001	21053.7	27835	0	0	0	37875.5	0	38173.8	0	35601.8	25439.8	36173.4	38497.9	33833.5	37955.3	0	34957.9	0	34652.8	0	0	0	40856.2	0	35851.1	38450.4	21747.1	34185.6	0	36179.8	34981.2	25622.6	33236.2	33543.5	38020.1	40493.4	35962.2	37664	36562	35752.4	37141.3
	POS	180.042	1.658			ID527	C9 H8 O4	ID527	0	0	392276	0	0	0	0	0	0	0	0	0	0	0	0	0	0	0	394925	399219	0	0	0	0	0	0	0	0	0	0	0	0	1.36047e+06	207947	0	1.24972e+06	787556	1.04879e+06	0	0	0
	POS	364.108	0.629			ID1001	C10 H25 N2 O8 P S	ID1001	0	0	0	0	0	0	0	0	0	0	0	0	0	0	0	0	85752.8	0	0	0	0	0	120788	0	0	0	0	0	0	0	0	0	0	181196	0	217951	124411	207545	0	0	0
	POS	160.035	0.647			ID1003	C2 H4 N6 O3	ID1003	0	291742	0	0	0	401148	0	444423	118827	212335	188234	193864	103613	152275	134515	0	294487	0	0	0	0	142066	465063	0	625362	457525	0	500096	0	384130	385497	407435	0	478950	418876	442284	588231	495042	408660	246194	301549
	POS	202.015	4.665			ID1007	C6 H7 N2 O4 P	ID1007	45031.9	155554	93754.7	45754.8	0	0	0	287023	0	165551	0	103748	0	116046	188990	315354	104354	0	0	0	0	114190	0	0	0	0	0	0	0	0	0	220309	0	628839	0	114641	0	0	0	0	0
	POS	136.038	3.014			ID1008	C5 H4 N4 O	ID1008	0	0	0	0	0	0	0	0	0	0	0	0	0	0	0	0	0	0	0	0	0	219213	0	0	240539	36753.3	0	366557	0	401333	326225	60162.1	0	627040	0	134153	456674	118433	46077.6	0	0
	POS	129.058	10.108			ID1009	C9 H7 N	ID1009	0	105107	0	0	0	231406	54802.7	358863	0	43439.3	0	0	0	0	0	0	108487	0	0	0	0	0	284447	43268	130651	287642	0	168813	0	121985	119528	0	0	310312	194992	639124	439192	509418	67828.1	0	139863
	POS	290.111	0.678			ID1011	C11 H18 N2 O7	ID1011	0	0	0	0	0	0	0	32706.6	0	359541	0	623948	311151	282693	605982	0	0	0	0	0	0	0	0	0	0	0	0	0	0	0	0	92751.9	0	0	0	0	0	0	0	47152.2	0
	POS	177.046	0.783			ID1013	C6 H11 N O3 S	ID1013	0	150533	0	0	0	211559	0	91056.1	0	158553	111007	0	149375	62676.6	153062	0	425509	0	0	0	0	0	0	0	266848	147012	0	596664	0	471513	373366	167139	0	621914	308152	0	597427	220224	226574	214154	98619.8
	POS	130.063	2.122			ID1014	C6 H10 O3	ID1014	0	0	0	0	0	0	0	0	190108	103266	0	51608.2	56977.3	60901.7	74406.5	591796	0	0	0	0	0	0	0	0	0	0	0	0	0	0	0	0	0	0	0	0	0	0	0	0	0
	POS	486.158	4.316			ID102	C18 H30 O15	ID102	0	0	6.07077e+06	0	0	0	0	0	9.26308e+06	0	1.80367e+07	0	0	1.47443e+07	1.81848e+07	1.32586e+07	0	0	0	0	0	0	0	0	0	6.63509e+06	0	6.65878e+06	0	0	0	0	0	0	0	0	0	0	8.35099e+06	5.94406e+06	0
	POS	171.053	1.021			ID1021	C7 H9 N O4	ID1021	258610	483403	0	0	0	414337	0	0	480009	344934	89670.3	219221	258292	0	236302	0	679867	0	0	26230.3	94786.6	0	276901	0	398449	415949	0	488142	0	550020	537071	0	0	328918	170208	160297	251405	157241	330061	383279	454181
	POS	216.111	3.06			ID1026	C9 H16 N2 O4	ID1026	0	110451	0	0	0	348352	0	636111	0	151681	0	261348	0	250732	148959	333307	196394	0	0	0	0	0	537975	0	446210	335369	0	0	0	0	0	0	0	0	0	155791	0	0	229118	0	183957
	POS	152.025	0.362			ID1031	C5 H5 N4 P	ID1031	0	381170	497618	556645	549109	391197	0	0	0	451028	498405	454992	116959	539153	513002	550036	514707	540962	501699	519546	545203	577787	395504	0	0	494356	542627	502378	494579	0	0	476206	485124	0	0	404392	76085.9	0	401068	0	0
	POS	119.037	6.432			ID1038	C7 H5 N O	ID1038	0	0	0	0	0	70128.2	0	103751	0	121011	0	67091.7	72729.3	61185.5	88267	113858	0	0	0	0	0	0	0	0	0	90872.8	0	0	0	0	0	0	70880.2	0	46802.7	0	0	0	0	0	0
	POS	117.058	7.65			ID1042	C8 H7 N	ID1042	46054.2	71241.1	258720	195340	185925	93162.5	0	77150	0	169934	0	169261	213707	174701	243760	0	117808	538995	468550	565772	318751	0	86190.6	0	50959.9	69352	98211.8	50205.6	602159	66756.8	76459.1	0	493869	75487	53177.2	121770	86355	106021	53641.5	53817.2	50057.8
	POS	342.037	5.545			ID1044	C10 H18 N2 O5 S3	ID1044	0	177728	0	0	0	228331	0	0	0	402364	0	26564.1	317426	38005.1	256946	0	192808	0	0	0	0	0	37330.7	0	69699.7	28789.9	0	171324	0	165253	144790	0	0	132106	307349	0	118832	0	55612	90421	35478.8
	POS	278.039	5.196			ID1049	C9 H14 N2 O4 S2	ID1049	559248	319328	263604	417228	267673	376103	578940	450176	551819	479121	409698	509628	483169	434029	450176	548524	472449	32009.1	136694	41216.6	403295	523724	451940	457132	348270	362943	462068	324996	0	361560	324207	333257	193911	345109	478256	459638	322692	345779	380113	336459	348100
	POS	159.035	1.288			ID1055	C6 H9 N O2 S	ID1055	0	0	0	0	0	0	0	0	0	0	0	0	0	0	0	0	251133	0	0	0	0	0	0	0	84589.3	0	0	535441	0	475290	341841	0	0	0	0	0	0	0	87373.1	489376	96797.2
	POS	305.863	0.569			ID1057		ID1057	0	0	0	0	0	0	303063	0	0	0	346709	0	380872	373212	355636	0	0	0	0	562309	0	389244	0	316815	371835	0	0	374682	0	0	0	0	0	338303	333661	355777	0	350601	0	0	382692
	POS	258.006	4.659			ID1058	C7 H8 N4 O3 P2	ID1058	0	0	79681.1	0	0	0	0	193765	82745.5	153572	0	0	0	67989.7	0	225094	272984	0	0	0	0	49907.4	0	0	218390	414737	0	155276	0	213282	207324	140637	0	305021	0	187445	278851	172522	262149	234536	281513
	POS	114.032	2.373			ID106	C5 H6 O3	ID106	4.67209e+06	2.70626e+06	3.96932e+06	0	0	3.46382e+06	3.2263e+06	2.74855e+06	1.10271e+06	0	0	1.41826e+06	0	1.79156e+06	0	1.29212e+06	5.0409e+06	0	0	0	4.97385e+06	6.88054e+06	4.85621e+06	2.50809e+06	1.02909e+06	1.17495e+06	3.65634e+06	0	3.8875e+06	0	0	1.8541e+07	0	0	2.14897e+06	4.02778e+06	0	0	463378	0	575277
	POS	164.056	4.602			ID1060	C4 H4 N8	ID1060	0	0	0	0	0	90605.8	0	77379.5	0	0	0	0	0	0	0	0	0	0	0	0	0	30713.2	0	0	49601.2	123509	0	112889	0	0	155226	0	0	181724	0	31939.1	108253	53438.6	117396	89412.5	76946.8
	POS	397.832	0.634			ID1065	C H3 O16 P S3	ID1065	0	441335	421235	494271	0	0	0	0	0	0	0	0	0	0	0	0	0	0	0	0	0	0	223545	389631	0	0	0	0	0	0	0	293535	203884	211714	285500	180614	0	261444	0	0	0
	POS	274.102	3.468			ID1066	C8 H14 N6 O5	ID1066	0	220513	266265	240328	226915	262590	0	292755	0	0	0	0	0	0	0	0	0	0	0	0	0	0	0	0	0	0	0	0	0	0	0	0	0	0	0	0	0	0	0	0	0
	POS	158.058	5.407			ID1074	C7 H10 O4	ID1074	98473.7	61593	144090	151980	158372	86688.3	85470.9	83114.3	104278	96839.1	160931	108340	103212	111917	102684	128854	290958	504730	196745	454548	576186	239543	257210	72365	79882	83254.6	95004.2	99059.8	77625.4	95069.4	95017.8	43898.6	46447.7	65474.3	66484.4	58911.7	70874.9	58875.4	141990	133124	93500.9
	POS	147.925	1.485			ID1075		ID1075	0	0	322526	0	227135	111586	0	94985.2	0	98586.8	0	0	130528	162421	92739.5	0	126278	204042	193938	0	0	0	103011	0	130491	133837	0	98788.3	0	111007	111796	0	99527.6	0	0	0	71930	66849.6	106895	81115.5	137849
	POS	258.073	3.97			ID1078	C11 H14 O7	ID1078	0	0	0	0	0	0	453978	0	0	0	0	0	0	0	0	0	0	0	0	0	0	0	0	363153	518513	0	462828	392207	0	521828	415150	0	0	0	0	0	0	0	255694	0	0
	POS	299.855	0.573			ID1082		ID1082	461536	513418	445674	387310	528258	506703	474050	521643	0	520106	0	507148	0	0	0	508829	0	498265	0	509417	532766	390591	0	0	0	0	475690	0	0	0	0	514373	521008	0	0	0	375553	441437	0	0	0
	POS	209.018	1.267			ID1087	C6 H11 N O3 S2	ID1087	39008.1	42459.3	124110	32913.2	0	98739.8	127955	198826	127041	72392.5	52835.7	102736	63474.6	84529.4	69028.1	66526.4	58965.6	41283.1	34418.8	78856.9	0	74037.7	108353	87041.4	132787	142985	87330.8	69215.5	0	67864	78530.1	39775.1	0	101166	84470.2	201119	96628.2	316847	92052.8	39827.8	86482.2
	POS	261.084	4.414			ID1088	C10 H15 N O7	ID1088	0	159311	0	0	0	189063	0	156584	0	299530	0	0	0	0	0	0	203194	0	0	0	0	0	120857	0	142361	151466	0	50365.5	0	85028.3	208063	0	0	0	0	119338	0	56872.9	71048.4	206950	93553.8
	POS	392.026	1.344			ID1090	C13 H9 N6 O7 P	ID1090	366947	408128	0	0	0	0	298266	0	116685	0	0	0	53666.5	0	149601	0	0	0	0	0	0	354953	0	472872	0	0	474049	0	0	0	0	149254	0	0	0	0	0	0	0	45039.4	0
	POS	332.983	6.582			ID1091	C10 H12 N3 O2 P S3	ID1091	45178.7	129474	0	0	0	157971	0	0	0	257037	0	36175.5	151524	34609	181083	0	180624	0	0	0	0	0	61529	0	159202	55135.3	0	253698	0	189925	177245	0	0	96830	256204	0	79140.2	34727.3	115739	110136	78838.3
	POS	234.158	0.608			ID1098	C10 H22 N2 O4	ID1098	0	344536	196303	135534	202327	257187	563237	335494	0	0	0	0	0	0	0	0	0	0	0	0	0	0	0	0	0	0	0	0	0	0	0	0	0	0	0	0	0	0	0	0	0
	POS	203.105	7.651			ID1100	C11 H13 N3 O	ID1100	0	0	238648	180287	177607	0	0	0	0	130985	0	136378	162769	140326	182084	0	99736.9	456614	391563	473178	288544	0	0	0	0	0	97099.5	0	541888	0	0	0	475930	0	0	109959	0	93487	0	0	0
	POS	386.941	1.327			ID1103	C9 H3 N5 O9 P2	ID1103	257407	362786	0	0	0	402359	146014	372138	128517	237858	22725.5	0	117695	0	195629	0	0	0	46479.4	0	0	172691	522163	270276	0	299425	491513	253650	0	300121	253171	125936	32269.9	249754	262892	0	157164	98540	360362	91578.9	313875
	POS	130.026	1.865			ID1107	C5 H6 O4	ID1107	0	0	0	0	0	0	0	0	0	0	0	0	0	0	0	0	0	0	0	0	0	0	219046	0	193202	211715	0	0	0	286469	257549	506841	0	0	0	0	0	0	221768	0	148172
	POS	122.037	2.172			ID1108	C7 H6 O2	ID1108	0	163566	348752	0	356832	237220	0	0	0	0	0	0	0	0	0	0	0	381170	0	465751	289989	0	0	0	0	0	0	0	218462	0	0	0	0	0	0	0	0	341647	0	0	0
	POS	204.063	1.148			ID1119	C8 H12 O6	ID1119	0	0	0	0	0	0	0	0	0	0	0	0	0	0	0	0	0	0	0	0	0	0	132149	0	130776	128360	0	114948	0	95835.8	96894.7	0	0	0	280849	0	0	0	115699	0	0
	POS	246.132	0.751			ID1124	C9 H18 N4 O4	ID1124	0	0	0	0	0	0	0	186897	255997	282120	505472	249877	174869	253437	272340	0	87995.9	0	0	0	0	0	320940	0	62142.2	147099	0	129342	0	102065	127588	0	0	443649	0	421489	487835	441499	130278	0	107946
	POS	523.799	0.576			ID1129		ID1129	0	490536	0	0	411543	314835	322225	298479	0	434244	0	0	0	0	0	326685	0	0	0	0	0	407216	0	0	0	0	355685	0	405530	318883	322755	401165	0	0	0	0	0	255016	0	0	0
	POS	306.975	1.352			ID1132	C7 H5 N3 O9 S	ID1132	266309	347583	0	0	0	349095	235020	0	130359	0	0	0	0	0	0	0	183167	0	0	0	0	290059	0	186982	241379	277870	340453	305168	0	302542	495780	132943	0	0	438530	0	0	0	219920	0	232625
	POS	263.046	4.464			ID1137	C9 H13 N O6 S	ID1137	0	75221	0	0	0	0	0	0	296184	267793	347311	411538	302304	0	478912	541452	0	0	0	0	0	0	0	0	0	0	0	0	0	0	0	0	0	0	0	0	0	0	0	0	0
	POS	165.999	3.069			ID1142		ID1142	0	165040	0	0	0	262291	0	0	0	534624	0	0	289715	0	306367	0	262742	0	0	0	0	0	0	0	86438.4	50810.7	0	159537	0	237280	309323	0	0	111113	227048	0	128979	0	107346	183398	56312.4
	POS	132.024	0.816			ID1147	C5 H8 O2 S	ID1147	0	0	0	0	0	504456	269028	0	0	0	0	0	0	0	0	0	0	0	0	0	0	110801	351608	0	0	380023	0	0	0	0	0	0	0	144908	0	463804	0	511560	313459	269958	257802
	POS	168.078	9.103			ID1149	C9 H12 O3	ID1149	335173	0	0	0	0	172943	399884	209407	415202	0	0	0	0	0	0	328486	212590	0	0	0	0	399367	187799	448725	202829	201173	245541	208443	0	229164	228418	0	0	176188	184806	194434	187521	192591	204715	192904	215799
	POS	535.605	12.444			ID1155	C37 H77 N	ID1155	0	0	0	0	0	149304	0	127438	0	65262.9	0	48988.6	57091.2	77319.6	106158	0	109071	0	0	0	0	0	175545	0	116358	135924	0	46643.2	0	148908	504505	45666.2	0	87318.2	120176	77675.5	79035.3	236298	159134	271156	78239.5
	POS	246.05	1.403			ID1157	C6 H15 O8 P	ID1157	80173.2	0	25306.7	0	27590.5	0	113194	0	117092	0	0	0	0	0	0	79058.9	39820.6	37181	0	0	0	115604	51122.8	263185	0	0	141951	0	0	0	0	0	0	0	0	0	0	0	0	43677	0
	POS	139.061	0.582			ID116		ID116	1.36881e+07	1.34622e+07	1.44893e+07	1.44746e+07	1.52342e+07	1.4702e+07	1.61837e+07	1.56546e+07	300105	355751	0	0	315303	244749	99517	563393	0	127539	0	78871.2	0	0	0	0	0	0	0	0	0	0	0	0	0	0	0	0	0	0	0	0	0
	POS	441.184	0.682			ID1161	C17 H31 N O12	ID1161	0	0	0	0	0	106398	77050.2	0	64679	0	0	0	0	0	0	0	54803.9	0	0	0	0	71605.7	0	236122	0	0	0	0	0	0	0	0	35679.7	135437	63698.1	0	130149	0	144633	309444	59037.8
	POS	125.048	1.368			ID1164	C6 H7 N O2	ID1164	120885	0	154787	202197	173836	0	182644	0	210521	0	157943	0	49048.2	129662	0	509120	58002.5	0	0	0	145019	0	0	172181	64954.2	0	112565	125382	0	119469	117581	136849	0	0	0	0	93233.3	0	92002.2	92593.3	49273.3
	POS	223.033	3.832			ID1166	C7 H13 N O3 S2	ID1166	0	375059	0	0	0	481508	0	181763	0	118551	0	74010.8	69406	69776	67305.9	0	262355	0	0	0	0	0	249065	0	371326	220843	0	248012	0	300530	254485	0	0	202257	329619	91661.3	188223	123138	161632	0	183819
	POS	143.058	1.536			ID1167	C6 H9 N O3	ID1167	172030	35558.8	0	49184.6	77813	0	0	172800	116018	0	445336	0	0	0	0	0	0	0	0	0	0	0	0	0	0	24855.3	39349.6	0	0	75732.9	64078.1	0	0	0	38413.8	0	0	0	0	0	0
	POS	198.052	4.163			ID1178	C9 H10 O5	ID1178	0	0	0	0	0	0	0	0	0	0	0	0	0	0	0	0	0	0	0	0	0	0	0	288030	273494	0	342074	368742	0	164342	192671	0	0	0	0	0	0	0	0	510936	0
	POS	232.055	0.612			ID1181	C5 H8 N6 O5	ID1181	0	134708	0	0	0	161442	0	221478	235084	0	123934	69775.4	0	67272.8	0	0	0	0	0	0	77400.2	248078	228524	178260	193355	244735	0	162032	0	133356	139915	447784	0	292993	139222	284337	299823	314490	206283	0	91723.7
	POS	116.047	1.24			ID1186	C5 H8 O3	ID1186	0	0	0	0	0	0	0	0	0	0	0	0	0	0	0	0	155763	0	0	0	0	0	0	0	249645	0	0	354282	0	338937	258587	0	0	408479	394674	0	487375	0	201659	204802	152657
	POS	218.09	1.304			ID1187	C8 H14 N2 O5	ID1187	0	0	0	0	0	0	0	0	129974	268792	56250	310626	62618.3	80501.6	70491.5	269224	0	0	0	0	0	0	0	0	0	0	0	39510.1	0	0	0	50929.5	0	52425.5	0	0	50995.3	0	0	0	0
	POS	425.822	0.571			ID1188		ID1188	0	0	0	0	0	0	0	0	0	0	0	0	0	0	0	0	0	0	365115	0	0	0	0	0	331231	339039	0	349788	0	412064	0	479312	358499	0	0	0	0	0	334106	0	335856
	POS	213.98	2.218			ID1192	C5 H4 N4 O2 P2	ID1192	0	0	0	0	0	0	0	0	226911	0	0	0	111378	0	92931	397832	0	0	0	0	0	0	0	0	0	0	0	0	0	0	0	0	0	0	0	0	0	0	0	244203	0
	POS	294.088	0.677			ID1194	C10 H18 N2 O6 S	ID1194	0	126629	0	0	0	113193	0	0	0	274870	457243	202920	278591	194163	231323	0	0	0	0	0	0	0	0	0	0	0	0	0	0	61920.5	0	0	0	0	99491.8	0	0	0	0	257646	67737.6
	POS	244.049	4.22			ID1195	C5 H8 N8 O2 S	ID1195	0	271891	0	0	0	243519	0	0	0	429432	0	87321.6	193189	86065.2	228242	0	374787	0	0	0	0	0	155032	0	170601	94502	0	159237	0	153972	0	0	0	0	0	0	130844	0	197077	249032	128196
	POS	253.152	1.411			ID1200	C10 H23 N O6	ID1200	148774	45190.8	56252	50277.4	58684.8	54233.3	203662	55522.2	255320	33461.9	42128.2	54744	34776.8	71351.4	47665.7	308031	56647.5	67451.8	0	0	34982.1	166897	74505.2	337382	0	0	191018	0	0	0	0	0	0	75140.7	99447.6	98535.2	63937.7	98023.1	0	0	0
	POS	384.137	1.678			ID1201	C9 H20 N8 O9	ID1201	0	0	124679	132043	132921	82787.5	0	0	0	0	0	0	0	0	0	0	0	133033	143479	150006	0	0	0	0	0	0	0	0	0	0	0	165038	0	355100	373713	339235	0	329412	0	0	0
	POS	129.058	6.732			ID1202	C9 H7 N	ID1202	93551.4	136043	168441	137481	138055	192505	0	310969	0	150935	0	121924	181515	148397	174019	0	272023	196273	70266.6	170773	225373	0	198962	0	302759	413889	133720	279132	91231.3	251336	256446	0	61859.1	452773	110966	287382	80213.8	418590	215418	121406	242680
	POS	83.037	1.351			ID1208	C4 H5 N O	ID1208	0	151999	205497	235798	244251	224998	0	275288	0	0	174598	184163	224790	0	228242	303798	0	0	160006	180222	228446	0	298260	0	307725	287303	0	299544	169394	365732	348585	0	0	331206	240118	0	349800	0	196722	343556	316521
	POS	328.021	4.714			ID1209	C9 H16 N2 O5 S3	ID1209	130357	234609	0	50038	0	212939	53161.4	36134.9	46643.6	227064	55767.1	59677.6	228750	68085.4	216764	29719.3	134000	0	0	0	0	0	54580.1	0	64160.7	36976.3	0	98661.2	29712	76830.5	64028.7	0	0	59999.8	198050	35505.7	55229.8	40699.3	54362.5	99366	55231.3
	POS	144.042	4.173			ID121	C6 H8 O4	ID121	9.49908e+06	5.02744e+06	0	0	5.7528e+06	0	5.14994e+06	0	0	0	0	0	0	0	0	0	6.80363e+06	7.22777e+06	1.00971e+07	0	0	5.16529e+06	4.60567e+06	1.31848e+07	1.05689e+07	1.68498e+07	1.19765e+07	1.02085e+07	3.57784e+06	3.71062e+06	6.16436e+06	0	0	0	0	0	0	0	0	1.8612e+07	1.51467e+07
	POS	181.955	0.362			ID1212	C3 H3 Cl N2 O3 S	ID1212	386233	0	0	410105	0	0	0	151292	177981	0	0	233584	195788	362873	358846	382726	530107	0	306562	399820	220993	310916	0	0	0	314363	360415	0	343941	213122	0	0	173766	0	316528	100632	304838	114709	124962	391781	192631
	POS	259.03	9.312			ID1216	C13 H9 N O3 S	ID1216	90081.1	283220	219982	241971	234587	389491	52190.5	364150	48807.5	300931	279201	446182	267491	418756	315134	180551	272593	149972	31194	121030	277423	40879.7	329902	78473	296886	264798	77738.1	153163	0	179962	169046	109940	31975.5	192193	371684	327732	237042	262969	248834	212326	249134
	POS	129.058	6.471			ID1217	C9 H7 N	ID1217	213623	57507.6	52864	48099.2	42442.8	121902	445460	134646	141227	43332.1	153346	35167.8	48238	35828.3	48808.8	0	84599.1	0	62151.4	0	51445.8	127780	50346.9	248748	67680.5	96268.7	125199	85407.7	0	70294.6	67542.6	0	26498.5	135610	42356.8	139717	189458	120163	52896.5	34479.8	54196.2
	POS	398.178	5.096			ID1218	C16 H30 O11	ID1218	0	0	0	0	0	0	0	0	416288	382242	347800	335949	366965	359067	372174	366764	0	0	0	0	0	0	0	0	0	0	0	0	0	0	0	0	0	0	0	0	0	0	0	0	0
	POS	373.85	0.569			ID1219		ID1219	217686	435944	246845	252395	229413	0	188199	0	205185	251572	0	242984	250346	236269	215606	253000	238040	225801	280294	226655	231546	196773	210018	167059	0	245753	175310	279103	247166	0	234364	425626	256583	233988	217332	211980	228348	214193	244592	261226	256923
	POS	154.074	2.756			ID1220	C7 H10 N2 O2	ID1220	0	0	0	0	0	0	0	70176.4	0	0	95783.7	0	0	0	0	0	0	0	0	0	0	0	59697.1	0	81109.7	438494	0	99693.4	0	331130	115813	42511.4	0	206262	0	100781	51535.6	109276	75585.4	0	0
	POS	106.063	0.802			ID1225	C4 H10 O3	ID1225	0	75302.8	402535	153178	435508	104954	0	126952	0	158254	195909	0	119565	147007	0	217543	139768	375777	0	397024	129917	0	147804	0	183374	148245	0	138897	0	141612	136705	101448	0	123099	108421	109522	126113	104842	141134	203656	193032
	POS	243.121	0.571			ID1227	C10 H17 N3 O4	ID1227	0	93725.8	0	0	0	100680	0	165471	0	0	133757	0	0	0	0	0	0	0	0	0	0	0	0	0	193760	422420	0	205595	0	335796	183479	58176.9	0	0	0	0	0	0	0	69467.9	0
	POS	122.037	1.676			ID1229	C7 H6 O2	ID1229	0	0	112599	0	0	0	0	0	0	0	0	0	0	0	0	0	0	118129	111471	0	0	0	0	0	0	0	0	0	0	0	0	0	0	191857	0	220004	243935	440814	0	0	0
	POS	149.051	1.541			ID1230	C5 H11 N O2 S	ID1230	0	200870	0	0	0	177233	0	174184	0	64966	0	434357	0	379175	74453.9	0	0	0	0	0	0	0	194275	0	59630.7	0	0	0	0	0	0	0	0	0	318197	150244	0	75411.1	0	0	0
	POS	183.1	0.589			ID1233	C8 H13 N3 O2	ID1233	0	72660.3	0	0	0	68590.1	0	81991.2	0	0	97481.9	0	0	0	0	0	142392	0	0	0	0	0	398868	0	189369	122283	0	0	0	258535	111554	120867	0	0	423359	439520	321568	335082	147297	111159	415399
	POS	230.076	1.625			ID1235	C6 H10 N6 O4	ID1235	0	0	0	0	0	0	0	0	0	0	0	79442.5	0	66377.7	156300	0	164360	0	0	0	0	123301	162427	0	225014	232161	0	441348	0	413198	367796	177654	0	146648	0	0	154337	0	164986	222469	126671
	POS	203.079	0.675			ID1236	C8 H13 N O5	ID1236	0	119203	0	0	0	0	0	0	413918	180942	364719	181835	204739	226204	212001	233858	0	0	0	0	0	0	0	167002	0	0	0	0	0	0	0	0	0	0	0	0	0	0	0	0	0
	POS	162.052	2.621			ID124	C6 H10 O5	ID124	8.98822e+06	6.53547e+06	0	7.99279e+06	0	6.16986e+06	7.16874e+06	7.28888e+06	0	0	0	0	0	0	0	0	1.0507e+07	1.39955e+07	1.55687e+07	0	0	1.22663e+07	1.11375e+07	3.51027e+06	0	0	0	0	1.23408e+07	0	0	0	0	0	0	0	0	0	0	0	0
	POS	88.0523	5.243			ID1252	C4 H8 O2	ID1252	32281.1	21656.2	0	0	0	0	43584.3	0	43498.3	34692	34321.1	34879.1	60729	30251.9	34534.3	28075.2	0	0	0	0	0	0	25401.1	27318.1	0	32955.1	0	0	22283.6	23224.1	0	0	0	0	0	0	33969.8	0	0	31431	0
	POS	186.061	0.737			ID1255	C3 H6 N8 O2	ID1255	0	0	0	0	0	0	0	137635	0	0	0	0	0	0	0	0	0	0	0	0	0	0	0	0	244487	153001	0	330776	0	291595	326780	113282	0	222017	0	0	325591	90062.8	0	0	0
	POS	288.084	1.659			ID126	C12 H16 O8	ID126	0	0	0	0	0	0	0	0	0	0	0	0	0	0	0	0	0	0	0	0	0	0	0	0	0	0	0	0	0	0	0	0	1.47375e+07	9.17867e+06	1.02335e+07	1.03413e+07	1.32692e+06	9.80118e+06	0	0	0
	POS	218.01	1.552			ID1268	C6 H7 N2 O5 P	ID1268	208292	0	0	0	0	35039	0	32278.5	111323	47665.7	0	0	32448.8	0	30654.9	0	58377.8	0	0	0	0	394629	49651	0	99724.4	78495.9	143924	93399.8	0	86966.7	87021	0	0	0	88059.1	0	0	0	92425	116782	0
	POS	225.087	7.649			ID1271	C8 H21 N P2 S	ID1271	31491.9	51130	0	0	0	59702.9	0	52128.6	0	0	0	0	0	0	0	0	0	0	0	0	0	0	52210.3	0	35370.7	51736.7	0	35629.9	0	40398.1	53107.8	0	0	52113.9	35751.4	0	57822.3	0	36055.3	36357.5	37353.2
	POS	186.115	5.045			ID1272	C12 H14 N2	ID1272	134595	144330	103598	81966.5	107222	274626	175145	236769	151363	140918	128882	105046	91741.5	96319.3	127448	112493	300604	237490	170999	184282	76135.8	191867	219503	216634	252739	283172	81393.2	230913	155830	341449	183404	260141	180630	253701	176560	354844	419975	334745	347023	278991	371949
	POS	198.05	5.407			ID1276	C6 H17 O P3	ID1276	71705	42841.2	96426	100016	104818	52685.1	55625.9	52302.5	65819.3	59335.5	90237.8	68463.4	57480.6	67270.9	58434.1	75867.5	200943	344725	142302	317414	385077	160268	186613	55614.7	56587.9	51794.7	76649.5	58750.3	53475.7	69093.8	62169.1	29917.8	34707.4	44231.3	45859.8	41888.4	50891.6	40321.3	96887.7	99557.2	70508.3
	POS	228.98	5.921			ID1277	C6 H5 N3 O3 P2	ID1277	236506	0	0	54935.2	0	0	0	0	337702	0	0	0	0	0	0	357779	0	0	0	0	0	247384	68534.9	251320	55369.3	0	0	68347.6	0	70721.4	63585.5	0	0	83101.1	115778	53062.4	83365	44653.2	0	0	0
	POS	128.058	1.794			ID1279	C5 H8 N2 O2	ID1279	263370	154901	67287.1	37874	0	206854	197172	323536	257455	123483	189297	326347	133376	298220	124844	421374	98595.8	0	0	0	112377	187296	296974	164964	200814	248178	177287	127827	0	134514	121951	59673.4	0	162459	194379	176680	171776	140592	151025	111856	284107
	POS	261.084	4.498			ID1281	C10 H15 N O7	ID1281	0	0	0	0	0	0	0	0	0	115787	0	395500	175511	271210	141297	0	0	0	0	0	0	0	0	0	0	0	0	0	0	0	0	0	0	0	0	0	0	0	0	0	0
	POS	170.019	1.208			ID1287	C4 H13 O P3	ID1287	0	0	0	0	0	140572	0	262324	0	96830.5	0	61139	72095.3	0	66116.8	0	247776	0	0	0	0	0	302616	0	336718	0	0	0	0	398717	389331	0	0	182909	122563	180800	163077	162630	0	0	296087
	POS	128.047	2.218			ID1297	C6 H8 O3	ID1297	0	59486.3	0	0	0	0	0	0	0	206481	0	280503	184848	260025	255795	0	78984.3	0	0	0	0	0	0	0	149610	156788	0	263381	0	412683	391493	0	0	0	137900	0	0	0	214514	282158	286760
	POS	68.0262	4.162			ID130	C4 H4 O	ID130	2.36943e+06	0	0	0	0	0	0	0	0	0	0	0	0	0	0	0	0	0	0	0	0	0	0	0	2.36103e+06	0	0	1.43928e+07	0	1.43389e+06	0	0	0	0	0	0	0	0	0	787597	1.10538e+07
	POS	374.009	6.7			ID1305	C10 H20 N2 O3 P2 S3	ID1305	0	154621	0	0	0	190574	0	0	0	380654	0	30626.7	311327	51603.4	300727	0	171512	0	0	0	0	0	48328.9	0	71654.2	29970.2	0	131071	0	152311	152904	0	0	100234	267262	0	82560.5	0	56291.6	70356.8	39461.9
	POS	130.024	0.642			ID1307	C H2 N6 O2	ID1307	0	0	0	0	0	0	0	0	0	0	0	0	0	0	0	0	0	0	0	0	0	0	0	0	255841	210005	0	330778	0	203438	0	173840	0	0	0	0	334328	0	166046	0	0
	POS	243.121	0.349			ID1310	C10 H17 N3 O4	ID1310	0	132364	0	0	0	135966	0	207832	0	0	0	0	0	0	0	0	76025.3	0	0	0	0	0	159624	0	220203	371332	0	208133	0	296371	132301	0	0	244840	176897	205810	173217	200843	199906	0	155982
	POS	172.035	0.673			ID1312	C3 H4 N6 O3	ID1312	0	200280	0	0	0	0	0	0	0	0	0	0	0	0	0	0	0	0	0	0	0	0	0	0	415062	405425	0	296078	0	305094	0	0	0	0	0	0	0	0	0	0	231607
	POS	54.0108	4.352			ID1313		ID1313	0	0	0	144211	0	0	0	113554	0	233338	338640	0	221684	0	273671	226150	0	0	0	0	0	0	0	0	0	198031	190594	0	0	0	0	0	0	0	0	0	0	0	0	0	240412
	POS	184.157	0.673			ID1316	C10 H20 N2 O	ID1316	0	0	0	0	0	0	0	0	0	0	0	0	0	0	0	0	0	0	0	0	0	0	0	0	0	0	0	0	0	0	0	352800	289006	213244	145098	101280	152352	66650.7	0	0	0
	POS	191.025	1.548			ID1317	C6 H9 N O4 S	ID1317	160502	0	0	127886	202287	0	0	0	371600	0	0	0	0	0	0	333292	0	0	0	93293.8	0	0	0	139193	0	0	334659	0	192367	94628.9	60644.8	176932	181157	108604	0	0	94256.5	0	66337.5	52448.4	0
	POS	176.017	0.36			ID1319	C5 H9 N2 O P S	ID1319	302852	137164	0	0	0	0	151115	250085	198373	190619	0	140598	0	0	0	197848	171644	357506	182778	147691	0	0	185725	0	160440	0	0	0	164121	118580	260305	0	235997	0	0	97575.1	0	0	164297	0	0
	POS	157.957	0.489			ID132		ID132	1.41803e+07	4.07292e+06	8.33224e+06	3.45999e+06	0	1.2996e+07	7.64965e+06	4.97229e+06	0	1.37714e+07	0	6.44001e+06	1.17519e+07	1.12754e+07	0	2.95038e+06	1.43501e+07	7.85718e+06	0	8.23702e+06	6.61719e+06	2.93788e+06	6.24825e+06	0	9.21325e+06	4.49036e+06	8.01674e+06	8.06158e+06	7.78829e+06	5.17916e+06	6.04013e+06	7.48741e+06	0	3.27216e+06	0	0	6.80438e+06	0	0	6.57984e+06	1.30656e+07
	POS	232.974	0.962			ID1321	C5 H5 N3 O4 P2	ID1321	158643	0	0	0	0	122160	341822	123951	222447	48650.2	0	0	0	0	42289.7	166089	116585	0	0	0	0	343183	127317	345105	178385	174031	191670	160513	0	193208	154927	0	0	145669	0	114181	107834	0	170885	94832.3	148213
	POS	461.799	0.58			ID1323	C2 H2 Cl N6 O8 P3 S3	ID1323	0	0	0	0	0	0	284776	222534	259375	0	0	0	0	0	0	241789	243407	205012	0	0	0	333013	189826	254745	207230	275488	339309	298922	0	225070	329347	0	0	187459	0	203003	203087	178243	0	0	0
	POS	341.131	1.666			ID133	C12 H23 N O10	ID133	0	0	0	1.15447e+06	3.89146e+06	0	0	0	0	0	0	0	0	0	0	0	1.25323e+06	4.49457e+06	3.92452e+06	0	3.67341e+06	0	0	0	0	0	672120	0	0	0	0	5.22321e+06	1.25327e+06	6.56539e+06	7.44349e+06	7.08565e+06	6.97048e+06	7.87516e+06	0	0	0
	POS	193.041	0.678			ID1330	C6 H11 N O4 S	ID1330	188844	115226	0	0	0	90537.9	0	160724	0	125053	0	0	110260	86357.5	117262	130692	206373	0	0	0	0	0	120908	0	179607	159457	205728	174664	0	152938	116705	362742	0	333414	0	190049	293928	213724	153094	143645	86546.2
	POS	138.079	5.621			ID1338	C7 H10 N2 O	ID1338	0	0	0	0	0	0	0	32245.8	0	0	96736.6	0	0	0	0	0	20634.6	51515.8	0	0	0	0	33874	0	39021.4	306594	0	59628.9	0	344014	105461	0	0	62376.3	0	28717.2	0	39226	72924.4	51826.1	22034.8
	POS	419.856	0.569			ID1340	C2 H2 N2 O17 P2 S	ID1340	134705	350414	171728	164178	149898	151257	119960	157038	129035	163994	139176	157011	0	157013	140419	172925	155308	141033	194983	152866	166140	123015	140523	103274	153410	160377	0	187578	162280	0	178046	294491	166432	152929	144750	139467	137614	138393	159961	164728	163717
	POS	143.025	0.355			ID1346	C4 H6 N3 O P	ID1346	0	0	193982	168810	173225	0	395989	0	0	200566	198968	202373	0	0	209091	0	0	196382	0	178110	214715	392217	0	0	0	0	0	0	0	0	0	0	0	0	0	0	0	179135	0	166210	0
	POS	246.121	3.044			ID1352	C10 H18 N2 O5	ID1352	0	87854.6	0	0	0	257049	0	0	0	207896	0	0	122359	0	154954	0	312127	0	0	0	0	0	116574	0	0	0	0	0	0	160733	119896	50641.5	0	144830	114873	0	152757	109017	146245	354494	0
	POS	255.023	1.158			ID1356	C7 H13 N O5 S2	ID1356	226220	64037.3	0	0	0	130750	153316	0	46464.4	61079.8	0	0	59539.1	0	76986.6	0	112569	0	0	0	0	0	0	0	60877.8	0	0	110595	0	86134.3	58318.4	0	0	0	0	0	0	0	69389.1	105024	52809.5
	POS	704.175	1.161			ID1367	C26 H41 O18 P S	ID1367	0	0	230656	149545	0	0	0	0	0	0	0	0	0	0	0	0	0	166987	109029	148826	128325	0	67835.1	0	0	0	0	0	76632	0	0	0	0	0	0	0	0	0	0	0	0
	POS	296.049	2.321			ID1374	C9 H16 N2 O5 S2	ID1374	0	213620	115694	158501	133888	305830	0	0	0	200148	0	82146.1	160764	63122.1	164761	0	312822	0	0	77579.7	0	0	94109.6	0	72164.5	0	0	0	0	76423.3	0	0	0	95695.5	343322	0	106735	55079.2	56843.1	88342.4	0
	POS	584.155	1.377			ID1376	C18 H28 N6 O16	ID1376	0	0	53306.8	48356.3	53321.9	0	0	0	0	0	0	0	0	0	0	0	0	48017.7	73988	48766	37347.1	0	0	0	0	0	0	0	0	0	0	54430.2	323353	128434	195875	159688	135597	168147	0	0	0
	POS	160.089	8.593			ID1377	C11 H12 O	ID1377	130993	113255	154680	155704	171313	176241	155755	159825	0	190669	0	0	148595	169318	0	0	0	74603.3	131209	111239	158782	0	0	99326.5	98634.5	170949	0	128043	95194.7	118140	123243	0	128470	166398	130251	101573	127162	148075	89501.2	127191	136409
	POS	147.089	1.005			ID1386	C6 H13 N O3	ID1386	80139.3	0	0	0	54307.3	0	0	0	102018	105881	0	75278.4	87856	63631.4	93976.8	49861.4	144728	0	0	0	0	0	0	60261.1	0	0	65840.3	116019	32448.9	107365	0	0	0	234341	0	0	234052	0	82291.6	222629	0
	POS	198.052	4.087			ID1387	C9 H10 O5	ID1387	0	0	0	0	0	0	0	0	0	0	0	0	0	0	0	0	0	0	0	0	0	0	0	214940	286874	273996	247741	267833	0	342714	338652	0	0	0	0	0	0	0	0	187832	0
	POS	162.052	2.889			ID139	C6 H10 O5	ID139	0	0	0	0	0	0	6.88774e+06	0	0	0	0	0	0	0	0	0	8.18913e+06	1.1915e+07	1.01482e+07	9.32605e+06	1.1737e+07	9.37943e+06	9.93945e+06	3.81247e+06	0	0	0	0	8.0241e+06	0	0	0	0	0	0	0	0	0	0	0	0
	POS	191.025	1.682			ID1392	C6 H9 N O4 S	ID1392	177186	83720.8	108981	105116	126896	0	0	0	159589	194061	192636	201962	223938	242821	222089	0	97569.5	0	0	0	130977	0	0	0	105883	82078.9	0	61956.4	0	71489.5	77198.9	0	0	0	0	0	0	0	68118.5	60506.3	60671.1
	POS	246.121	0.677			ID1396	C10 H18 N2 O5	ID1396	0	0	0	0	0	0	0	150483	0	0	0	0	0	0	0	0	71943.2	0	0	0	0	0	154806	0	199370	327242	0	65146.8	0	121202	89235.1	106005	0	0	0	77596.7	0	71659.7	201680	0	0
	POS	134.067	9.078			ID1398		ID1398	254937	0	0	271367	0	0	0	258622	278039	0	0	285112	277402	271991	301510	272987	0	269444	0	331013	274161	0	0	266264	281340	0	0	276376	0	0	274698	295828	287553	301777	0	0	0	272534	0	0	0
	POS	144.042	1.131			ID14	C6 H8 O4	ID14	9.79447e+06	0	0	1.20244e+07	1.26903e+07	9.43417e+06	0	0	0	0	0	0	0	0	0	0	0	1.192e+07	0	1.21612e+07	1.15791e+07	0	0	0	0	0	0	0	0	0	0	1.01995e+07	8.6253e+07	3.32442e+07	5.91927e+07	2.43575e+07	3.88956e+07	3.77895e+07	0	0	0
	POS	132.024	1.54			ID1402	C5 H8 O2 S	ID1402	0	156837	0	0	0	94996.6	0	127021	0	49514.9	0	325445	0	285390	57254.5	0	0	0	0	0	0	0	152237	0	0	0	0	0	0	0	0	0	0	0	217691	91121.9	0	69925	0	0	0
	POS	247.884	0.57			ID1403		ID1403	184495	286908	229149	218241	213666	213708	173404	207377	183259	212984	190159	204461	218416	209553	199123	214191	213086	213469	230219	205484	217648	176391	194788	164655	213729	206752	170203	217661	197494	211675	212557	315886	209326	198152	194283	184223	189405	199023	203279	217087	214134
	POS	205.023	7.066			ID1407	C7 H11 N O2 S2	ID1407	76141.7	125748	136275	202009	48935.9	47435.4	0	0	29384.2	201245	92646.8	151449	182694	186730	210591	139320	79583.4	0	319330	0	230731	0	0	0	30998.2	0	60888.2	0	0	0	0	0	98803.9	0	66817.2	0	0	0	29158.4	166623	24854.7
	POS	87.0319	1.202			ID1408	C3 H5 N O2	ID1408	319777	0	0	0	0	214216	231493	149818	134383	150711	146576	0	0	0	90984.7	0	177585	0	0	0	0	209583	241374	0	115523	226022	0	0	0	0	0	0	0	0	135875	0	0	0	282299	0	326144
	POS	223.033	2.631			ID1409	C7 H13 N O3 S2	ID1409	0	71336.7	0	0	0	121834	0	0	0	57969.6	0	0	32608	0	34368.2	0	107946	0	0	0	0	0	0	0	114278	83551.9	0	113683	0	130487	116814	0	0	112409	57340.2	36770.2	98683.3	64348.8	77542	0	41844.1
	POS	545.781	0.572			ID1410		ID1410	0	0	0	250572	0	0	0	0	223059	0	235328	234168	250328	231764	218965	249114	0	243729	308729	223940	245551	0	199256	196924	224743	0	0	237974	0	0	0	0	0	204051	219106	200869	219163	0	0	276197	254081
	POS	84.0004	1.726			ID1416		ID1416	0	0	0	34039.1	0	0	0	59843.9	0	0	0	0	0	0	0	0	0	0	0	0	0	0	0	0	0	0	0	0	0	0	0	41171	100734	0	0	70525.9	187100	288690	0	0	0
	POS	328.021	4.986			ID1418	C9 H16 N2 O5 S3	ID1418	31347.3	190290	180914	171281	149912	229549	0	32129.4	0	283424	28892.9	69539.2	197105	66621.8	208611	51944.6	186863	103297	0	93914	47807.2	0	84416.3	0	71331.9	46956.2	0	75014	0	80187.1	110172	0	0	54423.9	321712	41932.9	56558.9	44463.9	60266.8	94113	71217.4
	POS	143.058	5.622			ID1420	C6 H9 N O3	ID1420	58299.6	74892.6	0	0	0	238333	38133.2	211088	41085.6	116610	0	0	108108	0	43395.1	0	155881	0	0	0	0	40304.1	228521	0	319305	227749	0	134955	0	212545	183201	104193	0	184984	98911	214703	251834	189866	207632	187032	273747
	POS	188.068	0.956			ID1423	C8 H12 O5	ID1423	0	0	0	0	0	0	0	0	0	0	0	0	0	0	0	0	0	0	0	0	0	0	66910.5	0	0	0	0	0	0	0	73020.9	0	0	91864	0	95768.2	85425.3	75274.2	0	0	0
	POS	145.037	1.213			ID1429	C5 H7 N O4	ID1429	0	0	0	0	0	0	0	113020	0	0	0	0	0	0	0	0	239664	0	0	0	0	0	128807	0	178247	134217	0	259921	0	315225	204576	143174	0	205597	100148	126278	187953	136438	163135	123966	131556
	POS	242.019	0.776			ID1440	C6 H11 O8 P	ID1440	0	0	0	0	0	0	0	0	0	0	0	0	0	0	0	0	0	0	0	0	0	0	0	0	0	0	63630.2	0	0	0	0	0	0	0	0	0	0	0	223160	0	0
	POS	130.074	1.734			ID1442	C5 H10 N2 O2	ID1442	172339	121210	0	0	0	202762	0	126166	45097.4	72114.4	0	0	0	0	72933.8	0	87360.2	0	0	0	0	314537	207639	0	80275	64173.7	106017	160836	0	148613	79616.4	0	0	0	283124	0	0	0	114189	0	47405.7
	POS	263.046	4.78			ID1445	C9 H13 N O6 S	ID1445	0	0	0	0	63174.1	0	0	0	0	0	0	0	0	0	0	0	0	0	0	0	0	70975.4	96884.4	0	0	0	0	0	0	0	0	144195	172987	76546.1	47587.5	329608	296338	182058	0	0	0
	POS	311.135	7.512			ID1454	C11 H17 N7 O4	ID1454	0	21226.1	48969	31558.4	29486.7	0	0	0	0	46372	0	25846.4	34222.6	29916.5	54214.8	0	35020.8	236379	231382	268148	59589.1	0	0	0	0	0	0	0	276653	0	0	0	176803	0	0	0	0	0	0	24768.6	0
	POS	222.038	7.301			ID1458	C8 H14 O3 S2	ID1458	180639	56518.7	239393	236613	240643	64230.4	66428.6	46455.4	73704	66195.7	264405	125827	88713.5	126495	78227.3	69802	63197.8	275211	187681	279013	255933	88311.9	43577	73866.3	62132	61393.2	249234	48968.6	253271	72438.8	89660.1	48879.6	221965	60313.9	52812.9	55289.9	70614.5	65046.2	78739.5	89778	55646.3
	POS	486.158	2.198			ID147	C18 H30 O15	ID147	0	5.15488e+06	8.9362e+06	0	7.45822e+06	5.85043e+06	5.25001e+06	0	0	0	0	0	0	0	0	0	8.27864e+06	0	4.70017e+06	0	0	5.74889e+06	0	0	0	0	2.95259e+06	0	5.11418e+06	0	0	4.39035e+06	0	0	0	0	5.85783e+06	0	0	0	0
	POS	129.079	4.765			ID1473	C6 H11 N O2	ID1473	295881	40821.2	60680.4	53928.9	44675.5	28538.9	0	0	0	0	0	0	0	0	0	0	38126.8	78690.3	60705.9	71081.7	55923.3	0	0	0	0	0	0	0	0	0	0	0	0	0	0	0	0	0	0	0	0
	POS	357.813	0.586			ID1480	C2 H5 N2 O3 P3 S5	ID1480	0	0	0	0	0	0	0	0	0	0	0	165716	0	0	0	0	0	0	0	0	0	0	0	0	213719	215614	0	197085	0	140884	0	102696	0	0	0	0	0	0	0	0	0
	POS	441.962	0.609			ID1481	C5 H13 N6 O10 P3 S	ID1481	0	128140	0	77237.7	0	0	0	0	0	96593.2	0	0	0	0	126380	92315.2	168801	152378	0	119207	71822.4	107911	206576	0	84092.6	81005.5	0	0	0	0	0	0	0	224145	223503	299032	201071	266537	75472.4	0	118485
	POS	351.926	1.323			ID1485	C4 H7 N2 O11 P3	ID1485	101922	114516	0	0	0	158283	54185.7	151971	68837.7	107872	48810.2	0	70446.8	0	93098.2	0	191184	0	93571.4	0	0	69187.8	0	88340.2	200341	186431	191898	0	0	156047	124882	0	0	0	0	0	0	0	213263	0	158084
	POS	82.0142	0.597			ID149		ID149	2.94423e+06	7.83697e+06	9.30352e+06	9.88746e+06	1.03318e+07	9.78196e+06	0	9.74839e+06	602485	1.03683e+07	0	1.04472e+07	1.04476e+07	1.06419e+07	1.00535e+07	1.00905e+07	1.0226e+07	1.00471e+07	1.12479e+07	1.05111e+07	1.08121e+07	1.04467e+06	1.0469e+07	0	1.03086e+07	1.07775e+07	2.7521e+06	9.79508e+06	1.1728e+07	1.09157e+07	1.09576e+07	9.12579e+06	1.1313e+07	1.06444e+07	1.03764e+07	9.5528e+06	1.08426e+07	1.01728e+07	1.07419e+07	1.00945e+07	1.04877e+07
	POS	191.007	5.695			ID1507	C6 H9 N O2 S2	ID1507	143869	160741	0	0	0	230169	251430	290473	108458	109957	81970.9	118074	122148	119758	117034	102583	178981	0	0	0	61289.5	0	318137	104217	243279	188395	76788.8	211394	0	187906	237789	144941	0	208512	211326	226660	199415	203782	189169	216696	204069
	POS	359.993	6.21			ID1508	C9 H16 N2 O5 S4	ID1508	21627.1	157440	130102	103163	114681	192844	0	35453.1	0	294786	27915.7	87973.6	179308	76997.6	184652	0	137056	88927.7	0	61927.3	0	0	96002.4	0	70667.5	51343.5	0	51011.6	0	71958.4	92482.2	0	0	47574.4	256531	52151	44401.3	44910.1	49841.2	76944.1	67257.2
	POS	177.046	5.005			ID1516	C6 H11 N O3 S	ID1516	0	186377	0	0	0	143843	0	0	0	142075	0	0	74164.8	0	66938	58265.1	192480	0	0	0	0	0	75333.8	0	100681	47717.5	0	156841	0	164946	95566.5	0	0	94277.3	285223	0	81869.5	0	74761.1	163113	66387.5
	POS	195.1	0.349			ID1520	C9 H13 N3 O2	ID1520	0	0	0	0	0	0	0	153071	0	0	0	0	0	0	0	0	53043.2	0	0	0	0	0	124710	0	185433	245394	0	215049	0	252783	109209	0	0	279384	0	184957	214249	197183	135032	0	0
	POS	146.058	1.34			ID1527	C6 H10 O4	ID1527	0	61751.6	0	0	0	89994	0	98119.7	0	0	0	33702.2	40151	37581.8	0	0	73981.4	0	0	0	0	0	89095.5	0	0	91059	0	79754.2	0	76189.2	62603.6	0	0	102564	87001	100868	103111	80417.5	91454.9	61371.6	72791
	POS	278.04	1.149			ID153	C6 H15 O10 P	ID153	5.54858e+06	3.00887e+06	0	7.29546e+06	7.01947e+06	3.76711e+06	0	2.90053e+06	0	0	0	0	0	0	0	0	3.02932e+06	9.40802e+06	7.02137e+06	7.25411e+06	2.0693e+06	0	0	0	0	0	0	0	0	0	0	3.05419e+06	8.79433e+06	6.58915e+06	8.71822e+06	8.88966e+06	6.57559e+06	8.52374e+06	0	0	0
	POS	124.064	3.552			ID1535	C6 H8 N2 O	ID1535	0	49263.3	0	0	0	64761.4	0	85244	0	0	0	0	45446.7	0	0	262327	58701	0	0	0	0	0	82334.3	0	103677	0	0	132198	0	224413	112606	47982.2	0	76907.9	0	0	59193.3	89957	103806	51510.2	0
	POS	347.09	1.136			ID1536	C5 H20 N9 O3 P3	ID1536	0	0	0	0	0	0	0	0	0	0	0	0	0	0	0	0	124401	0	0	0	212524	0	180651	121421	84101.5	80853.9	0	73764.4	0	67024.6	74982.6	0	0	0	0	0	0	0	0	40142.6	46747
	POS	285.075	5.132			ID1537	C7 H11 N9 O2 S	ID1537	0	79408.1	0	0	0	72486.2	0	19047.6	0	68450.7	0	0	32468.3	0	32440	27549.6	124028	0	0	0	0	0	44062.6	0	49841.3	25198.4	0	274659	0	141701	66320.1	0	0	56214	0	0	45609.6	23284.1	27666.1	52869.6	27144.8
	POS	342.287	9.921			ID1538	C19 H38 N2 O3	ID1538	0	41147.4	0	21538.7	0	65610	42207.1	23298.9	34802.8	20525.9	29243.6	22224.3	20745.9	0	30696.5	31130.6	48978.9	26467.6	33228.4	20756.3	71261	63421.1	34971	0	0	55185	0	0	33862.3	0	0	16921.9	17904.9	80045.3	264943	89803.7	32806.4	295750	100970	0	193197
	POS	215.915	0.568			ID1546	C2 H2 Cl N2 O4 P S	ID1546	251856	66145.5	200490	206695	223749	198109	216014	199572	216926	208056	227339	217318	216739	199206	193243	187435	206604	199717	215178	221307	207358	232232	197934	195085	219194	219723	219962	205609	231719	221215	211290	110325	215984	218799	204082	203010	208824	217829	226856	200145	205414
	POS	260.137	5.376			ID1547	C11 H20 N2 O5	ID1547	0	88157.2	0	0	0	122983	0	96442.4	0	193070	0	25618.8	95243.2	25232.7	169228	0	249575	0	0	0	0	0	108329	0	77624.6	81031	0	208185	0	200699	160341	85045.5	0	244526	149720	127873	240138	138638	120580	186605	93221.4
	POS	143.094	0.807			ID1548	C7 H13 N O2	ID1548	0	0	0	0	0	0	0	0	263483	198758	229014	196166	203391	188373	209051	194635	0	0	0	0	0	0	0	0	0	0	0	0	0	0	0	0	0	0	0	0	0	0	0	0	0
	POS	346.109	0.639			ID1549	C7 H18 N6 O10	ID1549	0	48164.4	0	0	0	0	0	0	0	0	0	0	0	0	0	0	0	0	0	0	0	0	128904	0	120703	125416	0	102004	0	75568.1	65809.6	243531	0	257640	96911.3	201521	203050	212975	83732.3	0	0
	POS	338.099	0.387			ID1553	C12 H23 Cl N4 O S2	ID1553	0	280716	0	0	0	173252	0	224357	0	0	0	0	0	0	0	0	66742.8	0	0	0	0	0	217238	0	275026	188724	0	193814	0	170682	220401	0	0	47827.1	109395	154697	56236.8	136566	135926	84141.5	174138
	POS	289.868	0.57			ID1565	C8 H2 Cl O2 P3 S	ID1565	0	72521.4	222749	237575	233245	214940	227282	204319	0	223056	0	225801	243023	223607	209254	201174	0	223575	232246	231140	223780	239603	218130	0	0	0	0	243074	258414	235877	233301	141576	236739	219604	215924	211536	203115	208176	246500	216054	228451
	POS	159.068	8.903			ID1577	C10 H9 N O	ID1577	31511.7	48762.5	52837.6	47657.3	63548.3	56090.2	0	48852.1	0	69211.4	27533.2	33991.5	76720.3	40523	78484.7	0	65549.9	156541	91634.5	206006	45864	0	55171.9	0	43954	34630.1	32053.1	43039.5	261435	67899	81008.8	0	53155.9	52564.5	101296	0	29554.8	47191.7	41309.1	71482.6	35854.2
	POS	211.132	0.575			ID1578	C10 H17 N3 O2	ID1578	0	74353.8	0	0	0	46360.7	0	0	0	0	0	0	0	0	0	0	60968.1	0	0	0	0	0	54269.7	0	60096.7	71301.7	0	118114	0	146277	111356	0	0	209319	259263	64418.4	254210	57310.6	116098	39432.1	58849.1
	POS	285.082	1.75			ID1583	C9 H22 N O3 P3	ID1583	31608.5	50145.1	0	0	0	62357.4	0	76568.5	57672.3	85519.7	152256	257179	68171.4	207011	81387.4	100519	0	0	0	0	32416.7	0	90162.4	93898.3	72642.6	80632	68200	0	69168.6	0	0	0	0	0	0	0	0	0	83827.6	0	45929.9
	POS	57.0581	0.566			ID1587	C3 H7 N	ID1587	249767	0	120030	0	219757	0	219033	91940.6	189742	129424	254569	153938	156418	143134	160074	122582	0	0	0	0	0	0	0	0	0	0	0	0	0	0	0	0	0	0	0	0	0	0	0	0	0
	POS	218.977	0.37			ID1590	C7 H8 Cl N O P2	ID1590	0	0	0	0	251771	0	0	192368	216765	0	214957	180379	158782	0	0	196146	203012	0	212802	195738	0	0	0	193385	135014	0	0	0	182953	0	0	165791	152148	0	198340	0	0	193878	0	0	0
	POS	322.015	0.64			ID1592	C6 H16 N2 O7 P2 S	ID1592	0	0	0	0	0	0	0	0	0	0	0	0	0	0	0	0	0	0	0	0	0	0	0	0	192211	192879	0	183437	0	152018	0	238348	0	163056	0	0	0	0	135839	0	0
	POS	149.051	3.272			ID1598	C5 H11 N O2 S	ID1598	0	38363.6	0	0	0	96271	0	118204	0	217592	0	0	118540	0	153821	0	151582	0	0	0	0	0	128774	0	0	133640	0	0	0	0	0	0	0	0	50669.3	134136	86995	0	166059	225849	137140
	POS	330.951	0.956			ID1599	C9 H8 N3 O3 P3 S	ID1599	115971	0	0	0	0	88284.8	260155	111018	159380	0	0	0	0	0	0	117895	91670.7	0	0	0	0	239446	0	236823	136460	114363	133101	130962	0	149762	119667	0	0	0	0	0	69108.7	0	134711	98605.3	131545
	POS	156.162	0.574			ID1601	C9 H20 N2	ID1601	0	0	0	0	0	0	0	0	0	0	0	0	0	0	0	0	0	0	0	98159.2	0	0	0	0	0	0	0	0	0	0	0	75506.2	238117	167542	119121	0	127176	97816	0	48638.5	0
	POS	162.052	4.166			ID161	C6 H10 O5	ID161	8.98499e+06	4.82373e+06	0	6.29815e+06	4.80558e+06	4.1945e+06	6.3316e+06	4.24425e+06	0	0	0	0	0	0	0	0	0	4.86755e+06	1.08795e+07	0	0	3.57941e+06	3.49816e+06	7.74663e+06	5.95779e+06	7.08596e+06	4.77492e+06	7.37005e+06	4.19686e+06	4.24519e+06	5.72773e+06	0	0	0	0	0	0	0	7.24583e+06	1.35055e+07	9.11679e+06
	POS	374.993	8.676			ID1610	C12 H14 N3 O3 P S3	ID1610	91986.3	53930.6	0	0	0	60912.8	39512.3	0	0	64895.8	0	0	51680.3	0	53769	0	39666.8	0	0	0	0	0	0	0	58636.7	0	0	88445	0	55829.6	0	0	0	28312.8	124241	0	0	0	0	0	0
	POS	231.992	0.359			ID1618	C6 H6 Cl N4 O2 P	ID1618	190969	138429	200515	0	0	0	218235	0	177496	0	189412	214169	196663	161090	206276	0	195616	0	180882	203996	0	159413	186476	0	181757	0	169163	0	0	158002	0	131675	119329	0	171365	101386	129164	166123	0	0	0
	POS	177.046	5.137			ID1619	C6 H11 N O3 S	ID1619	0	160254	0	0	0	135235	0	0	0	123266	0	0	59063.8	0	59019	0	180075	0	0	0	0	0	79806.5	0	106517	64858.4	0	134971	0	166446	85632.7	0	0	99499.9	245807	0	99871.2	0	85482.2	147035	54894.2
	POS	163.922	0.57			ID162		ID162	9.51432e+06	9.38113e+06	9.78144e+06	9.61874e+06	9.35189e+06	9.00911e+06	0	9.21998e+06	8.7889e+06	9.62615e+06	9.03263e+06	9.09359e+06	9.33436e+06	9.54509e+06	9.06608e+06	9.18827e+06	8.65432e+06	8.91174e+06	1.02299e+07	9.57925e+06	9.9089e+06	0	8.74735e+06	0	9.45009e+06	9.87833e+06	8.82945e+06	1.0065e+07	9.86782e+06	1.055e+07	1.00893e+07	1.04122e+07	9.6787e+06	8.17907e+06	8.34966e+06	0	8.46326e+06	8.04087e+06	1.01038e+07	9.67936e+06	1.03211e+07
	POS	471.827	0.57			ID1621		ID1621	103997	0	126880	147279	133832	0	105008	135112	118507	139605	125390	137375	133460	137102	118968	155688	110340	113879	163766	116801	140777	107147	110561	91183.1	124082	138059	96939.3	157369	136628	134924	147886	232950	147530	117872	110136	108338	115398	107393	130374	139725	129309
	POS	275.1	4.289			ID1622	C11 H17 N O7	ID1622	0	0	144192	156773	164955	55454	0	115098	0	0	138418	196016	0	159798	57700	104742	0	102838	0	89313.9	135294	0	132161	0	76407.1	0	0	0	0	0	0	0	56603.2	0	146236	236819	0	176995	120164	0	99294.7
	POS	201.173	0.603			ID1626	C11 H23 N O2	ID1626	224496	0	0	59605.7	0	245808	204946	225570	91852.1	106039	115096	115808	100029	117262	125093	103703	88278.8	0	0	0	0	0	0	0	94485.2	87030	107993	0	59711.1	94383.3	102580	88278.4	0	0	80569	0	86246.9	0	99057.4	101551	90079.1
	POS	144.042	3.973			ID163	C6 H8 O4	ID163	0	0	0	0	0	0	0	0	0	0	0	0	0	0	0	0	9.26181e+06	0	8.70972e+06	0	0	1.03995e+07	9.12024e+06	7.16342e+06	9.24856e+06	8.94682e+06	9.18288e+06	9.16321e+06	7.34032e+06	9.45426e+06	9.25321e+06	0	0	0	0	0	0	0	5.14562e+06	4.7472e+06	0
	POS	263.046	4.687			ID1633	C9 H13 N O6 S	ID1633	182878	149804	190344	179290	155637	162558	155983	164642	0	0	0	0	0	0	0	0	0	116441	223080	103994	224266	195059	150413	83088.2	104857	102440	104826	95389.7	66456.6	89214.6	97331.7	0	0	0	0	0	0	0	48762.8	59892.8	50900.7
	POS	311.135	7.651			ID1636	C11 H17 N7 O4	ID1636	0	0	42292.7	28182.3	23313.2	0	0	0	0	44536.8	0	26360.7	29062.5	26250.3	48584.7	0	31977.6	174454	196120	198346	51067.6	0	0	0	0	0	0	0	216032	0	0	0	124636	0	0	0	0	0	0	23696.6	0
	POS	170.08	1.506			ID1640	C6 H10 N4 O2	ID1640	0	168501	0	0	0	99300.4	0	47284.9	0	0	0	0	0	0	0	191824	110601	0	0	0	0	0	52448.4	0	78464.7	58627.3	0	160194	0	248726	188320	129999	0	198311	135714	0	117931	70384.4	140250	80221.1	60784
	POS	287.094	5.705			ID1644	C11 H17 N3 O4 S	ID1644	0	85047.6	0	0	0	63172.3	0	0	0	0	0	0	0	0	0	0	108873	0	0	0	0	0	0	0	36399	23151.1	0	131147	0	176834	28268.5	0	0	236051	77656.2	0	147727	34124.1	52398.8	0	0
	POS	144.04	0.738			ID1645	C2 H4 N6 O2	ID1645	0	0	0	0	0	0	0	96130.3	0	0	0	0	0	0	0	0	0	0	0	0	0	0	62855.4	0	217342	144761	0	271479	0	144793	178947	0	0	150980	0	0	247189	0	0	0	0
	POS	267.886	0.569			ID1650	C2 H4 Cl O7 P3	ID1650	183176	0	0	0	0	0	0	0	197829	0	208342	0	0	0	0	0	174021	0	0	0	0	0	0	161036	190847	192347	213763	0	0	0	0	0	0	0	0	0	0	0	0	0	0
	POS	176.079	0.995			ID1653	C6 H12 N2 O4	ID1653	0	0	0	0	0	111737	0	107031	0	97556.4	43665.2	137852	0	114906	123165	0	62354.1	0	0	0	0	0	143951	0	225867	153117	0	76615.4	0	93274.4	0	163751	0	0	0	0	0	0	82985.6	0	166045
	POS	98.0479	0.569			ID1665	C4 H6 N2 O	ID1665	0	0	0	0	0	0	0	0	0	0	0	0	0	0	0	0	164991	0	0	0	0	0	149930	0	171106	158095	0	178171	0	133244	134779	0	0	198608	139057	214783	131611	143032	163810	153263	179651
	POS	376.134	4.71			ID1668	C11 H24 N2 O12	ID1668	0	0	0	0	0	0	0	0	215315	210204	225065	201623	195865	198020	220398	167631	0	0	0	0	0	0	0	0	0	0	0	0	0	0	0	0	0	0	0	0	0	0	0	0	0
	POS	169.089	5.045			ID1670	C12 H11 N	ID1670	73875.2	77806.9	52056.5	45083.4	60510.8	156736	96166.9	117192	80004.9	79386.4	71086.5	56832.7	49795.6	53976.2	72919.8	60146.3	166916	130052	89003	101391	40622	104085	117523	114491	133914	167065	46041.3	126656	88781.7	183693	94462	150056	101468	141779	100644	207858	229164	184461	184243	141887	204965
	POS	549.226	0.689			ID1671	C27 H42 N3 O P3 S	ID1671	0	0	0	0	0	0	0	0	0	0	0	0	0	0	0	0	0	0	0	0	0	0	0	0	0	0	0	0	0	0	0	0	141247	65542.8	102902	75407.9	50241.4	64434.8	0	0	0
	POS	304.004	0.639			ID1678	C6 H14 N2 O6 P2 S	ID1678	0	102290	0	0	0	0	0	122021	0	0	0	0	0	0	29621.9	32550.7	0	0	0	0	0	0	0	0	0	0	0	0	0	0	128776	0	0	0	0	0	140547	0	0	51728.8	84119.2
	POS	251.082	1.269			ID1689	C9 H17 N O5 S	ID1689	0	0	0	0	0	68461.6	0	62368.4	0	48087.9	0	0	39719.7	0	42409.3	0	95129	0	0	0	0	0	44935.4	0	0	35152.2	0	57516.4	0	83853.7	66693.5	63150.2	0	218409	47140.8	91305.6	229472	104699	52051.4	46618.8	43927
	POS	216.111	0.761			ID1692	C9 H16 N2 O4	ID1692	79637.9	192644	0	0	0	98500.4	48811.9	53683.9	107493	0	0	0	0	0	0	144119	173065	0	0	0	0	224339	0	0	0	34670.2	0	68793.1	0	84333.5	82147.6	80594.6	0	81418.7	194035	32028.8	98598.3	48708.4	0	0	0
	POS	208.146	10.627			ID1704	C13 H20 O2	ID1704	48269.8	0	36432.7	0	0	74589.4	0	114758	0	0	0	0	0	52156.9	48695.1	0	0	37838.6	35985.9	0	0	0	0	75808.1	62106.9	51268.9	53455.9	0	0	0	0	39154.6	0	0	56885.9	0	0	0	0	57695.6	46365.8
	POS	234.954	1.365			ID1705	C4 H3 N3 O5 P2	ID1705	142647	0	0	0	0	0	0	0	0	156052	0	0	187194	0	141157	0	0	0	0	0	0	0	0	0	0	0	130735	0	0	0	0	0	0	0	0	0	0	0	0	87492.8	0
	POS	120.009	0.359			ID1707	C2 H5 N2 O2 P	ID1707	0	123779	0	0	0	155459	183705	0	0	127228	162961	161991	165790	137449	0	170318	0	183563	135369	0	0	0	136411	188351	123494	93198.3	0	0	0	147151	0	0	0	0	0	0	0	0	0	0	0
	POS	278.093	3.276			ID171	C10 H18 N2 O5 S	ID171	345292	1.63235e+06	0	0	0	4.31604e+06	0	5.0501e+06	737451	8.24734e+06	181487	1.49309e+06	4.76056e+06	1.60766e+06	6.31515e+06	810703	6.35969e+06	0	0	0	0	434506	5.66178e+06	0	3.90039e+06	4.81836e+06	0	4.6939e+06	0	4.56376e+06	3.96589e+06	2.13286e+06	0	3.60262e+06	2.24712e+06	5.54946e+06	3.57073e+06	5.08097e+06	6.61237e+06	9.22606e+06	5.49978e+06
	POS	338.896	0.953			ID1712	C2 H3 N3 O11 P2 S	ID1712	0	0	0	0	0	0	0	0	0	0	0	0	0	0	0	0	0	0	0	0	0	0	0	185763	129731	0	143061	138075	0	166333	145272	0	0	0	0	0	0	0	133010	0	160575
	POS	152.12	6.638			ID1714	C10 H16 O	ID1714	0	0	0	0	0	0	0	0	197733	100100	96560.7	121322	112534	160277	107100	196292	0	0	0	0	0	0	0	0	0	0	0	0	0	0	0	0	0	0	0	0	0	0	0	0	0
	POS	730.213	4.521			ID1716	C28 H40 N6 O13 P2	ID1716	0	0	0	0	0	0	0	0	0	0	0	0	0	0	0	0	31040.9	30183.2	23646.6	0	0	21914.4	31221.5	0	0	0	0	0	0	0	0	82121.5	0	0	95269.9	126024	0	207824	0	0	0
	POS	219.056	6.276			ID1717	C8 H13 N O4 S	ID1717	0	67160.8	0	0	0	91304.1	50685.5	0	0	0	0	0	0	0	0	0	0	0	0	0	0	0	0	0	0	0	0	0	0	40925.6	0	0	0	41676.6	213781	53223.6	63042.1	0	0	0	0
	POS	379.962	0.611			ID1728	C7 H16 Cl N4 O2 P3 S2	ID1728	54620.5	0	0	54811.8	0	0	0	98769.3	0	63597.2	33485.6	0	0	0	93712.4	0	103824	102102	0	80990.6	0	81459.8	130471	161002	0	0	56706.8	0	0	0	0	0	0	153942	137232	217238	158231	205291	0	0	78794.1
	POS	144.042	3.779			ID173	C6 H8 O4	ID173	0	0	0	0	0	0	0	0	0	0	0	0	0	0	0	0	8.10091e+06	0	0	0	0	0	0	6.58132e+06	8.80986e+06	9.14891e+06	9.29828e+06	8.68148e+06	0	8.79047e+06	9.33722e+06	0	0	0	0	0	0	0	0	0	0
	POS	711.277	0.971			ID1731	C26 H47 N7 O12 P2	ID1731	0	0	0	0	0	0	0	0	0	0	0	0	0	0	0	0	0	0	0	0	0	0	0	0	0	0	0	0	0	0	0	0	0	83035.7	92808.5	0	92378.7	198771	0	0	0
	POS	237.855	0.574			ID1739		ID1739	112824	59935	0	0	0	163770	0	182435	0	119472	0	97125.3	193493	0	98115.7	95301.8	0	0	0	0	0	0	0	167816	129633	175679	85168.3	126646	0	109634	151626	0	114317	134254	168800	122727	0	150690	87894.8	0	87534.9
	POS	230.011	4.663			ID1746	C6 H14 O3 S3	ID1746	0	0	0	0	0	202465	0	80834	0	0	0	44775.2	47369.2	32052	0	0	128119	0	0	0	0	0	0	0	0	112913	0	105227	0	0	0	85897.1	0	141797	58186.2	0	149869	80366.8	185564	0	165415
	POS	173.105	7.175			ID1747	C8 H15 N O3	ID1747	0	0	0	0	0	0	0	47171	0	0	0	0	0	0	0	176454	95581.6	0	0	0	0	0	48092.7	0	55215.5	0	0	87330.2	0	112665	96419	102940	0	207723	45701.3	51141.7	202129	54761.6	40963.2	0	0
	POS	406.144	4.678			ID1751	C11 H27 N4 O10 P	ID1751	193143	0	137578	155048	142604	176212	210117	208005	0	0	0	0	0	0	0	0	0	0	0	0	0	0	0	0	0	0	0	0	0	0	0	0	0	0	40253.7	34995.5	0	42125.7	0	0	0
	POS	283.918	0.376			ID1757	C3 H9 Cl N2 O3 S4	ID1757	0	0	0	0	0	0	0	0	56316	36835.9	0	0	29726	0	51519.8	0	58432.3	0	0	0	0	68369.3	36051.7	70780.6	33857.9	0	43416.5	57065.3	0	49170.5	0	0	0	33044.9	0	50779.5	0	0	33855.3	0	0
	POS	162.064	0.64			ID176	C5 H10 N2 O4	ID176	0	3.70314e+06	0	0	0	3.64183e+06	0	4.64909e+06	0	0	0	0	0	1.99011e+06	1.57851e+06	1.5991e+06	4.43657e+06	767683	0	0	0	0	6.90387e+06	0	6.65631e+06	6.41141e+06	0	6.32975e+06	0	5.37411e+06	5.18777e+06	8.55799e+06	0	9.5247e+06	5.25633e+06	8.0841e+06	8.6063e+06	8.95925e+06	5.34082e+06	2.01745e+06	3.27828e+06
	POS	216.111	0.681			ID1760	C9 H16 N2 O4	ID1760	36204.4	0	0	0	0	69709	28219.7	25529.7	67296.8	0	0	0	0	0	36623.4	0	0	0	0	0	0	207307	38075	0	54292.1	0	0	89084.2	0	113712	108795	97675.4	0	34646.3	96120.1	0	34980.2	0	0	0	0
	POS	248.952	4.861			ID1763	C5 H5 N3 O3 P2 S	ID1763	0	51239.6	0	0	0	126580	0	167008	48068.6	50406.3	0	43781.1	37664.7	56347.7	50395.2	0	40834.1	0	0	0	0	0	109456	0	173700	126707	0	84678.8	0	88758.9	75311.3	180175	0	74195	68451.6	123826	96950.7	119398	89781.4	71129.8	125458
	POS	125.048	0.761			ID1766	C6 H7 N O2	ID1766	114979	0	0	164646	0	61707.6	0	42873.6	92274	0	87696.2	0	44125.1	40945.3	45104.1	0	58698.3	0	0	0	137721	0	54557.4	0	0	0	0	59985.4	57404.1	32464	0	0	0	0	59587	0	24630.1	45546.1	0	0	0
	POS	333.907	0.397			ID1767	C6 H2 N6 O3 S4	ID1767	79538.3	50750.4	26301.4	0	0	67710	168866	70275.6	114656	72731.6	38378.7	42925.4	43149.1	60745.1	60040.5	93045.5	75919.8	0	0	0	0	0	82407.6	81524.2	82621.8	77754.8	76465.2	116914	0	89555.4	71483.3	160186	0	87355.6	67145.2	85147.9	89608.8	94512.3	77401	83313.2	93384.7
	POS	483.78	0.572			ID1770	C4 H3 Cl O15 P2 S3	ID1770	184161	63506.8	170039	184032	172316	165851	0	0	176870	178877	185939	174508	158025	160079	156595	162360	0	0	188241	173357	169622	0	151408	0	0	183943	177490	184044	199363	189669	173725	96511.7	158730	0	151254	0	144810	0	193457	168058	169110
	POS	604.015	0.665			ID1771	C11 H13 N10 O18 P	ID1771	48461.6	0	0	0	0	77792.5	120430	87878.6	46710.8	0	0	0	0	0	0	42494.1	105426	0	0	38391.4	0	76393.2	170764	200625	53057.9	0	76939.3	0	0	0	0	0	0	0	0	0	0	0	0	0	0
	POS	163.03	4.578			ID1772	C5 H9 N O3 S	ID1772	0	188592	0	0	0	0	0	55863.9	0	31379	0	0	0	0	0	72755.1	35778.9	0	0	0	0	0	69880.4	0	32902.8	0	0	0	0	0	43139.9	0	0	0	0	0	0	0	46388.8	42296.9	39126.2
	POS	359.993	5.881			ID1781	C9 H16 N2 O5 S4	ID1781	99490.2	33304.5	0	37281.9	0	51083.3	38209.9	0	28757.2	66753.8	37324.7	39385.7	73460.8	49720.4	71132	0	33773.9	0	0	0	0	0	33978	0	32432.5	22414.3	0	22265.1	0	33602.5	28557.7	0	0	26359.7	45395.2	26525.5	22042.4	24779.5	0	22081	23115.6
	POS	260.004	0.611			ID1785	C9 H11 Cl N2 O P2	ID1785	35447.6	0	0	0	0	58076.6	0	0	43392.2	0	0	0	36208.3	0	69027.7	0	99173.4	72690.8	0	54351.7	37005.3	0	96238.4	176553	0	0	0	0	0	0	0	0	0	131567	94250.1	0	123133	172511	0	0	0
	POS	190.135	10.566			ID1787	C13 H18 O	ID1787	0	0	0	0	0	31422.4	37569.1	72595.1	27986.3	0	41588.9	0	0	0	0	36137.9	48454.3	0	0	0	0	38536.9	0	45734.9	38848.7	76463.6	31338.9	23162	0	71968.9	210963	18755.1	0	0	116374	43403.2	27730.2	37282	24840	114305	81479
	POS	144.042	4.093			ID179	C6 H8 O4	ID179	6.2835e+06	5.13392e+06	6.17431e+06	7.51975e+06	6.95816e+06	0	8.30925e+06	9.63386e+06	0	0	0	0	0	0	0	0	6.10839e+06	6.75578e+06	7.78831e+06	0	0	1.03384e+07	9.84995e+06	5.52661e+06	6.90887e+06	7.23168e+06	8.15895e+06	7.42379e+06	7.72536e+06	9.75989e+06	1.00849e+07	0	0	0	0	0	0	0	6.36335e+06	5.11063e+06	3.25988e+06
	POS	195.87	0.572			ID1792		ID1792	174805	173367	189494	194311	0	177288	0	184793	0	0	173369	166467	174158	175227	179017	169442	164361	168608	124541	122653	181170	0	171127	0	171327	173217	171570	181201	180620	185423	0	175748	167553	146436	154700	114794	151555	151435	115905	0	176072
	POS	251.028	6.384			ID1794	C8 H13 N O4 S2	ID1794	0	0	0	0	0	41699.9	101514	75179.8	111003	0	0	36406.1	0	0	0	0	0	0	0	0	0	101364	69965	98935.2	50160.9	71301.8	0	34551.9	0	0	0	52748.8	0	47036.5	48592.2	184082	71810.3	177293	46500.9	0	39105.7
	POS	234.074	4.504			ID1796	C9 H14 O7	ID1796	0	0	0	0	0	0	0	0	140966	0	0	0	0	0	0	85406	0	0	0	0	0	180960	59824.2	198600	49634.2	61920.6	0	50865.9	0	60618.5	0	0	0	0	0	0	0	57648.9	0	0	0
	POS	517.791	0.638			ID1800	C2 H N8 O10 P3 S4	ID1800	0	172050	0	0	0	0	0	0	126581	109226	133961	0	80905.1	133871	118988	19766.4	0	124593	0	164983	0	0	72846.6	0	0	0	104651	0	113359	0	0	0	0	0	0	0	0	0	0	0	0
	POS	245.089	1.151			ID1808	C10 H15 N O6	ID1808	0	39712.4	0	0	0	0	0	0	0	0	77872.3	128758	0	96167.1	31908	55851	0	0	0	0	0	0	55457.2	56544.3	0	0	76230.7	0	0	0	0	0	0	0	0	0	0	0	0	0	59560.3
	POS	170.055	2.679			ID1809	C4 H6 N6 O2	ID1809	0	0	0	0	0	0	0	0	0	69434.5	0	102073	45274.2	99852	68484.1	209688	50843.4	0	0	0	0	0	0	0	0	0	0	65739.3	0	0	0	0	0	0	0	93717.5	0	0	0	91101.1	0
	POS	167.058	5.003			ID1815	C8 H9 N O3	ID1815	0	112885	0	41810.4	42984.7	120371	0	129818	0	107816	60284.3	0	77848.9	0	117255	0	54726.2	0	45401.8	0	62841.6	0	0	0	85412.7	90040.8	0	73740.2	0	67001.9	60643.7	73908	0	72976.5	124756	94486	89713.3	71389.1	92776.3	59188.3	77997.7
	POS	244.178	2.969			ID1819	C12 H24 N2 O3	ID1819	47932.4	0	44945.2	48302.9	48221.9	46122.2	45297.2	45108.1	164624	170391	180765	186940	170566	175624	170183	170648	0	0	0	0	0	0	0	0	0	0	0	0	0	0	0	0	0	0	0	0	0	0	0	0	0
	POS	216.031	6.708			ID1828	C5 H14 O5 P2	ID1828	0	88545	0	0	0	0	35453.1	97598.8	51867.1	0	0	39660	52415.5	36556.1	56110.4	0	0	0	0	0	0	43930.2	91167.8	32438.5	128306	118963	0	141487	0	145618	131181	147532	0	178428	0	125490	0	135486	148603	0	140979
	POS	157.089	5.045			ID1829	C11 H11 N	ID1829	58554.7	60830.8	46839.7	36611.4	50415.3	127041	81434.9	95691.1	64810.3	64023.6	58646.7	46919.7	41056.6	42703.9	59522.2	46969.4	124973	100434	63396.7	76928.7	31745.2	82743.3	93890.8	91888	109045	134660	35603.6	100942	64010.5	150899	74586.5	117825	77358.9	113514	79123.4	156915	190621	141824	146713	115759	159905
	POS	205.121	1.378			ID1832	C11 H15 N3 O	ID1832	0	88066.8	0	0	0	178714	0	112103	0	0	57119.8	28193.8	0	0	0	0	86986.1	0	0	0	0	0	146665	0	148439	115083	0	82807.8	0	59801.5	141049	0	0	77654.2	116420	82902.8	122212	86418	170539	100055	180222
	POS	257.858	0.627			ID1834	C H3 Cl2 O5 P3	ID1834	0	0	0	0	0	130484	144091	96358.9	90145.8	0	0	0	0	0	0	0	89394.1	129625	0	145579	0	165765	118141	158175	95649	163531	182462	155596	0	0	0	0	0	99633.5	132660	125289	87590.5	84121.4	0	135569	148905
	POS	125.048	5.002			ID1838	C6 H7 N O2	ID1838	0	116544	43456.3	46999	36252.4	126519	0	139098	0	101517	58134.3	186548	80721.9	177259	117919	0	37750.5	0	39420.6	0	51822.7	0	148943	0	71123.8	68909.4	0	41272.1	0	50471.3	0	62286.3	0	73410.7	132062	100599	89028.5	72287	63286	43351.8	58141.3
	POS	96.021	0.822			ID185	C5 H4 O2	ID185	0	0	0	0	0	0	0	0	0	0	0	0	0	0	0	0	0	0	0	0	0	0	0	0	0	0	0	0	0	0	0	0	8.043e+06	3.02406e+06	2.49134e+06	3.28521e+06	2.33357e+06	2.74094e+06	0	0	0
	POS	149.07	0.644			ID1852	C6 H7 N5	ID1852	0	0	0	0	0	0	0	0	0	109621	0	0	0	0	80658.2	0	179923	0	0	0	0	0	0	0	54496.6	52961.4	0	40752.9	0	117298	115160	129528	0	103884	0	0	166627	0	0	89187.2	125827
	POS	343.021	8.035			ID1866	C12 H14 N3 O3 P S2	ID1866	80475.9	36703.1	0	0	0	36364.4	44777.7	0	0	0	0	0	0	0	0	0	0	0	0	0	0	0	0	0	0	0	0	66013.3	0	32947.9	0	0	0	0	74023.5	0	0	0	0	0	0
	POS	233.018	7.942			ID1870	C8 H11 N O3 S2	ID1870	34508.8	32448	25086.4	0	0	0	72008	65756.7	130035	47251.3	0	61629.7	0	44101.8	36901.6	0	41881.1	0	0	0	0	36861.3	45212.3	84820.5	40279.6	33998.1	80271.8	42961.5	0	29975.6	35447.1	0	0	43852.4	50860.3	48286.1	0	0	27403	32769.9	0
	POS	152.12	6.501			ID1875	C10 H16 O	ID1875	0	0	0	0	0	0	0	0	164416	51913.5	53072	78393.3	71168.2	120418	59112.1	173841	0	0	0	0	0	0	0	0	0	0	0	0	0	0	0	0	0	0	0	0	0	0	0	0	0
	POS	203.117	6.225			ID1879	C10 H13 N5	ID1879	37136.1	0	22257.1	34193.9	29400.5	34248.3	184284	53445.5	88999.5	28738.5	0	0	0	24272.2	28877	120358	48701.4	0	0	0	24279.8	142115	48799.6	171218	52756	50449.1	50511	59064.8	0	77247.1	64469.7	77214.8	0	0	27961.2	34959.9	57169.5	51008.4	37929.9	40254.5	59268.1
	POS	161.069	1.242			ID1882	C6 H11 N O4	ID1882	0	0	31311.9	0	0	0	0	0	89807.5	0	173000	64635.4	0	87914.6	36454.3	95021	0	0	0	0	106139	0	0	0	0	0	0	0	0	0	0	0	0	0	0	0	0	0	0	0	0
	POS	232.975	1.579			ID1887	C5 H5 N3 O4 P2	ID1887	0	0	0	0	0	57408.6	123896	0	84963.1	68615.1	30029.8	0	56279.2	0	53534.5	0	90316.4	0	0	0	0	0	64362.5	0	119961	136130	77088.9	152172	0	140639	169398	0	0	0	0	0	31957	0	138985	123881	0
	POS	206.13	6.863			ID1888	C13 H18 O2	ID1888	0	0	0	0	0	0	0	0	0	171612	167666	160758	171402	135551	167328	62944.8	0	0	0	0	0	0	0	0	0	0	0	0	0	0	0	0	0	0	0	0	0	0	0	0	0
	POS	300.106	1.585			ID1893	C11 H16 N4 O6	ID1893	0	0	0	0	0	0	0	0	32071.7	67275.8	0	55408.1	57513.1	80758.2	75960.4	0	0	0	0	0	0	0	0	0	0	0	0	0	0	0	0	0	0	0	0	0	0	0	0	0	0
	POS	133.02	2.637			ID1894	C4 H7 N O2 S	ID1894	0	64156.1	0	0	0	91363.4	0	0	0	64825	0	0	37909.5	0	52805.9	0	105538	0	0	0	0	0	0	0	0	41608.2	0	0	0	127381	120108	0	0	73412	74599.2	0	68639.9	0	58864.8	64901.5	0
	POS	239.917	0.713			ID190		ID190	3.37506e+06	1.49012e+06	0	0	0	4.04417e+06	0	2.91296e+06	0	0	3.62595e+06	0	4.83997e+06	0	3.86601e+06	0	2.4569e+06	0	0	0	0	0	2.4171e+06	0	4.00609e+06	2.42244e+06	4.77221e+06	4.55231e+06	0	4.10128e+06	1.94284e+06	0	0	0	1.15219e+06	0	0	0	0	2.78917e+06	0
	POS	228.99	1.959			ID1900	C5 H11 N O3 S3	ID1900	53062.6	0	42857.3	39265.8	47216.8	41326.3	46620	36929.1	50433.3	39180.8	63985.8	44981.9	46304.6	45669.2	51892.7	42205.8	0	45160.9	66471	60106.4	51428.9	29108.3	0	28170.9	0	0	68277.3	0	96919.8	0	0	0	134559	0	0	0	0	0	0	0	28337.7
	POS	274.127	0.735			ID1902	C10 H18 N4 O5	ID1902	0	60666.3	0	0	0	71990	0	43597.3	0	133973	39991.9	47078.8	92559.4	55353.3	179545	0	0	0	0	0	0	0	0	0	25226	29108.9	0	0	0	0	60109.8	0	0	0	60952.4	76560.1	29567.3	48117.6	0	0	0
	POS	101.047	0.951			ID1903	C4 H7 N O2	ID1903	0	78120.8	90037.2	0	100204	79562.4	133829	120057	0	0	0	0	0	0	0	0	138616	115473	174514	126687	125681	177530	179427	0	0	0	0	0	0	0	0	0	0	0	0	0	0	0	0	0	0
	POS	286.062	4.514			ID1904	C11 H14 N2 O5 S	ID1904	0	79878.1	0	0	0	0	0	0	42393.8	89777.5	0	170626	77811.9	179808	82369.1	66533.4	0	0	0	0	0	0	0	0	0	0	0	0	0	0	0	0	0	0	0	0	0	0	0	0	0
	POS	704.175	0.678			ID1909	C29 H32 N6 O13 S	ID1909	0	0	0	0	0	0	0	0	24109.2	27768.6	17925.8	69612.6	37198.8	50896	0	128483	0	0	0	0	0	0	0	0	0	0	0	0	0	0	0	0	0	0	0	0	0	0	0	0	0
	POS	162.052	3.502			ID191	C6 H10 O5	ID191	0	0	0	0	0	0	5.3288e+06	0	0	0	0	0	0	0	0	0	0	7.31579e+06	4.90896e+06	0	0	7.06221e+06	7.02475e+06	4.63319e+06	0	5.36805e+06	0	4.13429e+06	5.93432e+06	4.97273e+06	4.78276e+06	0	0	0	0	0	0	0	0	0	0
	POS	210.072	2.918			ID1914	C11 H14 O2 S	ID1914	0	58574	0	0	0	43430.6	0	0	0	36861.9	0	173049	64641.6	137131	41946.4	0	0	0	134503	0	0	0	0	0	54274.2	62587.9	0	0	0	78700.2	67735.3	0	38940.5	79387.9	55693.3	0	0	0	112646	71957.8	71303.6
	POS	227.079	5.002			ID1918	C10 H13 N O5	ID1918	0	0	40456.5	35296.4	26999.7	0	0	0	0	0	60364.2	0	76938.6	0	0	0	35000.9	0	30369.7	0	44279.7	0	0	0	66928.7	64097.4	0	38373.8	0	43833.2	32864.4	66352.8	0	78668.8	0	90031	87385.8	72396.1	50680.2	34276.9	54972.9
	POS	409.827	0.57			ID1921	C3 H Cl N6 O6 P2 S3	ID1921	128365	0	147760	158463	155040	132039	145567	146552	143505	143760	148347	145260	145365	145701	119119	119648	135973	133311	157433	146410	128431	162090	107335	103326	152251	146844	145768	170641	143817	171263	148071	0	158748	134109	112139	137983	130022	124625	148092	122643	147743
	POS	351.152	1.214			ID1925	C11 H27 N7 P2 S	ID1925	0	0	0	0	0	0	0	0	68027.7	76840.2	140892	150556	94365.3	172649	104313	157380	0	0	0	0	0	0	0	0	0	0	0	0	0	0	0	0	0	0	0	0	0	0	0	0	0
	POS	277.116	0.68			ID1929	C11 H19 N O7	ID1929	167145	122054	121365	123852	112661	125219	170795	117230	0	52696.1	47173.6	0	43390.3	43299.3	48705.8	41629.1	0	0	0	0	0	0	0	0	0	0	0	0	0	0	0	0	0	0	0	0	0	0	0	0	0
	POS	214.131	0.657			ID1935	C10 H18 N2 O3	ID1935	0	0	0	0	0	0	0	0	143221	164409	162990	154253	139349	148716	168405	135418	0	0	0	0	0	0	0	0	0	0	0	0	0	0	0	0	0	0	0	0	0	0	0	0	0
	POS	132.042	2.198			ID1938	C5 H8 O4	ID1938	0	0	0	0	0	0	0	0	0	0	0	0	0	0	0	0	0	0	0	0	0	0	0	0	0	0	0	43989.1	0	36004.7	30164.7	0	0	0	0	0	0	0	0	38408.9	27393.8
	POS	176.015	7.422			ID1940	C8 H5 N2 O P	ID1940	0	134363	0	0	0	164854	0	151654	0	54436.5	59761.3	154105	59423.5	123574	59180	0	59099.7	0	0	0	0	0	115430	0	115740	138010	0	82074.5	0	64061	78484.7	62451.1	0	72177.3	115967	78433.5	84764.2	90968.1	134753	83714.9	131926
	POS	174.1	1.379			ID1950	C7 H14 N2 O3	ID1950	0	147593	0	0	0	76770.4	0	0	0	0	0	0	0	0	0	120929	111911	0	0	0	0	0	0	0	72994.8	34818.3	0	129405	0	174642	137250	0	0	0	149643	0	0	34322.2	90204.6	100626	41381
	POS	222.02	7.422			ID1954	C7 H12 O4 P2	ID1954	0	145501	0	0	0	164055	0	150358	0	0	0	152432	0	118695	0	0	0	0	0	0	0	0	118214	0	124705	131460	0	78945.3	0	71699.9	75647.1	0	0	0	109644	96424.6	77380	89879.6	131960	84564.1	139394
	POS	244.051	5.495			ID1978	C9 H12 N2 O4 S	ID1978	0	0	0	0	0	60821.6	0	0	0	0	0	0	0	0	0	24333.2	0	0	0	0	0	0	0	0	57935.4	36454.2	0	160729	0	165725	25178.2	114466	0	158687	0	0	0	50738.7	0	0	36424.9
	POS	486.158	1.689			ID198	C19 H26 N4 O11	ID198	0	0	3.24926e+06	3.39469e+06	3.12704e+06	1.25554e+06	0	0	0	0	0	0	0	0	0	0	0	3.4047e+06	3.85972e+06	0	0	1.70876e+06	0	0	0	0	0	0	0	0	0	4.4525e+06	5.82925e+06	6.18019e+06	8.45845e+06	6.87588e+06	5.45284e+06	5.64193e+06	0	0	0
	POS	72.0575	1.711			ID1982	C4 H8 O	ID1982	0	0	0	0	0	0	75744.4	56618	156541	101112	98232.4	127730	89012	140544	99030.3	161670	0	0	0	0	0	0	0	0	0	0	0	0	0	0	0	0	0	0	0	0	0	0	0	0	0
	POS	173.08	0.76			ID1995	C6 H11 N3 O3	ID1995	0	0	0	0	0	31323.6	41118	92512.6	65278.8	0	0	0	0	0	0	0	0	0	0	0	0	0	152052	0	71271.7	45264.5	0	26180.7	0	0	39590.1	0	0	99292.3	0	90289.2	107466	86302.1	0	0	70588.9
	POS	225.111	0.593			ID1997	C10 H15 N3 O3	ID1997	0	0	0	0	0	0	0	0	0	0	0	0	0	0	0	0	0	0	0	0	0	0	117571	0	48801.2	75989.6	0	0	0	108589	62786.8	0	0	138851	110810	133241	78570.6	156862	0	0	0
	POS	102.032	1.672			ID20	C4 H6 O3	ID20	0	0	0	0	0	0	0	0	0	0	0	0	0	0	0	0	0	0	0	0	0	0	0	0	0	0	0	0	0	0	0	4.1396e+07	5.57916e+07	0	5.86279e+07	5.4008e+07	4.48572e+07	5.99555e+07	0	0	0
	POS	274.985	1.712			ID2002	C7 H5 N3 O7 S	ID2002	0	127309	0	77362	68773.9	0	0	0	0	0	0	0	0	0	0	0	0	91007.9	0	41325.2	74626	77701.9	127770	0	0	0	70854.2	31176.3	0	0	0	0	0	0	0	0	0	0	0	0	0
	POS	184.046	0.637			ID201	C4 H15 N2 P3	ID201	261826	3.22105e+06	523814	543127	487506	3.19196e+06	0	4.11401e+06	278641	1.3998e+06	0	1.80784e+06	974173	1.74469e+06	1.33087e+06	1.41472e+06	3.8782e+06	0	0	531314	726645	542912	6.03442e+06	0	5.73894e+06	5.53727e+06	280647	0	76524.2	0	0	0	85678.1	8.24549e+06	4.48811e+06	7.113e+06	7.4343e+06	7.91344e+06	0	1.73749e+06	2.85481e+06
	POS	315.871	0.569			ID2026	C4 H3 N2 O5 P3 S2	ID2026	63669.6	150416	79194.1	0	76364.7	78771.2	0	0	69507.5	80319.1	67747.6	75084.6	81459.4	74593.5	71807.1	74805.8	0	75723.4	84368	70828.5	76908	0	69568.3	53878.2	77242.4	77973.7	59378.6	0	66086.9	0	0	134534	76926.5	0	70190.5	0	0	67643.7	80146.5	0	78846.4
	POS	351.152	0.993			ID2031	C11 H25 N7 O2 S2	ID2031	0	0	0	0	0	0	0	0	62652.5	103277	104321	107363	90451	147499	97201.5	60813.1	0	0	0	0	0	0	0	0	0	0	0	0	0	0	0	0	0	0	0	0	0	0	0	0	0
	POS	143.073	8.1			ID2035	C10 H9 N	ID2035	0	0	0	0	0	0	0	0	0	61276.1	0	0	0	0	0	0	69180.2	0	0	0	0	0	0	0	0	45556.7	0	57239.7	0	84331.6	85618.4	0	0	92570.9	0	0	0	0	60163.1	117128	96213
	POS	350.242	8.495			ID2038	C17 H30 N6 O2	ID2038	0	0	0	0	0	0	0	0	105181	0	0	0	0	0	0	0	133021	138366	139113	144873	139295	139648	0	106132	0	0	0	102848	0	0	0	0	0	0	0	0	0	0	0	0	0
	POS	193.041	0.759			ID2041	C6 H11 N O4 S	ID2041	95280.2	0	0	0	0	0	0	88625.4	0	0	136913	53384.2	57207.1	48934.4	0	0	0	0	0	0	0	0	0	0	88217.9	74514.3	0	0	0	65812.5	54882.8	0	0	0	0	0	0	0	84130.1	71182.4	0
	POS	341.131	0.691			ID205	C12 H23 N O10	ID205	806122	453122	162394	176313	185770	356656	962059	0	0	0	0	178000	58925.8	119950	72331.8	120188	242906	0	0	252844	76784.7	1.80727e+06	299017	7.26266e+06	142671	0	3.94737e+06	127054	0	157798	118687	170744	0	345793	594993	450321	388395	0	4.4962e+06	0	949665
	POS	234.121	1.606			ID2050	C9 H18 N2 O5	ID2050	102791	78044.8	25240.6	29377.4	33664.4	102428	103387	143545	131504	122112	79251	121746	94235.3	116383	124762	34773.8	87920.6	23834.6	0	0	32721	73223.6	113007	130250	51627.7	0	133977	34020.8	0	33697.2	28936.2	0	0	59579.6	0	48786.9	55363.5	42537.3	47454.9	30769	36894.6
	POS	199.03	5.013			ID2051	C8 H9 N O3 S	ID2051	0	58180.9	53480.6	53161.2	53313.6	94307.9	81927.6	106272	50766.8	65473.3	0	63531.7	65889	58351.9	66127.3	0	90226.1	0	0	0	0	74984.1	106757	65847.4	92778.6	85583	0	87643.8	0	99132	95046.2	97880.5	68274.7	126724	110438	149990	137395	152031	87329.9	97813.3	79253.1
	POS	250.015	7.422			ID2054	C8 H12 O5 P2	ID2054	0	138029	0	0	0	147113	0	149931	0	52128.8	63082.2	142890	68202.4	122184	63210.7	0	59417.4	0	0	0	0	0	119779	0	119182	131763	0	82405.9	0	82751	84150.5	64305.8	0	78215.2	107966	95506.6	79853.5	90386.5	133635	84869.1	134508
	POS	267.204	7.067			ID2057		ID2057	34142	26581.8	32904.5	37075.6	39745.8	32844.3	33250.8	37305.6	33108.3	40787.5	40989.6	57849.3	31882.7	36824.5	37333.1	39193.5	33898.2	0	37277.6	31386.3	38226	37079.4	44264.3	24244.1	22427.9	48220.8	29846	32181.8	30964	29466.6	35950	144379	76059.8	83520.7	32797.6	24428.6	45284.3	39311.7	26720.5	39344	33322
	POS	216.031	6.552			ID2059	C7 H9 N2 O4 P	ID2059	0	79610.4	0	0	0	0	0	69384.2	0	0	0	0	51245.2	0	0	0	0	0	0	0	0	0	84828	0	84591.1	96935.6	0	82681.6	0	103822	103737	0	0	107019	96213.9	78027	106346	93985.1	71636.1	0	0
	POS	163.066	1.56			ID2060	C6 H13 N O2 S	ID2060	24040.6	0	0	0	0	44588.1	26180.8	0	42990.1	105248	35993.4	0	111291	27217.4	94741	37841	65305.5	0	0	0	0	0	0	0	30053.7	34102.4	0	75948.9	0	94442	79948.8	0	0	144952	66746.3	39076.7	134380	0	64544.6	53801.8	48844.3
	POS	162.052	3.785			ID207	C6 H10 O5	ID207	0	0	0	0	0	0	5.5748e+06	0	0	0	0	0	0	0	0	0	0	6.25193e+06	0	0	6.67417e+06	8.07299e+06	6.12472e+06	5.25947e+06	6.68954e+06	6.83789e+06	0	6.17366e+06	6.18856e+06	6.08048e+06	5.83079e+06	0	0	0	0	0	0	0	0	0	0
	POS	143.073	6.515			ID2074	C10 H9 N	ID2074	32407.9	46054.4	46785.7	49663	0	46595.3	0	108971	0	35084.8	0	51263.5	49341.4	46300.5	47896.4	0	37573.6	0	40520.8	0	73341.4	0	98343.1	32658.9	50174	70767.3	68466.3	42107.9	0	49671.3	36756.1	0	114307	70771.9	71109.6	147096	76523.6	105080	47016.1	33030.4	65461.8
	POS	345.978	5.444			ID2076	C8 H14 N2 O5 S4	ID2076	95036	34484.3	74676	75958.7	71668.3	49430.9	84582.2	134760	61663.8	48921.6	71857.5	104271	38306.7	76004.4	51758	75650.9	29517.4	98287.2	30586.4	107892	78649.6	30531.3	81769.6	36670.6	34909.6	35809.5	97221.4	0	83019.5	0	0	0	32353.1	0	41971.4	75989.7	0	67523.4	23466.6	23757.9	39582.2
	POS	274.06	1.62			ID2078	C6 H10 N8 O3 S	ID2078	0	0	0	0	0	0	0	64418.4	0	0	0	0	0	0	0	0	46043.4	0	0	0	0	0	87365.7	0	131959	97831.2	0	93045	0	111381	140016	0	0	0	0	0	0	0	108097	25214.6	60209.7
	POS	264.078	8.414			ID2079	C9 H16 N2 O5 S	ID2079	0	0	0	0	0	39312	0	32837.8	0	139688	0	0	77367.8	0	119849	0	118254	0	0	0	0	0	41382.6	0	43092.2	44585.9	0	77099.9	0	49716.3	57186.4	0	0	43336.9	31126.4	47744.1	38203.7	42430.7	48580.6	117821	41848.4
	POS	252.063	4.333			ID208	C12 H12 O6	ID208	0	0	0	3.17193e+06	0	0	0	0	0	0	7.12632e+06	0	0	0	0	0	2.39193e+06	0	2.24758e+06	2.87907e+06	3.0535e+06	0	0	0	0	5.24901e+06	3.91515e+06	0	0	0	3.89932e+06	0	0	0	0	290143	0	0	0	0	3.79169e+06
	POS	137.036	4.651			ID2081		ID2081	0	0	0	0	0	141043	0	0	0	0	0	0	0	0	0	0	63776.6	0	0	0	0	0	56944.5	0	0	0	0	0	0	61913.7	0	0	0	0	0	0	0	0	64582.6	64246.1	68069
	POS	335.831	0.62			ID2083	C5 H3 Cl O5 P2 S3	ID2083	0	43151.4	82900.3	103701	0	105143	0	82828.4	142103	94007.1	0	86833.9	84772.5	78007.6	84866.5	65184.4	125712	83743.1	80881.4	108381	95735.1	84338.2	87607	90793.3	120749	0	0	105783	0	144348	75913.6	62953.2	91545.5	0	0	0	0	0	0	91758.3	92117.8
	POS	400.109	1.611			ID2084	C11 H20 N4 O12	ID2084	39443.5	0	0	0	0	39842.2	0	47040.4	91556.9	58037.3	0	24218.7	23944.6	23591.2	42885.2	0	49197.7	0	0	0	0	30915	62817.6	124366	54097.1	38866	114775	23678.1	0	28330.2	19960	0	0	0	0	0	0	0	33527.4	17918.5	29780.7
	POS	155.035	0.577			ID209	C3 H10 N O4 P	ID209	4.1928e+06	3.11147e+06	4.56013e+06	4.26157e+06	4.39185e+06	2.76467e+06	3.9151e+06	2.96271e+06	0	209196	0	0	0	0	0	0	0	0	0	0	0	0	0	0	0	0	0	0	0	0	0	0	0	0	0	0	0	0	0	0	0
	POS	54.0105	4.357			ID210	C3 H2 O	ID210	0	0	0	1.8579e+06	0	0	0	2.03678e+06	0	5.02835e+06	6.31056e+06	0	7.8659e+06	0	7.53178e+06	4.68783e+06	0	0	0	0	0	0	0	0	0	2.80398e+06	2.54294e+06	0	0	0	0	0	0	0	0	0	0	0	0	0	3.49287e+06
	POS	196.03	1.692			ID2104	C8 H8 N2 O2 S	ID2104	0	28655.1	0	0	0	36943.6	0	44311.7	123954	135516	120222	120085	138297	124416	137196	111349	52670	0	0	0	32785.8	0	48776	40440.9	45748.6	41099.6	34893.8	33509.5	0	30528.9	26518.7	0	0	0	0	0	0	0	33032.4	28642.2	28503.2
	POS	241.077	4.818			ID2109	C11 H15 N O3 S	ID2109	0	0	0	0	0	0	0	0	0	0	0	0	0	0	0	0	0	0	0	0	0	0	0	75876.5	105803	100490	86943.6	109645	0	119169	110572	0	59598.8	86634.1	0	0	0	0	106114	108177	120398
	POS	422.056	0.662			ID2116	C11 H19 Cl N2 O13	ID2116	20519.7	0	0	0	0	27726.1	65395.4	32464.2	0	0	0	0	0	0	0	19235.9	62246.6	0	0	0	0	44621.9	91426	131616	0	0	28668.1	0	0	0	0	0	0	96983.9	0	138018	108870	114831	0	0	0
	POS	156.04	1.514			ID212		ID212	3.44208e+06	7.40776e+06	41873.2	0	89514	0	1.11769e+06	0	1.72977e+06	0	0	0	83495.3	0	0	0	0	0	0	0	220862	7.5848e+06	0	3.26861e+06	0	0	2.14505e+06	0	0	0	0	40081.9	0	0	5.08596e+06	0	0	0	0	0	0
	POS	110.048	5.705			ID2123	C5 H6 N2 O	ID2123	0	52691.1	0	0	0	39147.7	0	0	0	0	0	0	0	0	0	0	50998.5	0	0	0	0	0	0	0	24207.6	0	0	69042.7	0	115022	27087.7	41903.5	0	137707	54471.6	0	75590.4	0	37608.4	33074.4	17937.4
	POS	134.058	1.578			ID214	C5 H10 O4	ID214	3.36699e+06	7.26841e+06	0	0	0	1.09159e+06	1.33177e+06	894366	1.88056e+06	1.59704e+06	655705	612317	1.26864e+06	584469	1.50603e+06	0	2.02622e+06	0	0	0	0	7.20741e+06	1.15917e+06	3.21718e+06	2.10706e+06	1.29335e+06	2.12423e+06	3.22785e+06	0	3.05248e+06	2.96154e+06	0	0	1.22641e+06	5.37136e+06	468260	1.18087e+06	451820	2.06391e+06	2.7146e+06	1.45396e+06
	POS	507.574	12.291			ID2143	C35 H73 N	ID2143	0	29615.8	0	0	0	55985.7	0	51708.7	0	0	0	0	0	30696.6	42958.6	0	38956.1	0	0	0	0	0	64422.8	0	43439	48048.7	0	0	0	50503.3	137726	0	0	30394.5	39779.4	29151.3	25829.1	80259.9	54793.5	83601.2	30663.7
	POS	246.067	5.495			ID2146	C9 H14 N2 O4 S	ID2146	0	71968.4	0	0	0	44327.5	0	0	0	0	0	0	0	0	0	19934.6	87468.3	0	0	0	0	0	0	0	54638	36498.6	0	132220	0	126863	17782.3	124019	0	135098	58645.9	0	102837	37327.5	74034.4	0	32022.8
	POS	676.718	2.063			ID2148		ID2148	142508	0	118903	124467	104914	55932.4	0	0	0	0	0	0	0	0	0	0	96600.6	147863	126436	114787	101000	67368.8	49033.7	127890	0	83513.9	0	0	70352.1	0	0	0	0	0	0	0	0	0	0	0	0
	POS	297.178	2.863			ID2152	C12 H27 N O7	ID2152	0	0	52284.1	0	0	50214.7	0	0	0	102320	99363.9	64171.3	96551	0	68898.4	0	0	0	0	0	0	0	0	0	0	0	0	0	0	0	0	0	0	0	0	0	0	0	0	0	0
	POS	477.772	0.602			ID2156	C7 H7 Cl2 O6 P3 S4	ID2156	0	0	71799	0	0	0	0	0	0	0	0	0	0	0	0	71127.9	0	0	0	92985.7	0	0	0	0	0	0	0	96688.2	0	0	0	0	102316	62902.1	0	0	70910	0	0	107914	99214.4
	POS	114.032	4.196			ID216	C5 H6 O3	ID216	0	0	0	0	2.65817e+06	0	0	0	0	0	0	0	0	0	0	0	0	0	0	0	0	0	0	0	0	0	1.61983e+06	0	2.35767e+06	0	0	0	0	0	0	0	0	0	7.20624e+06	0	6.84093e+06
	POS	353.401	11.447			ID2164	C24 H51 N	ID2164	0	46511.3	20253.7	23699.3	23758.9	71118.1	0	68133.1	0	41544.5	21400.6	35782.3	42970.4	49063.4	78248.4	0	53873.2	0	0	0	25827.7	0	65534.8	0	57739.7	63127.9	0	30858.8	0	79872.2	138873	28431.3	0	34448	54068	40382.8	42527.1	80433.5	70610.2	98987.1	48348.9
	POS	425.098	4.795			ID2170	C13 H26 N5 O3 P3 S	ID2170	0	0	0	0	0	0	0	0	0	0	0	0	0	0	0	0	0	0	0	0	43553.8	0	0	0	0	0	0	0	0	0	0	49646.8	105570	68676.2	103482	78542.3	71342.7	99217.2	0	0	0
	POS	317.068	6.714			ID2176	C13 H12 N5 O3 P	ID2176	0	25355.2	0	0	0	62990.9	0	44102.1	0	0	0	0	0	0	0	0	73055	0	0	0	0	0	39176.2	0	75569.2	59534.6	0	88884.2	0	106320	80040.8	102692	0	131854	0	70074.4	125376	89718.8	75212.8	50910.5	81829
	POS	249.013	8.391			ID2179	C8 H11 N O4 S2	ID2179	0	0	0	0	0	69709	0	87229.8	0	83446.7	0	0	0	0	0	79316.9	0	0	0	0	0	0	0	0	89995.7	100170	0	72212.6	0	95086.6	103144	0	0	93545.3	79960.9	0	82227.4	70782.6	121022	73479.4	95366.6
	POS	402.004	8.381			ID2182	C7 H14 N8 O4 S4	ID2182	38111.9	60475.7	0	0	0	66699.3	23361.8	0	26730.8	63347.5	0	37550.4	62968	44258	59156.5	0	37862	0	0	0	0	0	47883.4	0	26231.6	0	0	0	0	22196	0	0	0	0	132152	0	0	0	0	0	23686.6
	POS	174.046	3.078			ID2185	C6 H10 N2 O2 S	ID2185	0	65195.1	0	0	0	62495.1	0	0	0	0	0	0	0	0	0	37757.4	79893.3	0	0	0	0	0	0	0	65730.1	0	0	127437	0	135659	88452.1	0	0	62961	60384.4	0	44752.4	0	67949.2	36539.5	38851.2
	POS	422.082	1.149			ID219	C12 H23 O14 P	ID219	0	1.0945e+06	0	0	0	1.31145e+06	1.15981e+06	1.07366e+06	0	348311	897372	694526	0	687914	0	0	1.13306e+06	0	0	0	0	913961	1.21835e+06	0	234640	260065	521749	182785	732018	178569	175638	2.54407e+06	0	0	0	2.78424e+06	0	0	0	0	0
	POS	304.951	4.887			ID2190	C6 H11 N O5 S4	ID2190	51813.4	0	0	53308.7	77892.9	0	65823.8	0	0	0	129684	0	0	0	0	45706.3	0	92997.6	0	105609	96502.2	53483.1	0	0	0	0	63440.9	0	0	0	0	0	0	0	0	0	0	0	0	0	0
	POS	193.966	5.324			ID2199	C2 H3 N4 O3 P S	ID2199	0	96281.2	0	0	0	107629	0	84976.4	0	55685.3	54298.6	128246	56241	97817.9	48201.3	0	53671.4	0	0	0	0	0	90372.2	0	91225.9	91666.9	0	52778.1	0	50309.5	52534.2	43742.7	0	46395.5	64233.8	61940.7	65956.8	66998.5	89835.7	62815.1	87202.1
	POS	350.114	4.216			ID2200	C9 H18 N8 O5 S	ID2200	0	0	0	0	0	0	0	0	0	0	0	0	0	0	0	0	0	0	0	0	0	0	0	0	58872.3	109275	0	71782.1	0	121715	55247.5	0	0	0	0	0	0	0	0	0	0
	POS	187.12	1.107			ID2202	C9 H17 N O3	ID2202	107214	85584.6	82547.8	87836.4	91658.6	115091	117130	129240	0	0	0	0	0	0	0	0	0	0	0	0	0	0	0	0	0	0	0	0	0	0	0	0	0	0	0	0	0	0	0	0	0
	POS	318.092	2.336			ID2203	C9 H14 N6 O7	ID2203	0	0	0	0	0	0	0	0	0	114536	0	46398.3	66936.3	44929.8	111095	0	0	0	0	0	0	0	0	0	50013.9	0	0	75293.2	0	134010	112464	0	0	0	0	0	0	0	0	0	0
	POS	289.04	8.537			ID2207	C14 H11 N O4 S	ID2207	119476	69537.2	116550	123559	118854	93470.4	80747	82177.1	91789.6	105193	118031	118040	115787	116877	122541	82850.6	95967.4	118710	59173	109438	120501	67124.1	83963	86769.7	85736.4	91266.8	122271	72893.5	97825	84445.4	73234	54132	92819.8	75691	94001.6	95443.4	86990.3	86830.6	82363.6	82633	88356.7
	POS	271.06	4.579			ID2208	C5 H13 N5 O6 S	ID2208	0	0	0	0	0	30789.6	0	66363.1	0	57737.5	0	57356.8	40178.8	42318.9	0	141645	50996.7	0	0	0	0	0	91587.9	0	44862.7	33289.5	0	45997.4	0	52305.6	59747.6	0	0	0	34965.9	0	0	0	67801.7	65619.3	52849.8
	POS	241.077	4.906			ID2212	C11 H15 N O3 S	ID2212	64906.6	0	58454.8	0	55845.9	63729.5	67264.1	71633	0	0	0	0	0	0	0	0	59996.2	0	0	0	0	0	0	81751.2	93593.6	84804	94894.8	84618.2	0	90448.1	85391.9	0	64897.4	71314.6	64724.9	67944.8	73601.8	69647.2	120485	116753	121916
	POS	127.009	5.802			ID2220	C5 H5 N O S	ID2220	71866.6	0	106900	105848	107604	0	0	0	54973	90516.8	103551	107558	103447	111149	107461	53817.7	0	49883.5	53727.5	57587.7	94522.8	0	0	0	0	0	69618.6	0	47466.5	0	0	0	81631.3	0	0	0	0	0	0	0	0
	POS	145.019	1.321			ID2230	C5 H7 N O2 S	ID2230	0	0	55741.4	57444.7	54642.6	0	0	0	59447.5	88582.7	113999	99049.4	99602.1	106159	102530	67265.7	0	44013.3	77741.9	0	71646.4	0	57808.3	0	0	0	44232.3	0	0	0	0	0	0	0	0	0	0	0	0	0	0
	POS	271.945	0.365			ID2231	C4 H7 Cl N4 O2 P2 S	ID2231	0	0	0	89188	0	0	0	0	0	55508	54849.5	66874.1	63065.6	0	80494.2	0	0	0	0	74764.7	0	90192.9	0	0	0	0	71446	47808	0	0	44896.5	0	0	0	59991.7	0	0	0	0	0	41681.2
	POS	285.075	5.003			ID2232	C6 H15 N5 O6 S	ID2232	0	102891	0	0	0	78467.3	0	0	0	104083	0	0	52731.3	0	47418.5	43832.1	119626	0	0	0	0	0	45816.8	0	63790.9	31978.6	0	121468	0	113456	64715.1	0	0	32863.6	0	0	27390.4	0	43083.8	85855.4	40831.6
	POS	187.12	0.94			ID2234	C9 H17 N O3	ID2234	105382	0	129221	121526	100581	97731.7	81707.6	91317.8	0	0	0	0	0	0	0	0	0	0	0	0	0	0	0	0	0	0	0	0	0	0	0	0	0	0	0	0	0	0	0	0	0
	POS	608.354	8.008			ID2240	C29 H48 N6 O8	ID2240	0	0	0	0	0	0	0	0	91084.9	49601.5	0	0	122856	0	47606.7	53157.2	0	0	0	0	0	0	0	0	0	0	0	0	0	0	0	0	0	0	0	0	0	0	0	0	0
	POS	321.837	0.572			ID2242		ID2242	0	0	0	0	0	0	0	0	0	0	82790.7	0	89058.7	99592.9	89882.2	0	0	0	0	0	0	0	85487.3	67416.7	0	0	0	92497.1	0	0	0	0	0	80813.2	81686.9	86711.6	0	0	0	0	97819.6
	POS	665.738	0.574			ID2243		ID2243	0	107828	65809.9	87191.4	88189.9	80109.2	77370	78659.3	0	74707.3	101759	72378.4	75977.7	56024.2	62087.2	81638.9	64985.7	88738	115358	87822.9	86479	79504.6	78270.4	57506.6	0	88252.9	71781.3	99578.7	101380	79247.7	100658	108709	108539	0	0	0	45096.7	64264.5	90669.7	80697.4	72871
	POS	267.071	4.431			ID2245	C8 H9 N7 O4	ID2245	0	0	0	0	0	48736.9	0	100131	0	0	0	0	0	0	0	0	0	0	0	0	0	0	134480	0	40563.9	47666.3	0	0	0	0	0	31584.4	0	72775.8	72316.8	112438	85387.5	89103	31582.5	0	32667.5
	POS	186.119	9.446			ID2247	C9 H18 N2 S	ID2247	29358.3	25331.8	20686.5	0	0	38300.2	0	41457.2	0	49495.8	0	34064.3	63121.8	40113.2	56223	0	37655.8	17186.2	0	51590	26311.8	0	41081.2	0	105826	77323.9	0	43315.7	67487.5	55503.3	49252.7	0	52835.5	41058.3	76223.2	101191	25940.9	39804.9	96085.3	53390	110742
	POS	389.824	0.572			ID2251		ID2251	0	0	0	69266.4	0	0	0	0	0	65501.1	0	70405.9	74814.7	67993.3	59253.6	63909.8	75616.6	0	0	0	71065.4	55516	0	47066	0	67514.4	45988.7	79626.6	63049.8	70384.5	0	0	72308.8	0	59649.2	58860.5	0	54722.4	70593.1	67914.1	72565.2
	POS	243.005	2.137			ID2254	C6 H13 N O3 S3	ID2254	65538.8	0	0	0	0	29098.1	0	0	0	0	0	0	29191.1	0	31262.4	0	0	0	0	0	0	0	0	0	55635.4	0	0	58211.8	0	38368.8	0	0	0	0	0	0	0	0	40574.3	39249.6	40060.1
	POS	115.063	1.909			ID2262	C5 H9 N O2	ID2262	69803	70292.4	47530.2	53738	54923.8	0	53898.7	76509.3	42964	66652.8	0	53454.5	72642.5	55023.6	79432.5	0	62101.2	44321.9	0	80668.1	0	59746.7	0	0	95771	91612.3	37849.2	68804.2	74114.2	68205.6	64413.3	57644.1	0	63730.8	64926.7	73774.1	112384	60924.1	95034.7	69490.2	86045.5
	POS	360.977	8.442			ID2264	C9 H15 N O6 S4	ID2264	104941	46791.9	0	0	0	56118.6	74713.5	0	43225	0	0	0	0	0	0	0	0	0	0	0	0	59773.5	76768.4	0	52999.7	0	0	42395.7	0	0	0	0	0	0	106028	0	0	0	0	0	31867.8
	POS	277.116	0.761			ID2268	C11 H19 N O7	ID2268	108110	53619.6	94539.1	81423.3	93263.6	63939.2	129425	82792	38057	0	32585.3	0	0	0	0	0	0	0	0	0	0	0	0	0	0	0	0	0	0	0	0	0	0	0	0	0	0	0	0	0	0
	POS	96.021	4.21			ID227	C5 H4 O2	ID227	528811	0	0	1.24393e+06	2.67035e+06	0	0	0	0	0	0	0	0	0	0	0	0	0	0	0	0	0	0	0	518878	4.84209e+06	0	0	0	0	0	0	0	0	0	0	0	0	4.86688e+06	500281	0
	POS	304.113	1.884			ID2273	C11 H21 N4 O2 P S	ID2273	0	0	0	0	0	0	0	0	0	84788.9	97938.6	43207.5	82685.8	0	66034.9	0	0	0	0	0	0	0	0	0	0	0	0	0	0	0	0	0	0	0	0	0	0	0	0	0	0
	POS	261.006	4.684			ID2281	C7 H7 N3 O6 S	ID2281	0	0	0	0	0	0	0	0	0	0	0	0	0	0	0	0	0	0	0	0	0	0	0	0	0	0	0	0	0	0	0	60012.2	0	84287.5	0	78450.2	79775.8	70824.2	0	0	0
	POS	214.045	1.375			ID2285	C6 H17 O2 P3	ID2285	0	0	0	0	0	0	0	114044	0	0	0	0	0	0	0	0	0	0	0	0	0	0	105143	0	96813.7	104710	0	47791.2	0	38838.4	0	0	0	60803.7	0	68834	72062	86550.2	43581	0	0
	POS	370.032	7.466			ID2288	C11 H18 N2 O6 S3	ID2288	55977.3	53986.7	0	0	0	58710	44876.7	0	0	48388.4	0	0	42656.4	0	35966.2	0	37949.9	0	0	0	0	0	0	0	0	0	0	0	0	0	0	0	0	0	116344	0	0	0	0	0	0
	POS	143.058	4.841			ID2291	C6 H9 N O3	ID2291	0	42432.9	0	0	0	58515	0	44590.4	0	81880.5	0	95508.8	60209	63541.8	77128.5	35596.8	102269	0	0	0	0	0	58824.4	0	90954.1	59998.7	0	83715.3	0	103304	86663	59194.2	0	89281.5	61589.6	51151	107824	46492.5	64412.6	83149.1	69838.6
	POS	174.079	1.29			ID2294	C10 H10 N2 O	ID2294	0	38672.5	22758.4	25498	30121.2	49872.3	0	71614.7	31038.9	62934.4	35829.9	0	41068.3	56138.7	0	0	76458.5	33213.4	52958.1	33235.1	28315.7	48027.6	82163.4	0	58571.2	0	0	31801.4	34062.3	67300.7	0	97004.9	41279.5	75808.1	0	75074.9	81566.4	0	59512.9	0	47861.3
	POS	134.109	6.972			ID2295	C10 H14	ID2295	0	0	0	0	0	0	0	0	76754.7	58422.3	57768.4	105194	98642.4	114001	29597.3	44807.1	0	0	0	0	0	0	0	0	0	0	0	0	0	0	0	0	0	0	0	0	0	0	0	0	0
	POS	311.049	6.879			ID2300	C10 H17 N O6 S2	ID2300	72287.2	44691.8	0	0	0	60054.2	92011.6	0	0	0	0	0	0	0	0	0	57428.4	0	0	0	0	34814.8	0	0	37250.4	0	0	107631	0	68425.6	33114.2	0	0	57871.8	79668.6	0	58619.2	0	0	0	0
	POS	317.929	0.394			ID2302	C8 H3 Cl N4 O4 S2	ID2302	0	40344.1	93077.1	99422.1	96395.4	59077.4	0	0	0	68942.5	79765.4	69894.4	57154.1	0	76663.2	0	94119	103235	91849.7	95425.4	90097.7	0	51401.1	0	0	66372.9	81072.5	0	72619.5	0	52253.5	0	91905.6	50091.4	0	54648.1	55382.9	55284.3	50926	0	34630.2
	POS	301.074	9.344			ID2304	C12 H11 N7 O S	ID2304	56524.7	31712.1	0	0	0	61763.7	0	33058.2	0	84953.7	0	0	65951.7	0	77822.5	0	59637.5	0	0	0	0	0	44904.3	0	77041.5	53456.4	0	48024.7	0	25954	33933.3	0	0	0	51932.4	39862.5	28231.3	29773.2	39655.5	47044.9	44792.6
	POS	162.052	3.192			ID231	C6 H10 O5	ID231	0	0	0	0	0	0	4.06564e+06	0	0	0	0	0	0	0	0	0	2.71139e+06	6.20943e+06	0	2.91751e+06	5.78815e+06	0	0	2.34304e+06	0	1.67002e+06	0	0	3.60948e+06	1.61076e+06	2.21912e+06	0	0	0	0	0	0	0	0	0	0
	POS	261.899	0.637			ID232	C6 H O6 P3	ID232	0	3.9227e+06	2.83723e+06	3.219e+06	4.51306e+06	3.68867e+06	0	0	0	3.21213e+06	2.96172e+06	0	3.13903e+06	0	2.54004e+06	0	2.79469e+06	0	2.80114e+06	3.32414e+06	0	0	1.98331e+06	0	3.68993e+06	0	3.262e+06	3.61606e+06	4.5406e+06	4.66977e+06	0	3.68697e+06	0	0	2.07547e+06	0	2.60986e+06	0	4.7898e+06	4.03039e+06	3.83903e+06
	POS	170.999	6.261			ID2325	C6 H5 N O3 S	ID2325	0	0	34214.4	0	0	0	45514.5	0	35152.5	0	0	0	0	0	0	0	0	0	0	0	0	0	0	0	0	0	0	0	0	0	0	0	39932.4	35472.3	0	41172.4	40696.4	44270.9	0	0	0
	POS	339.386	11.402			ID2345	C23 H49 N	ID2345	0	43025.8	0	0	0	55412	0	43401.3	0	30511	0	25598.8	25982.5	34684.4	53390.2	0	38147.6	18898.1	0	0	0	0	50642.5	0	40114.8	43066	0	20623.1	0	44096	115046	0	0	27925	34181.4	26461.2	27519.5	55794	48207.3	70668.7	35222.6
	POS	331.119	1.302			ID2353	C13 H21 N3 O5 S	ID2353	0	0	0	0	0	0	0	42820.7	0	34963.9	0	0	0	0	0	0	42493.7	0	0	0	0	0	35463.1	0	43634.2	52154.1	0	56838.5	0	58155.5	55483.2	0	0	94817.4	0	39142.4	104467	36816.8	36065.6	37075.8	29477.3
	POS	318.106	3.365			ID2364	C12 H18 N2 O8	ID2364	0	0	0	0	0	0	0	0	0	104697	0	85700	70892.5	88953.1	94741.3	0	70257.9	0	0	0	0	0	0	0	88347.3	0	0	51313	0	65961.7	53962.3	0	0	0	0	0	0	0	0	0	0
	POS	317.068	6.553			ID2369	C11 H17 N3 O4 P2	ID2369	0	29359.5	0	0	0	108313	0	24318	0	0	0	0	0	0	0	0	44612.4	0	0	0	0	0	27277.8	0	47186.4	0	0	38893.2	0	67763.8	52244.5	0	0	68625.9	57448.4	28560.4	69555.2	40362.4	41979.1	55509.2	46002.2
	POS	232.034	0.756			ID2376	C8 H12 N2 O2 S2	ID2376	26781.9	0	0	0	0	24535.2	86438.7	0	94761.6	43314.2	0	25839.8	41603.4	37234.1	40264.4	41529.3	0	0	0	0	0	0	45130.8	0	0	0	0	0	0	0	0	30660	0	0	0	42675.3	0	38533.8	0	0	37648.3
	POS	225.046	8.784			ID2380	C10 H11 N O3 S	ID2380	0	0	0	0	0	0	0	0	79896.4	96172.8	91320.4	90678.4	99796.2	92531.2	97456.7	0	0	0	0	0	0	0	0	0	0	0	0	0	0	0	0	0	0	0	0	0	0	0	0	0	0
	POS	297.339	10.755			ID2384	C20 H43 N	ID2384	0	60924.1	24584.1	22862.6	0	51268.5	0	72487	0	45961.4	0	31889.1	35227.3	55961.7	93592.4	0	55866.5	0	0	0	0	0	36540.8	0	79728	57306.1	0	0	0	67594	40197.8	25548.6	0	26126.1	37365.4	0	48026.3	88974.6	70716.3	57495.1	37397.3
	POS	198.05	5.915			ID239	C5 H6 N6 O3	ID239	0	186353	594754	445762	350948	384513	0	327790	0	220186	166540	112527	239006	0	282672	0	1.01242e+06	231527	0	0	0	0	580927	0	488134	252996	1.54118e+06	563721	0	697142	589724	105401	0	705309	948318	426481	804797	405361	347308	398404	178168
	POS	223.066	4.82			ID2393	C11 H13 N O2 S	ID2393	44550.1	37331.1	35536.4	42793.2	0	60148.5	51513.6	55359.9	31841.6	50462.1	39067.1	56041.7	49997.9	53367.9	63268.5	40030.2	60768.4	0	38574.7	0	38632.9	40195.8	62605.2	0	0	0	0	0	24285.6	0	0	29536.6	0	0	57492.1	58157.9	72676.5	57036.9	0	0	0
	POS	252.063	1.661			ID240	C12 H12 O6	ID240	0	0	0	0	0	0	0	0	0	0	0	0	0	0	0	0	0	0	0	0	0	0	0	0	0	0	0	0	0	0	0	3.10829e+06	0	0	5.72324e+06	0	3.42109e+06	3.50997e+06	0	0	0
	POS	330.063	4.654			ID2402	C11 H16 N4 O4 P2	ID2402	0	36481.7	0	0	0	0	0	0	0	0	0	0	0	0	0	46351.2	45214.1	0	0	0	0	0	0	0	0	34074.2	0	0	0	0	43562	0	0	36492.6	84697.1	0	0	0	47429.9	47862.8	44795.4
	POS	175.066	1.193			ID2403	C7 H13 N O2 S	ID2403	0	0	0	0	0	0	0	0	0	0	0	0	0	0	0	0	0	0	0	0	0	0	0	0	0	0	0	0	0	0	97077.5	0	0	0	0	0	0	0	0	105183	45755.1
	POS	111.029	0.57			ID2408	C H N7	ID2408	50049.3	0	0	0	0	0	103964	0	97148.5	0	0	0	0	0	0	60363.4	0	0	0	0	0	91813.6	0	65027.7	0	69695.8	39501.1	43135.8	0	70077.2	33422.7	49247.1	0	53863.6	0	34267.6	0	0	41589.7	30077.1	0
	POS	256.139	0.588			ID241	C8 H16 N8 O2	ID241	857370	763511	741075	635560	778703	638651	969466	1.03562e+06	0	0	0	0	0	0	0	0	0	0	0	0	0	0	0	0	0	0	0	0	0	0	0	0	0	0	0	0	0	0	0	0	0
	POS	236.079	1.361			ID2419	C11 H12 N2 O4	ID2419	51086	29391.4	47803.5	52111.5	56581.7	41115.8	41688.7	33434.6	50681.3	56287.6	83066.2	66326.4	61667.7	71214	63671.3	38416.3	33019.2	53651.1	53202.3	56685	46523.9	36918.9	31177	35668.7	27066.1	26996.5	56629.6	25996.7	60458.5	27250	0	0	48845.2	26381.2	32498.2	0	28052.3	30518.9	26734.6	30639.3	27635.7
	POS	236.985	7.422			ID2420	C8 H3 N3 O4 S	ID2420	0	87754.4	0	0	0	102774	0	94308.7	0	0	0	97782.5	0	75704.1	0	0	0	0	0	0	0	0	74816.1	0	78197.5	80609.2	0	0	0	0	0	0	0	0	69788.5	59507	0	55796.5	78020.5	51885.6	85187.2
	POS	335.23	7.451			ID2426	C16 H33 N O6	ID2426	0	56032.4	0	0	83243.3	87333.9	53682.9	95176.1	0	63009.7	0	0	0	68860.2	0	0	0	0	0	0	0	0	64665.4	0	50243.9	71686.1	0	75618.7	0	0	47416.7	72809.7	0	45125.3	92199.6	95133.6	70187.7	56716.9	64323.8	68470	53096.8
	POS	362.061	0.698			ID243	C13 H18 N2 O6 S2	ID243	608983	0	181995	0	0	376326	640248	902352	244285	50378.7	0	127258	0	120571	74931.6	160201	539998	308506	0	0	0	2.09403e+06	598162	0	0	0	2.80247e+06	0	0	0	0	457295	0	205434	0	174236	214364	187697	5.78508e+06	0	0
	POS	274.102	2.149			ID2436	C10 H19 N4 O P S	ID2436	0	0	0	0	0	0	0	0	0	73798.8	46441.8	37078.4	70658.7	0	52132.2	0	0	0	0	0	0	0	0	0	0	0	0	0	0	0	0	0	0	0	0	0	0	0	0	0	0
	POS	255.005	6.164			ID2446	C7 H13 N O3 S3	ID2446	0	26331.8	0	0	0	80522.1	99515.6	110107	22326.2	35608.1	0	0	0	0	0	49599.7	70585.6	0	0	0	0	38750.7	72536.9	21418.9	25392.4	27749.1	0	41147.3	0	38957.4	61267.7	0	0	30329.5	24090.7	66256.6	0	35149.1	59160.3	21792.8	54504.7
	POS	200.012	5.893			ID2448	C4 H4 N6 O2 S	ID2448	67403.3	30742.4	0	0	0	35999.6	49235.3	0	0	0	0	0	0	0	0	0	29369.4	0	0	0	0	36617.5	0	0	24480.2	0	0	64941.7	0	33732.6	0	35794.2	0	40860.8	83695.9	25984.3	46146.2	0	0	0	0
	POS	162.052	0.687			ID245	C6 H10 O5	ID245	0	1.02673e+06	0	0	0	967085	0	744103	0	0	0	421318	0	0	0	416924	742726	0	1.30486e+06	0	0	0	738469	2.98643e+06	0	0	0	0	0	0	0	0	3.80742e+06	1.87772e+06	2.63044e+06	2.22235e+06	1.93031e+06	1.93883e+06	2.29998e+06	0	0
	POS	149.051	5.621			ID2451	C5 H11 N O2 S	ID2451	0	0	0	0	0	71891.7	0	68648.2	0	32635.2	0	0	28211.9	0	0	0	48588.6	0	0	0	0	0	73808.5	0	95887	69553.6	0	44090.9	0	68328.3	58091.5	38772.1	0	67155.3	36531.9	77252.8	84177.9	69830.9	67305.5	54775.7	87069.6
	POS	72.0574	10.673			ID2452	C4 H8 O	ID2452	47020.9	55165.2	0	0	0	90916.7	46843.5	88124.2	0	64972.7	0	56803	74971.5	55316.3	70138.3	0	40067	0	0	45300.9	0	0	0	0	90677.8	76303.3	0	55875.9	54646.3	58496.4	51147.9	0	56027.2	38884.7	89020.7	70744.5	0	49378.1	72827.4	63934.8	95167.7
	POS	335.194	8.012			ID2456	C15 H29 N O7	ID2456	0	0	0	0	0	0	0	0	50612.8	55449.1	49026.3	55125.8	57990.4	0	111740	48883.1	0	0	0	0	0	0	0	0	0	0	0	0	0	0	0	0	0	0	0	0	0	0	0	0	0
	POS	134.073	9.698			ID2460	C9 H10 O	ID2460	0	0	0	0	0	34496.5	33476.7	40022.6	29170.6	28402	30949.3	0	0	0	0	34665.6	0	0	0	0	0	31787.4	26289.4	41599.1	45272.5	54114.1	37476.8	31603.5	0	47777.2	95722.2	0	0	21930.6	71651.1	46373.6	32162.3	45534.8	0	69951.6	64036.3
	POS	129.058	7.847			ID2461	C9 H7 N	ID2461	46090.4	49723.7	72936.2	69016.8	92723.6	52640.2	52234.7	37917.4	0	0	0	97806	0	53563.9	0	0	0	0	0	0	0	0	63885.1	42301.2	0	0	41246.6	0	0	0	0	63196	0	0	0	47142.6	35451.1	38285	47630.5	38097.8	66154
	POS	605.162	1.602			ID2467	C32 H32 N O7 P S	ID2467	91667.1	60322.8	0	62906.1	0	55826.2	68382.2	0	0	0	0	0	0	0	0	0	0	0	0	0	0	0	0	0	0	0	0	0	0	0	0	0	0	0	0	0	0	0	0	0	0
	POS	174.079	1.688			ID2468	C10 H10 N2 O	ID2468	83631.9	0	71008.9	76571.6	0	0	98065.5	73752.5	0	0	0	0	0	0	0	0	78578.8	73342.7	75303.4	72196.1	65793.1	0	70652.5	0	49670.6	0	69146.7	49254.4	71503.7	48811	46874.5	0	0	0	0	0	0	0	47178.2	47269.6	44957.8
	POS	324.105	1.154			ID247	C12 H20 O10	ID247	0	0	0	0	0	0	1.26391e+06	0	0	0	0	0	0	0	0	0	0	0	0	0	0	0	1.19404e+06	0	0	0	0	0	0	0	0	0	6.04799e+06	3.45432e+06	0	4.46155e+06	3.33635e+06	4.77008e+06	0	0	0
	POS	307.126	0.673			ID2470	C13 H25 N O3 S2	ID2470	78442.5	52100.1	35950	48559.8	0	47900.7	98097.5	42570.2	0	31718.4	0	0	0	0	0	0	0	0	0	0	0	0	0	0	0	0	0	0	0	0	0	0	0	0	0	0	0	0	0	0	0
	POS	152.12	8.342			ID2484	C10 H16 O	ID2484	0	0	0	0	0	0	0	0	100746	52433.9	0	52162.5	62225.4	52076.9	0	82741	0	0	0	0	0	0	0	0	0	0	0	0	0	0	0	0	0	0	0	0	0	0	0	0	0
	POS	72.0211	1.376			ID249	C3 H4 O2	ID249	3.29259e+06	5.95471e+06	0	0	0	1.73748e+06	5.91375e+06	2.08092e+06	2.15281e+06	1.14136e+06	0	0	473958	0	847177	0	1.55294e+06	0	0	0	0	4.76739e+06	1.98767e+06	5.50144e+06	1.80256e+06	1.61196e+06	0	2.3436e+06	0	1.40371e+06	2.74721e+06	4.75709e+06	0	3.01924e+06	2.34248e+06	3.72594e+06	2.85806e+06	2.47878e+06	1.18514e+06	354307	1.65278e+06
	POS	212.177	9.536			ID2492	C13 H24 O2	ID2492	0	0	0	0	0	0	0	0	0	0	0	0	0	0	0	0	0	0	0	0	0	0	0	0	0	0	0	0	0	0	0	0	39089.5	70745.1	92816.2	96516.8	70850.7	93855.4	0	0	0
	POS	311.85	0.569			ID2493	C2 H4 Cl N2 O4 P3 S2	ID2493	83014.6	0	0	0	0	0	0	0	77567.8	0	85125.6	0	0	0	0	0	80938.2	0	0	0	0	0	0	70885.1	86977.7	87059.6	83894.3	0	0	0	0	0	0	0	0	0	0	0	0	0	0
	POS	242.07	5.296			ID2499	C5 H14 N4 O5 S	ID2499	0	43030.7	0	0	0	41107.2	0	0	0	0	0	0	0	0	0	23239.1	40577.6	0	0	0	0	0	73710.7	0	62670.6	33769.1	0	52660.6	0	0	0	0	0	51919.1	93699.8	0	0	0	54757.1	32831	40495.8
	POS	539.773	0.588			ID2502	C2 H7 O18 P3 S4	ID2502	57214.4	51234.8	0	0	0	50030.7	0	0	0	48118.5	0	61129.2	61120.7	0	62179.1	77887	48736.9	46222.6	0	0	0	0	52489.1	0	0	0	0	85032.8	59993.2	0	51337	65294.7	71981	0	0	54621	49829.3	0	0	53467.3	0
	POS	333.142	1.204			ID2505	C12 H26 N5 P3	ID2505	0	0	0	0	0	0	0	0	36691.9	32507.9	78547.6	81711.5	0	0	0	82951.5	0	0	0	0	0	0	0	0	0	0	0	0	0	0	0	0	0	0	0	0	0	0	0	0	0
	POS	194.167	9.536			ID2506	C13 H22 O	ID2506	0	0	0	0	0	0	0	0	0	0	0	0	0	0	0	0	0	0	0	0	0	0	0	0	0	0	0	0	0	0	0	47408.9	0	62211.2	87274.9	94485.3	62732.3	84191.3	0	0	0
	POS	188	1.913			ID2508	C5 H5 N2 O4 P	ID2508	65250.7	0	38666.3	26949.5	0	0	40939	29191.3	48602.1	0	0	0	0	0	0	0	30126.3	0	0	0	53507.7	56142.8	48018.1	59032.5	56705.5	59759.6	79342.1	55454	0	49976.5	53325	0	0	0	0	0	0	0	79272	83909.2	71183.8
	POS	86.0731	6.554			ID2509	C5 H10 O	ID2509	0	0	0	0	0	95752.9	0	0	0	0	0	0	0	0	0	0	56439.6	0	0	0	0	0	0	0	62101.5	55986.4	0	58085.9	0	81858.2	56947.5	0	0	71692.2	68877.5	0	70645.8	0	53662.5	67004.5	54386.9
	POS	176.042	6.712			ID2518	C7 H13 O P S	ID2518	0	41490.1	0	0	0	0	0	53307.6	0	0	0	0	0	0	0	0	66489.2	0	0	0	0	0	49456.7	0	0	56553.1	0	73240.9	0	0	70646.1	78044.6	0	90096.7	0	56789.9	82634.2	79045.2	64071.6	53390.4	75454.7
	POS	274.066	1.737			ID2521	C7 H10 N6 O6	ID2521	0	0	0	0	0	0	0	0	75932.9	92609.8	83148	81152	59475.3	79966.6	86505.2	70225.7	0	0	0	0	0	0	0	0	0	0	0	0	0	0	0	0	0	0	0	0	0	0	0	0	0
	POS	180.076	5.299			ID2526	C6 H8 N6 O	ID2526	0	0	0	0	0	30641.5	46350.5	51655	0	0	0	0	0	0	0	0	0	0	0	0	0	42342.1	45876.2	0	34440.8	34994.3	0	62968.3	0	52670.4	0	77071.2	0	53284.8	29159.4	41224.6	58913.1	54321.3	0	0	39597
	POS	193.041	1.544			ID253	C6 H11 N O4 S	ID253	0	3.00629e+06	0	53683.5	0	2.67918e+06	0	2.77989e+06	0	983892	227530	6.04367e+06	673733	5.51704e+06	1.24088e+06	244062	280461	0	0	0	293813	0	3.21586e+06	0	882135	786942	0	0	0	0	156433	493912	0	569834	4.47794e+06	1.8907e+06	551840	1.58258e+06	312257	103334	430716
	POS	173.105	6.942			ID2533	C8 H15 N O3	ID2533	0	59252	0	0	0	94291.9	0	79205.2	0	68364.4	37175.9	70576.1	69547.8	63060.5	63435.8	68566.3	69805.9	0	0	0	0	0	40850.4	0	44055.6	43697.3	0	45916.1	0	74516.3	68193.6	0	0	73018	87909.1	74504.2	82659.8	62006.9	0	65040.9	0
	POS	278.185	9.277			ID2535	C13 H22 N6 O	ID2535	0	0	0	0	0	0	0	0	81651.4	35101.8	27195.4	38278.4	43555.4	45945.8	30982.1	59976.2	0	0	0	0	0	0	0	0	0	0	0	0	0	0	0	0	0	0	0	0	0	0	0	0	0
	POS	263.046	5.179			ID2536	C9 H13 N O6 S	ID2536	73230	50039.5	0	67210.9	0	64976.8	71333.2	0	0	0	0	0	0	0	0	0	0	0	0	0	87292	73416.2	78217.5	0	0	0	0	0	0	0	0	36940.6	0	62994.1	92360.5	85963.1	59328.6	77580.2	0	0	0
	POS	137.022	1.329			ID2537	C5 H3 N3 O2	ID2537	0	0	0	0	0	0	0	55931	0	0	0	0	0	0	0	0	0	0	0	0	0	0	0	0	88862.7	50158.8	0	57288.6	0	66413.9	50075.4	0	0	0	0	0	62839.6	54303.7	0	0	0
	POS	356.205	1.711			ID2542	C16 H28 N4 O5	ID2542	0	0	0	0	0	0	0	0	66902.6	76522.3	79297	83122.2	82930.5	90044.9	82778	76161	0	0	0	0	0	0	0	0	0	0	0	0	0	0	0	0	0	0	0	0	0	0	0	0	0
	POS	114.014	4.689			ID2544	C5 H6 O S	ID2544	0	50508.7	0	0	0	53895.7	0	0	35222.3	39069.9	0	0	0	0	0	0	58295.2	0	0	0	0	46132.3	37329.2	0	49374.9	34639	0	81989.5	0	65680.3	46719.3	0	0	50411.4	90344.6	0	62778.3	0	48842.6	43673.8	34473.1
	POS	233.987	4.861			ID2546	C7 H3 N6 P S	ID2546	0	0	0	0	0	36389.1	0	0	0	0	0	0	0	0	0	0	0	0	0	0	0	0	46901.5	0	86196.9	56998	0	0	0	0	0	0	0	0	48425.3	57696	0	53012.9	0	49577.5	79456.4
	POS	264.98	7.421			ID2549	C9 H5 N3 O3 P2	ID2549	0	79535.3	0	0	0	92160.2	0	91039.5	0	28004.2	37851.8	91098.8	38749.2	71013.9	37100.3	0	33189	0	0	0	0	0	72317.8	0	73979.8	74147.6	0	47314.4	0	46619.9	49868.5	35848	0	46087.7	67047.8	54037.2	47082.4	54486.9	75453	53384.5	81324.6
	POS	160.1	2.412			ID2554	C10 H12 N2	ID2554	52874.5	0	49426.3	49899.2	55139.1	0	45955.7	37288	26006.7	0	29523.7	33009.9	28522.2	30871.4	0	0	0	0	0	30094.3	46075.5	0	0	42888.1	34395.1	0	70902	0	41290	0	33664.6	0	36366.5	0	36734.1	0	0	0	32155.6	37034.1	29147.9
	POS	145.019	1.683			ID2556	C5 H7 N O2 S	ID2556	0	0	0	0	0	0	0	0	66104.6	90832	89297.5	77305.2	88635.4	77255.5	82897.9	59861.1	0	0	0	0	0	0	0	0	0	0	0	0	0	0	0	0	0	0	0	0	0	0	0	0	0
	POS	261.899	0.575			ID256	C6 H O6 P3	ID256	0	0	0	0	0	0	0	0	3.66557e+06	4.66098e+06	3.75255e+06	0	2.97406e+06	3.32652e+06	3.25124e+06	0	4.45528e+06	0	3.69488e+06	0	0	0	2.5903e+06	3.28805e+06	3.66298e+06	3.33926e+06	0	3.06884e+06	3.29861e+06	2.65112e+06	2.59256e+06	0	0	2.99643e+06	2.88978e+06	2.8676e+06	0	3.13762e+06	3.48769e+06	4.24813e+06	3.56851e+06
	POS	261.157	7.694			ID2560	C12 H23 N O5	ID2560	57673.1	45751.1	55839	57963.4	63786.3	62777.9	64636.8	68359.6	57475.7	50272.8	54381.3	55790.5	51711.2	52893.3	52309.8	51628.7	77835	71232.5	75672.1	73315.6	74202.5	81594.2	84174.1	54641.9	64878.6	67493	63749	62917.4	61715.5	67033.7	64130.1	38719.4	43193.1	43043.7	48318.7	47638.2	55986.8	51720	76574.3	77633.1	83347.8
	POS	272.022	6.552			ID2561	C8 H8 N4 O5 S	ID2561	0	0	0	0	0	0	0	56859.7	0	40051.3	0	0	0	0	0	0	0	0	0	0	0	0	57784.1	0	60719.9	71117.9	0	0	0	82589.4	72067.1	0	0	0	0	61333.8	0	63398.7	0	0	0
	POS	421.78	0.573			ID2573	C6 H2 Br O9 P3 S	ID2573	31220.7	0	0	0	40728.2	0	42905.5	0	37024.2	0	35036.6	24379.6	0	0	0	0	0	30994.7	0	0	0	39670.6	0	0	44631.6	26668.2	33253.5	0	0	0	0	0	0	31953.8	34813.7	26760.9	0	21425	0	0	29559.9
	POS	271.093	5.205			ID2575	C7 H18 N3 O6 P	ID2575	0	0	0	0	0	33510.4	0	31091.9	0	52117.1	0	31420.9	37807.4	34072.6	42854.3	47534.9	85672.2	0	0	0	0	0	47773.5	0	49140.6	36204.9	0	74023.9	0	51717.3	63155.3	32978.6	0	88150	0	41022.7	72177	64235.6	39262.7	67870.5	31223.9
	POS	187.084	1.33			ID2577	C8 H13 N O4	ID2577	0	0	0	0	0	0	0	0	36279.3	29633.8	70607.6	74222.9	36489.9	55481.7	34752.5	47078.2	0	0	0	0	0	0	0	0	0	0	0	0	0	0	0	0	0	0	0	0	0	0	0	0	0
	POS	230.076	2.069			ID2579	C6 H10 N6 O4	ID2579	0	0	0	0	0	0	0	0	0	86124.3	52559	53071	78118.8	50991.9	75376.3	0	0	0	0	0	0	0	0	0	0	0	0	0	0	0	0	0	0	0	0	0	0	0	0	0	0
	POS	390.149	5.398			ID2584	C13 H22 N6 O8	ID2584	0	0	0	0	0	0	0	0	86820.4	86066.9	68781	74638.7	71562.3	74127.8	76339.2	69093.9	0	0	0	0	0	0	0	0	0	0	0	0	0	0	0	0	0	0	0	0	0	0	0	0	0
	POS	211.03	1.792			ID2589	C9 H9 N O3 S	ID2589	0	0	0	0	0	0	0	13116.7	0	0	0	0	0	0	0	0	0	0	0	0	0	39367.2	44172.4	0	37540.2	43013.2	0	41461.8	0	36936.3	38124.9	82109.9	0	43357.4	0	39337.8	37466	50217.9	57335.6	0	39599.5
	POS	420.16	5.154			ID2592	C22 H30 O4 P2	ID2592	0	0	0	0	0	0	0	0	82312.7	76915.8	67244.7	70767.7	67469.2	77212.5	84619.7	79262	0	0	0	0	0	0	0	0	0	0	0	0	0	0	0	0	0	0	0	0	0	0	0	0	0
	POS	246.073	1.659			ID260	C10 H14 O7	ID260	0	0	1.4753e+06	1.46204e+06	0	768512	954940	1.03048e+06	0	0	0	0	0	0	0	0	0	0	1.55312e+06	1.58633e+06	0	905317	1.11129e+06	76026.3	0	0	0	0	816059	0	0	3.14197e+06	5.12973e+06	4.19448e+06	5.68271e+06	4.80666e+06	3.64235e+06	4.88794e+06	0	0	0
	POS	250.062	8.097			ID2600	C8 H14 N2 O5 S	ID2600	0	0	0	0	0	0	0	0	0	37745.1	0	0	0	0	23428	0	37895.4	0	0	0	0	0	0	0	0	25311.4	0	38028.7	0	55491.6	56495.9	0	0	52058.3	0	0	0	0	35891.8	77724.3	56404.3
	POS	106.042	5.327			ID2614	C7 H6 O	ID2614	0	44199.1	0	0	0	69492.7	0	62432.5	0	39817.8	36253.9	85087.5	38804	62742.1	45967.6	0	43073.1	0	0	0	0	0	67251.2	0	65063.6	62147.3	0	37552.9	0	35906.2	38287.6	33169.7	0	32749.8	65125.4	48191.3	46534.9	46654.3	65342.1	44965.1	63025.6
	POS	603.739	0.574			ID2615		ID2615	0	0	66691.4	48033.9	56280.3	51995.3	46111.2	58051.9	67222.1	66507.6	76740.1	50754.3	61953.8	75385.7	48723.1	57593.4	43243.3	50765.9	0	51962	61621.1	64962.9	53044.7	0	0	66424.2	76373.3	67088.2	65997.1	67632.6	67580.4	0	64797.6	0	0	0	51565.4	0	71979.1	53059.9	51343.1
	POS	278.115	6.647			ID2618	C15 H18 O5	ID2618	76537.5	24433.9	34172.9	37917.2	34007.5	34121.4	86250.8	42133.9	0	0	0	0	0	0	0	0	31587.5	30477.1	28237.4	28602.4	29789.1	39782.4	31802.6	0	0	0	0	0	0	0	0	0	20738.3	0	23743.7	24683.6	22670.7	23257.6	0	0	0
	POS	175.048	1.201			ID262	C6 H9 N O5	ID262	4.47945e+06	2.26717e+06	62124.6	0	36497.1	3.64739e+06	3.59111e+06	2.71778e+06	2.09555e+06	2.46692e+06	2.415e+06	1.41725e+06	1.57277e+06	1.19675e+06	1.66257e+06	1.46139e+06	3.3868e+06	56031.4	82691.2	0	687876	3.95084e+06	4.105e+06	1.50069e+06	1.93103e+06	3.78978e+06	1.49061e+06	1.51441e+06	976586	1.9668e+06	1.85539e+06	1.3122e+06	0	1.43366e+06	2.08671e+06	1.76439e+06	1.14092e+06	2.2085e+06	4.46942e+06	1.81769e+06	5.36326e+06
	POS	484.918	1.321			ID2622	C9 H6 N5 O13 P3	ID2622	0	47907.3	0	0	0	0	0	72891.3	0	0	0	0	0	0	0	0	30999.5	0	0	0	0	0	66129.5	36849.9	61416.5	0	0	45811.8	0	0	50662.8	0	0	0	0	0	0	0	46522.6	0	46252.8
	POS	218.101	0.984			ID2624	C7 H14 N4 O4	ID2624	0	0	0	0	0	0	0	0	0	0	0	0	0	0	0	0	0	0	0	0	0	0	0	0	79275.2	50836.3	0	60228.5	0	66706.4	47709.3	0	0	0	0	0	0	0	0	0	0
	POS	151.049	4.359			ID2629	C5 H5 N5 O	ID2629	0	0	0	0	0	0	0	0	0	0	0	0	0	0	0	0	0	0	0	0	0	0	0	0	0	0	0	0	0	0	0	76947.9	0	84084.2	0	41035.8	75501.9	57119	0	0	0
	POS	137.047	5.126			ID2630	C7 H7 N O2	ID2630	0	0	0	0	0	0	0	36208.2	0	0	0	0	0	0	0	0	0	0	0	0	0	0	0	0	0	25171.5	0	82048.3	0	43791.7	32567.8	0	0	39468.2	0	37321.6	35249.1	48316.1	0	0	0
	POS	340.018	9.102			ID2631	C13 H12 N2 O5 S2	ID2631	0	0	0	0	0	0	0	0	70350	71684.1	77277.9	77865.1	63195.8	70891.5	72011.4	72689.1	0	0	0	0	0	0	0	0	0	0	0	0	0	0	0	0	0	0	0	0	0	0	0	0	0
	POS	242.07	5.36			ID2636	C6 H10 N8 O S	ID2636	0	38035.2	0	0	0	0	0	40858.4	0	0	0	0	0	0	0	20602	0	0	0	0	0	0	67050.5	0	63246.2	27877	0	62401.5	0	0	38207.6	0	0	48946.7	84626	0	36776.6	23766.1	43332	31311.1	29915.1
	POS	136.125	8.486			ID2646	C10 H16	ID2646	0	0	0	0	0	0	0	0	78336.6	43064.6	40621.6	58774.7	63650.9	68957.2	33190.3	66729.6	0	0	0	0	0	0	0	0	0	0	0	0	0	0	0	0	0	0	0	0	0	0	0	0	0
	POS	214.12	9.555			ID2648	C11 H18 O4	ID2648	0	0	0	0	0	34083.3	35759	44857.5	33857.9	0	46324.1	0	0	0	0	35409.2	80515.8	0	0	0	0	70355.4	56795.9	36729.1	43951.7	47259.8	46497.1	0	0	36982.2	35634.2	0	0	0	40771.1	31679.5	27881.3	0	38888.9	48039.1	62514.9
	POS	274.985	5.407			ID2663	C7 H7 N3 O5 P2	ID2663	0	0	22900.9	22223.1	0	0	0	0	0	0	23298.4	0	0	0	0	0	42652.9	70315.3	0	64303.6	77545.2	27459.9	33526.6	0	0	0	0	0	0	0	0	0	0	0	0	0	0	0	0	0	0
	POS	259.03	9.033			ID2673	C13 H9 N O3 S	ID2673	29699.6	30797.3	30579.3	34478.8	38335.4	47395	0	23043.6	0	47106.3	77087.4	67823.8	58615.5	64684.4	77020.2	0	40693	17111.1	35352.6	21622.3	82468.6	0	0	15138.1	52755.6	49575.7	46959.5	30239.3	33756.5	0	0	46871.1	44395.3	44894.3	24309.6	35315.3	61343.9	35960.8	26676.5	76234.9	45129.5
	POS	270.016	2.234			ID2679	C7 H14 N2 O3 S3	ID2679	0	0	0	0	0	46391.6	0	64830.7	0	39862.4	33015.8	42177.2	37730	39537.3	45260	32560.8	0	0	0	0	40117.7	0	48798.8	0	35768	32113	53074.3	0	0	0	0	0	0	0	0	0	0	0	0	25283	34449.6
	POS	346.087	2.623			ID268	C10 H14 N6 O8	ID268	2.69561e+06	0	3.59183e+06	0	2.9654e+06	2.10179e+06	1.69942e+06	0	0	0	0	0	0	0	0	0	0	0	0	0	0	2.89048e+06	3.11151e+06	0	0	0	0	0	2.36365e+06	0	0	0	0	0	0	0	0	0	0	0	0
	POS	176.042	6.553			ID2680	C7 H13 O P S	ID2680	0	46137.4	0	0	0	81285.1	0	34936	0	0	0	0	0	0	0	0	44411.2	0	0	0	0	0	34892.4	0	50685.8	49826.6	0	53388	0	0	53306	0	0	53630.6	0	0	55891.2	45599.6	52867.7	58069.3	47257.5
	POS	305.14	1.313			ID2681	C12 H23 N3 O4 S	ID2681	0	0	0	0	0	0	0	0	0	68840.4	0	29922.7	84372.6	41015.7	66897.9	0	0	0	0	0	0	0	0	0	0	0	0	0	0	0	0	0	0	0	0	0	0	0	0	0	0
	POS	425.098	4.688			ID2691	C19 H25 N O4 P2 S	ID2691	62927.8	56025.5	59781.3	71377.6	56870.7	66372.6	54438.1	58123	0	0	0	0	0	0	0	0	0	0	79377.2	34197.8	69880.1	54731.3	75076.4	37162.6	43083.9	42265.5	40047.9	31539.8	0	28446.4	47640.4	0	0	0	0	0	0	0	0	0	0
	POS	135.054	1.765			ID2695	C5 H5 N5	ID2695	0	0	41702.2	45435.6	44386.2	0	0	0	60068	23968.1	0	0	36069.6	42149.6	32910.8	38646.1	0	0	0	31027.1	0	85013.3	27236.2	27299.2	0	0	0	0	0	0	0	0	0	0	0	0	0	0	0	0	50617.8
	POS	205.095	0.679			ID2697	C8 H15 N O5	ID2697	0	0	0	0	0	0	0	0	70730.8	56109.4	0	53702.1	0	58151.5	0	51674.6	0	0	0	0	0	0	0	0	0	0	0	0	0	0	0	0	0	0	0	0	0	0	0	0	0
	POS	71.0734	0.367			ID270	C4 H9 N	ID270	1.27016e+06	1.49307e+06	610114	522705	788175	2.4838e+06	1.55779e+06	2.09153e+06	4.03365e+06	4.48578e+06	3.84634e+06	5.10638e+06	5.09696e+06	5.26701e+06	6.12774e+06	3.7301e+06	1.94069e+06	739419	1.80365e+06	990754	2.09454e+06	2.68184e+06	3.98193e+06	1.25682e+06	1.19721e+06	0	1.31571e+06	1.12718e+06	1.67181e+06	1.08189e+06	1.46049e+06	1.0572e+06	1.25677e+06	1.12516e+06	1.75731e+06	2.00629e+06	1.35893e+06	1.41262e+06	806245	1.02904e+06	1.10796e+06
	POS	393.135	8.096			ID2700	C18 H23 N3 O5 S	ID2700	0	0	0	0	0	0	0	0	0	31530.1	0	0	0	0	0	0	32854.3	0	0	0	0	0	0	0	0	19495.8	0	29524.2	0	48469.2	50266.7	0	0	43853.4	0	0	0	0	32831.7	67816.2	49091.1
	POS	406.144	4.745			ID2703	C12 H26 N2 O13	ID2703	69379.3	20306	0	0	0	78935.1	76723.5	75754.6	0	0	0	0	0	0	0	0	0	0	0	0	0	0	0	0	0	0	0	0	0	0	0	0	0	0	0	0	0	0	0	0	0
	POS	189.09	6.732			ID2707	C10 H11 N3 O	ID2707	0	0	0	0	0	0	0	51060.8	0	0	0	0	0	0	0	0	43100.5	0	0	0	41468.1	0	0	0	48811.2	70480.6	0	47483.4	0	43690.8	45088	0	0	77731.1	0	47764.6	79803.2	76266.9	36646.8	0	40477.7
	POS	662.082	0.697			ID2709	C24 H27 N2 O16 P S	ID2709	0	30519.8	0	0	0	30351.7	33704.1	0	0	0	0	0	0	0	0	0	31863.6	0	51116	0	0	0	0	0	0	0	0	0	0	0	0	0	78339.5	72693.2	71824.5	0	39968.9	68243.6	0	0	0
	POS	231.889	0.569			ID2713	C3 H Cl O6 S2	ID2713	71878	0	66498.1	76176.8	74681.8	70006.7	68392.4	68597.2	67667.3	66353.1	70250.4	67142.7	60939	70170.4	63787.9	61685.9	68897.5	61258	74605.4	72306.4	73338.4	73204.2	70428.4	44223.7	72347.7	65662.9	67534.3	74615.7	74691.4	78611.7	72146	54781.9	62640.1	63017.9	54972.4	69227.9	64406.4	61281.4	71572.7	61635.5	63588.1
	POS	425.842	0.569			ID2715	C11 H5 Cl O6 P2 S3	ID2715	0	0	0	54531	48728.2	0	0	0	0	58568.2	0	49075.4	51280	50347.2	52473	64959.4	44129.4	53211.3	49683.3	69550.2	50101.5	80133.2	0	62796	55643.6	49217.9	0	50826.7	79982.9	58666.8	71042.8	0	47768.8	51780.8	46282	0	65820	0	53825.4	43848.6	50615.8
	POS	339.251	6.8			ID2719	C18 H33 N3 O3	ID2719	70462.3	49742.7	68218.6	72138.4	77046.5	66636.3	70960	67502.2	0	0	0	0	0	0	0	0	0	0	0	0	0	0	0	0	0	0	0	0	0	0	0	0	0	0	0	0	0	0	0	0	0
	POS	521.195	0.8			ID273	C19 H31 N5 O12	ID273	216833	0	0	0	0	0	0	0	0	0	0	0	0	0	0	0	0	0	0	0	0	0	0	0	0	0	0	0	0	0	0	0	3.08284e+06	961534	1.33115e+06	1.35294e+06	924981	0	0	0	0
	POS	266.01	5.327			ID2734	C9 H6 N4 O4 S	ID2734	0	41763.1	0	0	0	73789.7	0	61968.3	0	28879.9	0	76643.6	28174.1	44214.7	46772.4	0	33504.2	0	0	0	0	0	66846.6	0	55939.7	57754.9	0	35722.2	0	34203.7	35774	29077.2	0	0	56260.4	43496.7	42176.9	45975.7	56641.3	41200	54596.4
	POS	258.074	2.176			ID274	C11 H14 O7	ID274	2.61754e+06	1.84826e+06	3.24292e+06	3.1445e+06	2.84369e+06	2.2537e+06	0	0	0	0	0	0	0	0	0	0	2.34634e+06	3.61815e+06	4.3024e+06	5.63394e+06	4.59866e+06	0	0	0	0	0	1.23632e+06	0	0	0	0	2.32955e+06	3.69395e+06	2.68304e+06	3.82693e+06	3.01983e+06	3.2887e+06	3.38962e+06	0	0	0
	POS	290.147	5.003			ID2744	C12 H22 N2 O6	ID2744	0	61211.4	19023.4	0	0	51960.2	0	49864.8	0	47279.9	28728.1	76459.2	37083.9	71183.9	54809.2	0	19503.9	0	0	0	21073.4	0	57337.5	0	28119.4	27389.6	0	0	0	0	0	33946	0	34802.5	68473	43047.3	43211.4	32172	23655.4	0	22665.2
	POS	474.356	10.406			ID2746	C25 H51 N2 O4 P	ID2746	31788.6	46703.2	29356.2	33294.8	39701.6	54004.4	41178	53011.1	38873	39149.4	49676.5	40949.7	37488.2	55010.8	60601	50267.6	51360.3	42100	32722.9	28679.2	36887.5	51369.3	59777	43802.9	43924.1	48581.3	31747	40695.9	30930.5	47975.3	47676.7	34776.5	43774.6	40861.2	48910.4	38777.8	35819.5	63177.4	51845.2	49823.8	37147.9
	POS	342.101	9.252			ID2747	C13 H18 N4 O5 S	ID2747	23165.9	32868.6	0	0	0	59275.8	0	0	0	72682.9	0	0	62642.9	0	62174.5	0	58673.6	0	0	0	0	0	34609.1	0	41882.5	29291.6	0	37173.4	0	35735.6	35032.1	0	0	36215.4	50476.4	22556.9	34300.8	21227.7	21038.2	37378.9	21967.2
	POS	683.246	0.68			ID2749	C30 H42 N3 O13 P	ID2749	0	0	0	0	0	0	0	0	42695.8	18856.2	24077.4	41031.1	0	32972.7	20086.9	67053.5	0	0	0	0	0	0	0	0	0	0	0	0	0	0	0	0	0	0	0	0	0	0	0	0	0
	POS	137.047	5.002			ID2756	C7 H7 N O2	ID2756	0	47097.3	0	0	0	52480.3	0	74313.7	0	47892.2	27668.1	74910.2	39099.7	72843.2	50709.6	0	23044.6	0	0	0	0	0	68914.1	0	37947.7	47726.6	0	40092.6	0	35089.2	35951.4	31693.6	0	45739.3	59512.1	59069.7	48844.8	52966	28288.3	0	36342.7
	POS	628.181	1.365			ID2760	C20 H32 N6 O17	ID2760	0	0	0	0	0	0	0	0	53962.9	69109.4	62167.6	65237.4	70740.3	70761	70023.4	0	0	0	0	0	0	0	0	0	0	0	0	0	0	0	0	0	0	0	0	0	0	0	0	0	0
	POS	233.137	1.02			ID2762	C9 H19 N3 O4	ID2762	65610.3	0	0	0	0	0	0	0	20306.3	0	28488	18097.1	0	0	0	32522.2	0	0	0	0	0	0	0	0	0	0	36988.3	0	0	0	0	0	0	0	0	0	0	0	0	0	0
	POS	193.041	4.776			ID2776	C6 H11 N O4 S	ID2776	0	0	0	0	0	0	0	0	0	0	0	0	0	0	0	0	0	0	0	0	0	0	0	0	0	0	0	0	0	24583	0	0	0	0	0	0	0	0	71761.7	68152.4	30127.5
	POS	286.062	3.333			ID2803	C11 H14 N2 O5 S	ID2803	0	0	0	0	0	0	0	0	67858.1	68480.9	65057.7	64385.5	69037.7	66255.4	72552.9	68503.9	0	0	0	0	0	0	0	0	0	0	0	0	0	0	0	0	0	0	0	0	0	0	0	0	0
	POS	286.062	3.638			ID2805	C11 H14 N2 O5 S	ID2805	0	0	0	0	0	0	0	0	63084.4	70731.3	63446.5	63903.3	63410.3	64133.6	67757.1	72207.6	0	0	0	0	0	0	0	0	0	0	0	0	0	0	0	0	0	0	0	0	0	0	0	0	0
	POS	210.123	6.634			ID2817	C8 H14 N6 O	ID2817	0	0	0	0	0	0	0	0	62548	0	0	23549.9	20549.1	38432.3	0	64182	0	0	0	0	0	0	0	0	0	0	0	0	0	0	0	0	0	0	0	0	0	0	0	0	0
	POS	110.048	5.497			ID2818	C5 H6 N2 O	ID2818	0	37611.7	0	0	0	23441.6	0	0	0	0	0	0	0	0	0	0	40616.3	0	0	0	0	0	0	0	31137.6	0	0	64399.4	0	66176.7	0	65829.3	0	70262.4	32439.2	0	65577.9	26820.3	39585.7	0	0
	POS	188.12	6.856			ID2834	C13 H16 O	ID2834	0	0	0	0	0	0	0	0	31857.9	58180.2	57687.3	64715.8	58148.9	70484.5	56314.5	0	0	0	0	0	0	0	0	0	0	0	0	0	0	0	0	0	0	0	0	0	0	0	0	0	0
	POS	683.246	1.013			ID284	C28 H47 N O14 P2	ID284	336901	0	0	0	271297	0	0	89766.3	0	0	0	0	0	0	0	0	0	0	199906	0	0	0	0	0	0	0	0	0	0	0	0	424533	4.76796e+06	0	2.31214e+06	1.51053e+06	1.01925e+06	1.72997e+06	0	0	0
	POS	137.084	5.926			ID2841	C8 H11 N O	ID2841	0	0	0	0	0	0	0	0	0	0	0	0	0	0	0	0	0	0	0	0	0	0	0	0	31647.1	33554.5	28090	24052.7	39048.1	25769.9	22581	0	0	0	0	0	0	0	0	0	0
	POS	431.23	10.6			ID2845	C20 H29 N7 O4	ID2845	0	0	0	0	0	0	0	39839.5	42594.4	19403.9	29627.8	21135.2	44993.6	0	0	0	23481	39235	25112.2	50835.8	38600.7	0	59531.3	14601.7	50697	0	0	0	64453.3	0	45569.6	23844.8	0	0	50191.9	71841.1	53020.8	65394	37283.5	29287.3	24707.6
	POS	224.077	2.373			ID2856	C7 H19 N2 P3	ID2856	0	29544.9	0	0	0	0	0	0	64194.1	34407.1	0	53943.5	0	0	0	0	0	0	0	0	0	0	0	0	0	0	0	0	0	0	0	0	0	35786	52604.9	42466.8	54889.9	0	0	0	0
	POS	110.048	0.827			ID286	C5 H6 N2 O	ID286	0	4.88234e+06	815247	0	675478	2.51943e+06	0	87085.3	0	0	0	0	0	0	865320	2.69083e+06	2.08449e+06	0	0	0	0	0	94216.2	0	1.18963e+06	67351.9	0	1.68158e+06	0	2.39207e+06	2.06524e+06	0	0	1.28345e+06	3.17168e+06	307020	1.91098e+06	0	2.04991e+06	3.01561e+06	1.26375e+06
	POS	176.033	7.172			ID2860	C7 H12 O S2	ID2860	45021.8	0	59704.3	53766.6	55146.4	0	0	0	0	0	62924.6	31360.3	0	31196.5	0	21971.3	0	67105.7	49051.8	60316.5	62935.8	24008.4	0	0	0	0	62915.4	0	60988.6	18849	22984	0	54693.5	0	0	0	0	0	0	21613	0
	POS	217.023	3.537			ID2863	C8 H11 N O2 S2	ID2863	0	0	0	0	0	0	0	0	0	65359.5	59304.4	50043.6	0	58863.2	66740.2	0	45114.9	0	0	38007.3	0	0	39712.1	0	0	0	0	0	0	0	0	0	0	0	0	0	0	0	0	44270.3	0
	POS	168.036	5.451			ID2867	C7 H8 N2 O S	ID2867	0	22525.7	0	0	0	0	0	0	0	0	0	0	0	0	0	17327.7	0	0	0	0	0	21959	0	0	0	0	0	28281.4	0	33756.2	0	56864.6	0	67455.3	20992.7	0	49311.1	22717	21611	0	0
	POS	730.213	4.58			ID2871	C37 H30 N8 O9	ID2871	43414	0	23450.1	31285.2	32098.1	69995.9	68379.2	92573.1	0	0	0	0	0	0	0	0	38701.9	0	0	0	0	59381.2	90064.5	0	0	0	0	0	0	0	0	0	0	0	0	0	0	0	0	0	0
	POS	110.048	4.87			ID2878	C5 H6 N2 O	ID2878	0	41622.3	0	0	0	30237.8	0	0	0	0	0	0	0	0	0	0	38021	0	0	0	0	0	0	0	0	0	0	33910.9	0	59090.2	0	40219.2	0	65709.8	0	0	51776.3	30898	43336.3	0	0
	POS	297.142	1.27			ID2880	C11 H23 N O8	ID2880	0	0	0	0	0	0	0	0	0	31374.9	28848.8	51398.9	41825.2	47409.9	29493.2	0	0	0	0	0	0	0	0	0	0	0	0	0	0	0	0	0	0	0	0	0	0	0	0	0	0
	POS	416.165	6.685			ID2882	C16 H20 N10 O4	ID2882	0	0	0	0	0	0	0	0	53449.3	58645.4	58285.9	66939	65731.9	64736.8	62642.3	55638.1	0	0	0	0	0	0	0	0	0	0	0	0	0	0	0	0	0	0	0	0	0	0	0	0	0
	POS	255.168	5.53			ID2886		ID2886	0	27471	0	22682.8	0	0	27737.9	0	0	0	30734.9	0	0	24375.4	0	0	0	0	0	0	37945.7	27364	28407.5	0	24467.4	28893.9	33282.6	29404.7	38246.4	31585.3	31842.8	0	27658	0	54241.2	23711	26264.1	34176.4	0	28979.8	26602.7
	POS	573.749	0.569			ID2889		ID2889	0	0	48024.2	50793.8	48156.7	49489.4	41794.2	0	55679	54053	50386.7	52236	41495.8	45768.1	37599.7	37667.6	49795.6	0	47390.6	38549.2	43972.9	47786.1	0	36253.8	47735	50869.7	44720.4	48720.2	46502.1	48027.7	49281.4	51151.3	0	44356.2	42903.1	40262.5	40349.8	0	58741.1	46744.4	52100.8
	POS	422.082	0.97			ID289	C13 H19 N4 O10 P	ID289	0	0	0	0	0	0	0	0	135400	128896	0	178012	0	162493	0	296990	0	0	0	0	0	0	0	0	0	0	0	0	0	0	0	4.46982e+06	3.66369e+06	0	0	1.47774e+06	0	1.79806e+06	0	0	0
	POS	244.027	6.553			ID2890	C7 H14 Cl O5 P	ID2890	0	37915.8	0	0	0	69913.2	0	30560.4	0	0	0	0	0	0	0	0	0	0	0	0	0	0	33418.9	0	0	41999.9	0	38306.7	0	52964	52123	0	0	55096.9	53398.8	37414.2	0	40072.6	39299.4	0	47013.7
	POS	176.156	8.966			ID2893	C13 H20	ID2893	0	0	0	0	0	0	0	0	0	22372.2	19302.9	32493.3	31438.5	36702.9	0	33395.5	0	0	0	0	0	0	0	0	0	0	0	0	0	0	0	0	0	0	0	0	0	0	0	0	0
	POS	193.041	4.899			ID2895	C6 H11 N O4 S	ID2895	0	0	0	0	0	0	0	0	0	0	0	0	0	0	0	0	0	0	0	0	0	0	0	0	0	0	0	0	0	0	0	0	0	0	0	0	0	0	67384	63407.1	31013.7
	POS	589.744	0.567			ID2898		ID2898	0	0	0	0	0	0	0	0	39527.1	0	0	37373.7	33836.2	36098.2	0	41705.8	0	33591.9	0	0	33065.4	0	0	27813	39130.2	35521.5	42068.6	0	36490.6	0	31224.9	0	0	0	0	0	0	0	42564.3	0	0
	POS	227.105	8.682			ID2904	C13 H13 N3 O	ID2904	0	0	0	0	0	0	0	0	0	0	0	0	0	0	0	0	37128.3	0	0	0	0	0	0	0	0	0	0	0	0	0	0	0	0	58504.5	0	29116.4	67332.5	32123.7	17666.2	0	0
	POS	235.087	4.507			ID2908	C9 H17 N O4 S	ID2908	0	0	0	0	0	0	0	25915.1	0	0	0	0	0	0	0	0	0	0	0	0	0	0	0	0	0	36909	0	30193	0	32634.5	24599.4	0	0	23968.7	0	0	27786.5	0	31969	27037.3	53643.8
	POS	288.084	2.619			ID291	C12 H16 O8	ID291	0	0	0	0	0	0	2.42265e+06	0	0	0	0	0	0	0	0	0	0	0	4.71801e+06	0	0	0	0	1.3157e+06	692069	643461	0	0	3.40433e+06	0	0	0	0	0	0	0	0	0	0	0	0
	POS	226.084	6.702			ID2911	C11 H14 O5	ID2911	0	0	0	0	0	0	0	0	0	50346.6	57484.9	63004.7	64456.1	69594.8	71789.6	0	0	0	0	0	0	0	0	0	0	0	0	0	0	0	0	0	0	0	0	0	0	0	0	0	0
	POS	158.036	6.854			ID2912	C10 H6 O2	ID2912	0	0	0	0	0	33289.2	0	50378	0	0	0	29046.5	0	0	0	0	0	0	0	0	0	0	65505.9	0	0	0	0	0	0	0	0	0	0	46773	52069.7	59534.6	46248.7	41055.7	0	0	0
	POS	673.337	5.123			ID2930	C27 H47 N9 O11	ID2930	0	0	0	0	0	0	0	0	0	0	0	0	0	0	0	0	0	0	0	0	0	0	0	0	0	0	0	63785.9	0	29318.5	26940	0	0	26345.9	0	23334.1	22953	35214.5	0	0	0
	POS	157.914	0.608			ID294		ID294	0	0	3.94405e+06	3.2808e+06	3.42032e+06	0	0	0	2.78175e+06	0	3.20867e+06	3.53827e+06	0	3.51556e+06	3.12633e+06	3.56219e+06	0	3.91476e+06	0	3.59234e+06	0	0	0	3.30915e+06	0	0	0	0	3.40733e+06	0	2.44508e+06	0	0	2.65278e+06	3.08145e+06	0	3.18219e+06	3.12164e+06	3.75824e+06	2.56742e+06	3.39802e+06
	POS	127.1	6.941			ID2941	C7 H13 N O	ID2941	0	43448.5	0	0	0	58138	0	53045.9	0	51230.1	28717.4	45042.4	50648.3	42590.1	39084.6	50557.6	49115	0	0	0	0	0	26946.1	0	29890.5	28498.3	0	32870.9	0	40816.8	42201	0	0	44705.8	63344.5	46984.5	51930.6	35734.9	0	45878.1	0
	POS	162.068	8.544			ID2944	C10 H10 O2	ID2944	0	0	0	30315.3	32636.2	30667.5	39931.8	49418.9	42651.5	32540.5	53018.5	32760.8	0	0	25516.7	46506.5	42404.8	0	0	0	0	43437.1	46729.5	30101.1	25949.9	49422.4	34026.5	27356.1	0	32969.3	35161.5	61227.2	0	23532.9	44160.9	33645.7	26814.3	40526.4	26556.9	47711.5	41016.3
	POS	173.069	1.668			ID2947	C7 H11 N O4	ID2947	0	0	0	0	0	0	0	0	0	0	61692.6	61035.4	53427.9	64641.4	51595.9	54684.3	0	0	0	0	0	0	0	0	0	0	0	0	0	0	0	0	0	0	0	0	0	0	0	0	0
	POS	72.021	1.314			ID295	C3 H4 O2	ID295	0	0	0	0	0	3.96499e+06	0	3.98537e+06	0	2.39184e+06	407912	0	1.24176e+06	0	2.2625e+06	0	3.17786e+06	0	455414	0	0	0	4.13567e+06	0	2.89625e+06	2.70826e+06	3.42755e+06	1.58914e+06	0	2.42487e+06	1.6817e+06	0	637680	1.97919e+06	4.55456e+06	2.6965e+06	2.24146e+06	2.26673e+06	2.88746e+06	772153	2.58583e+06
	POS	379.795	0.574			ID2957	C2 H4 Cl O8 P3 S3	ID2957	53676.4	0	54395.8	53560.5	61456.8	0	0	0	0	0	34036.7	37199.3	0	0	0	0	0	0	40679.3	56542.4	54305.2	0	0	0	0	0	0	0	57863.8	0	0	0	56708.1	0	0	0	0	0	48725.6	44365.7	50445.1
	POS	189.063	1.61			ID296	C7 H11 N O5	ID296	3.3303e+06	1.34474e+06	226540	272203	306600	2.3666e+06	3.12697e+06	2.59467e+06	3.84236e+06	2.61511e+06	0	0	1.75233e+06	0	2.49065e+06	929535	2.49198e+06	214911	0	208794	399096	2.57029e+06	2.66778e+06	4.23373e+06	3.07725e+06	2.50091e+06	3.86464e+06	2.21536e+06	0	2.43893e+06	2.13251e+06	1.21268e+06	0	2.34467e+06	0	2.72946e+06	2.40048e+06	2.37878e+06	2.72528e+06	2.09201e+06	2.49412e+06
	POS	436.155	4.507			ID2961	C18 H26 N6 O3 P2	ID2961	40081.6	0	0	0	0	27426	32922.2	25183.9	45101.8	57100.1	0	0	0	0	53494	0	0	0	0	0	0	0	0	0	0	0	0	0	0	0	0	0	0	0	0	0	0	0	0	0	0
	POS	210.123	6.501			ID2967	C8 H14 N6 O	ID2967	0	0	0	0	0	0	0	0	57347.1	16853.9	0	25991.8	23296	41180.1	0	56888.7	0	0	0	0	0	0	0	0	0	0	0	0	0	0	0	0	0	0	0	0	0	0	0	0	0
	POS	323.983	6.713			ID2971	C7 H10 N4 O5 P2 S	ID2971	0	0	0	0	0	0	0	0	0	0	0	0	0	0	0	0	42740	0	0	0	0	0	0	0	38572.8	41996.1	0	45450.9	0	0	44986.4	47433.3	0	0	0	38589.4	57794.8	51682.2	42367.3	0	43337.8
	POS	245.035	5.446			ID2972	C9 H11 N O5 S	ID2972	0	0	0	0	0	0	0	0	0	0	0	0	0	0	0	0	0	0	0	0	0	0	0	0	0	0	0	0	0	0	0	49950.2	38187.2	53627.8	60836.4	59231	49200.6	57631.1	0	0	0
	POS	200.062	7.77			ID2976	C8 H12 N2 O2 S	ID2976	0	0	0	0	0	0	0	53898.5	0	0	0	0	0	0	0	24215.7	0	0	0	0	0	0	67134.9	0	35765.9	17282.4	0	19956.4	0	55535.7	32088.6	0	0	18609	0	0	0	42794	26068.7	0	0
	POS	244.027	6.713			ID2977	C8 H18 Cl P S2	ID2977	0	0	0	0	0	49983	0	38949.1	0	0	0	0	0	0	0	0	0	0	0	0	0	0	0	0	46991.2	40314.6	0	48472.9	0	57275.6	51128.7	51313.1	0	60779.6	0	46259.9	61073.3	62518.3	51449.4	0	0
	POS	110.048	4.599			ID298	C5 H6 N2 O	ID298	0	1.47987e+06	0	0	0	660043	0	633206	0	30625.5	0	0	63973.8	0	114006	122804	153069	0	0	0	0	167192	67236.9	0	362171	974905	0	927023	0	4.564e+06	1.27398e+06	1.70282e+06	0	1.10311e+06	2.7475e+06	200460	595121	320813	906206	754870	650226
	POS	345.103	1.57			ID2985	C9 H19 N3 O11	ID2985	0	0	0	0	0	0	0	0	0	46079.8	31566.6	42061.1	44288.1	39077.6	43825.6	0	0	0	0	0	0	0	0	0	0	0	0	0	0	0	0	0	0	0	0	0	0	0	0	0	0
	POS	172.121	4.108			ID2990	C8 H16 N2 O2	ID2990	0	0	0	0	0	0	0	0	0	54372.6	0	45011.5	44907	42841.2	0	0	0	0	0	0	0	0	0	0	0	0	0	0	0	0	0	0	0	47964.9	0	0	46836.4	0	0	0	0
	POS	411.21	6.685			ID2994	C21 H33 N O5 S	ID2994	0	0	0	0	0	0	0	0	58091.9	53016.9	54089.6	57598.5	56236.2	56849.4	56603.8	49333.6	0	0	0	0	0	0	0	0	0	0	0	0	0	0	0	0	0	0	0	0	0	0	0	0	0
	POS	277.001	1.58			ID3000	C5 H12 N O8 P S	ID3000	0	0	0	0	0	0	0	0	0	0	0	0	0	0	0	0	27977.9	0	0	0	0	0	0	0	39680.4	0	0	50723.7	0	48931.6	42528.6	0	0	0	0	0	0	0	40793.2	41082.6	27862.7
	POS	262.12	8.654			ID3004	C9 H19 N4 O3 P	ID3004	48143.4	26343.3	27796.3	35466.6	28019.8	30686.8	62079	31191.5	0	0	0	0	0	0	0	0	0	0	0	0	0	0	0	0	0	0	0	0	0	0	0	0	0	0	0	0	0	0	0	0	0
	POS	150.994	6.713			ID3008	C3 H5 N O4 S	ID3008	0	0	0	0	0	0	0	36491.8	0	0	0	0	0	0	0	0	47090.1	0	0	0	0	0	33941.7	0	43908.9	41286.9	0	50987.6	0	58005.4	47054.5	51464.5	0	58078.1	0	40833.6	58753.2	48597.8	50619.8	38498.9	48685.4
	POS	96.021	0.962			ID301	C5 H4 O2	ID301	0	0	0	0	0	0	0	0	0	0	0	0	0	0	0	0	0	0	0	0	0	0	0	0	0	0	0	0	0	0	0	3.10746e+06	4.43439e+06	2.23188e+06	4.43026e+06	1.05289e+06	2.22193e+06	894816	0	0	0
	POS	152.12	6.285			ID3010	C10 H16 O	ID3010	0	0	0	0	0	0	0	0	0	45460.8	57509	48272.5	56909	29585.4	46241.3	0	0	0	0	0	0	0	0	0	0	0	0	0	0	0	0	0	0	0	0	0	0	0	0	0	0
	POS	254.087	2.309			ID3018	C6 H14 N4 O7	ID3018	0	0	0	0	0	0	0	0	35472.7	42392.1	0	0	45246.7	0	57311.2	56184.4	0	0	0	0	0	0	0	0	0	0	0	0	0	0	0	0	0	0	0	0	0	0	0	0	0
	POS	96.021	2.891			ID302	C5 H4 O2	ID302	0	0	0	0	0	0	0	0	0	0	0	0	0	0	0	0	3.32922e+06	3.72014e+06	4.10233e+06	0	4.38208e+06	3.61683e+06	3.93953e+06	1.34766e+06	0	0	2.36268e+06	0	3.87377e+06	0	0	0	0	0	0	0	0	0	0	0	0
	POS	68.0626	6.712			ID3028	C5 H8	ID3028	0	0	0	0	0	41735.5	0	31520.4	0	39717.3	0	24258.2	0	0	28898.1	0	43096.2	0	0	0	0	0	0	0	40525.6	36542.8	0	50961.1	0	52987.8	41441.7	48352.7	0	57621.3	0	41643.9	56511.3	48351	42637.3	32908.4	44113.1
	POS	72.0575	5.273			ID3040	C4 H8 O	ID3040	23899.6	38118.5	28249.4	27684.9	25293.4	57261.6	24412.7	35168.9	34921	50965	40521	42788.1	45588.4	39525.1	50444.4	39081.7	42547.5	23128	26215.1	27140.8	34441.9	28374.3	38128.7	30079.9	45322.6	52081.8	34698.3	34161.1	27005.9	41287.4	50312.7	0	24945.3	33096.2	0	32397.8	48134.9	34291.1	22327.4	34350.2	42320.2
	POS	336.11	1.359			ID3042	C13 H27 N2 P3 S	ID3042	0	0	0	0	0	0	0	0	0	32498.3	0	0	0	0	0	0	0	0	0	0	0	0	0	0	0	0	0	39558.1	0	44905.1	44175.9	0	0	0	0	0	0	0	32065.7	51281	33795.2
	POS	108.021	1.144			ID305	C6 H4 O2	ID305	0	0	0	758647	854481	0	0	0	0	0	0	0	0	0	0	0	0	674859	0	847084	894802	0	0	0	0	0	0	0	0	0	0	345860	2.69079e+06	1.70659e+06	2.12982e+06	2.22639e+06	0	0	0	0	0
	POS	172.073	7.694			ID3053	C8 H12 O4	ID3053	36861.2	28190.1	34982.3	39925.4	37566.2	43935.2	46655.4	41832.8	34284.8	36360.1	31774.7	41099.1	47017	34997.9	46613.9	35298.1	52203.8	50771.9	41723.4	47362	46611.9	53217.4	52676.6	36454.9	40380	43074.6	42020	42202.5	37876.6	40382.4	40482.1	27746.4	26320.7	29490.6	32741.7	33682	27904.3	32080	51550.5	52122.8	52091
	POS	341.131	2.885			ID306	C12 H23 N O10	ID306	0	0	0	0	2.33079e+06	1.80677e+06	1.95036e+06	0	0	0	0	0	0	0	0	0	2.71799e+06	0	0	0	3.07542e+06	0	0	951080	625575	593603	1.79625e+06	0	0	0	0	0	0	0	0	0	0	0	0	0	0
	POS	305.843	0.571			ID3076	C2 H Cl N4 O2 P2 S3	ID3076	0	0	46823.1	46744.3	51799.5	49665.4	50738.1	38400.3	0	47160.1	0	41485.3	45090.9	44533.2	46413.8	44789.8	0	48523.9	50860.3	43068.2	47836.1	48408.2	44036.2	0	0	0	0	47491.7	51047.5	53812.1	48616.3	0	49136.6	46071.7	46901.6	48486	42941.1	48144.7	43579.4	41548.7	47290
	POS	299.079	8.529			ID3079	C16 H13 N O5	ID3079	0	0	0	0	0	0	0	0	0	0	0	0	0	0	0	0	0	0	0	0	0	0	0	0	18458.9	0	0	26333.6	0	27061.9	0	37998	0	49349.9	21077.9	0	54605.8	0	17428	26230.7	0
	POS	108.021	1.029			ID308	C6 H4 O2	ID308	0	0	0	0	0	0	0	0	0	0	0	0	0	0	0	0	0	0	0	0	0	0	0	0	0	0	0	0	0	0	0	1.69103e+06	645185	580211	1.14744e+06	728923	0	0	0	0	0
	POS	243.053	7.879			ID3082	C13 H9 N O4	ID3082	0	0	0	0	0	0	0	0	0	0	0	0	0	0	0	0	0	0	0	0	0	0	0	0	50714.1	22025.4	0	48185	0	21787.5	0	0	0	36393.4	0	32832.9	0	35679.6	0	34587.2	21815.9
	POS	154.063	8.237			ID3115	C8 H10 O3	ID3115	41470.5	0	35729.4	32371.9	39438.7	0	0	0	45898.7	0	0	32681.4	0	32525.2	0	57328.4	0	0	0	0	0	0	0	0	0	0	0	0	35694.9	0	0	0	0	0	0	0	0	0	0	0	0
	POS	329.052	4.819			ID3127	C10 H12 N5 O6 P	ID3127	0	18555.7	0	0	0	21379.7	0	22590.6	0	21897.4	20925.4	51655.1	21723	44345	24355.9	0	17238.2	0	0	0	26899.5	0	25920.5	0	0	0	20790.5	0	0	0	0	0	0	0	29010.9	18374.1	0	0	0	21249.9	0
	POS	288.229	10.674			ID3136	C16 H32 O4	ID3136	24032.5	24782.6	0	0	0	41992.5	20830.4	41951.7	0	29724.2	0	27743.2	32252.3	25102.8	33104.7	0	0	0	0	22341.4	0	0	0	0	41231.4	35743.7	0	25738.8	27020.2	27392.7	26557.1	0	25293.8	0	42705.3	33607.4	0	24192	32920.9	28983.3	47711.8
	POS	222.052	1.658			ID314	C11 H10 O5	ID314	882066	0	1.11948e+06	0	0	0	0	0	0	0	0	0	0	0	0	0	0	0	0	0	0	0	0	0	0	0	0	0	0	0	0	0	2.41845e+06	861055	4.21508e+06	3.14561e+06	1.52294e+06	3.06618e+06	0	0	0
	POS	245.937	0.401			ID3147	C4 H Cl N6 O P2	ID3147	0	0	44756	36364	39317.6	0	0	0	0	0	38466.4	0	0	0	0	0	0	41248.6	48044.2	41327.8	41466.7	0	0	0	0	0	0	0	49763.3	0	0	0	0	0	30685	0	28992.5	0	0	32382.1	31007.8
	POS	240.097	7.966			ID3155	C8 H12 N6 O3	ID3155	0	27063	29440.2	29270.8	24379	27280.6	0	0	0	0	35505.6	0	0	0	0	0	0	0	0	0	36387.2	0	0	0	46258.2	0	0	0	0	0	0	0	0	0	0	0	0	0	0	0	0
	POS	407.135	5.059			ID3156	C15 H25 N3 O8 S	ID3156	0	0	0	0	0	0	0	30743.3	0	0	0	0	0	0	0	0	0	0	0	0	0	0	0	0	0	0	0	0	0	0	0	0	0	0	0	33320.3	0	23965.7	0	41040.4	23381.2
	POS	134.109	6.644			ID3158	C10 H14	ID3158	0	0	0	0	0	0	0	0	47217	0	0	35964.8	0	40801.2	34093	47465.8	0	0	0	0	0	0	0	0	0	0	0	0	0	0	0	0	0	0	0	0	0	0	0	0	0
	POS	288.084	3.192			ID316	C12 H16 O8	ID316	0	0	0	3.31147e+06	3.34047e+06	0	2.12413e+06	2.36119e+06	0	0	0	0	0	0	0	0	0	0	4.08222e+06	0	0	0	0	1.6378e+06	0	0	0	1.28618e+06	2.29953e+06	1.54324e+06	0	0	0	0	0	0	0	0	0	0	0
	POS	372.175	6.285			ID3166	C14 H24 N6 O6	ID3166	0	0	0	0	0	0	0	0	0	30475.6	46207.8	48647.9	41688.2	23920.5	35601.8	0	0	0	0	0	0	0	0	0	0	0	0	0	0	0	0	0	0	0	0	0	0	0	0	0	0
	POS	197.062	1.47			ID3171	C8 H11 N3 O S	ID3171	0	0	0	0	0	0	29830.4	0	0	0	0	0	0	0	0	0	0	0	0	0	0	0	43234.4	0	29650.5	39133.5	0	22458.7	0	30629.1	22747	44955.7	0	35978	0	33851.7	27715.4	42456.1	0	0	22034.5
	POS	145.056	5.622			ID3172	C6 H11 N O S	ID3172	0	0	0	0	0	38324	0	33310.9	0	0	0	0	0	0	0	0	0	0	0	0	0	0	37650.3	0	48429.2	37526.5	0	0	0	0	30840.4	0	0	32010.9	0	0	39735.9	0	0	31322.1	44238.9
	POS	236.079	1.57			ID3178	C11 H12 N2 O4	ID3178	26905.8	0	29572	32479.3	36219.7	0	0	0	26633.6	30403.1	37221.8	37635.4	34237.2	38127.6	33776.7	37229	0	0	0	0	0	0	0	0	0	0	0	0	0	0	0	27128	27646.6	30371.7	26154	28422.3	24274.6	28213	0	0	0
	POS	159.068	1.565			ID3185	C10 H9 N O	ID3185	0	0	0	0	0	29181.8	35085.3	42387.3	0	0	0	0	0	0	0	0	25836.6	0	0	0	25237.4	35527.5	48195.5	0	32344.7	44425.5	0	32844.1	0	34151.9	32170.4	46482.9	0	38367.8	0	28251.9	40598.9	0	26006.6	0	30788.9
	POS	324.105	2.173			ID32	C12 H20 O10	ID32	3.39514e+07	2.01359e+07	3.69811e+07	3.77001e+07	3.72697e+07	0	0	2.54152e+07	0	0	0	0	0	0	0	0	0	4.94933e+07	3.94655e+07	5.22947e+07	0	2.84262e+07	0	0	0	0	3.1637e+06	0	0	0	0	2.57562e+07	3.69215e+07	2.72661e+07	0	2.99438e+07	2.49315e+07	2.50914e+07	0	0	0
	POS	237.049	5.803			ID3200	C8 H15 N O3 S2	ID3200	0	0	0	0	0	0	0	0	0	0	0	0	0	0	0	0	28677	0	0	0	0	0	0	0	32050.1	22747.9	0	46573.6	0	49378.1	49684.4	0	0	28191.8	27037.7	0	23111.8	0	28432.8	0	32627.7
	POS	395.088	4.685			ID3207	C14 H21 N O10 S	ID3207	44012.7	39018.1	0	0	0	34833.6	38191.4	39143.4	0	0	0	0	0	0	0	0	0	0	0	0	0	0	0	0	0	0	0	0	0	0	0	0	0	0	0	0	0	0	0	0	0
	POS	157.02	5.196			ID3208	C6 H7 N O2 S	ID3208	47069.8	0	0	28177.5	0	0	43372.2	32469.4	45791.3	35712.7	27495.6	34626.9	0	0	32884.2	0	37075.9	0	0	0	27065.6	37588.5	32661.5	0	25532.5	25799.2	36809.3	0	0	26443.9	0	25843.8	0	0	39684	37479.1	26113.3	27904.3	0	0	0
	POS	406.144	4.84			ID3217	C17 H24 N6 O2 P2	ID3217	33018.4	0	0	0	0	28248.7	36741	24740.1	0	0	0	0	0	0	0	0	0	0	0	0	0	0	0	0	0	0	0	0	0	0	0	0	0	0	0	0	0	0	0	0	0
	POS	188.079	1.02			ID322	C7 H12 N2 O4	ID322	2.42548e+06	1.88757e+06	140175	122493	125959	1.93038e+06	1.52913e+06	2.03691e+06	2.05561e+06	1.40026e+06	823017	994281	1.16677e+06	828600	1.24824e+06	3.65285e+06	2.54526e+06	145319	0	146760	493649	2.13533e+06	2.12628e+06	3.73866e+06	1.60057e+06	1.67042e+06	3.17516e+06	1.61611e+06	0	2.70739e+06	2.75665e+06	530607	0	1.4053e+06	1.19703e+06	799175	1.50343e+06	892004	1.72606e+06	1.47656e+06	1.87143e+06
	POS	109.968	6.713			ID3222		ID3222	0	0	0	0	0	0	0	0	0	0	0	0	0	0	0	0	0	0	0	0	0	0	0	0	0	29991.6	0	37725.5	0	40055.2	31421.5	39247.6	0	42085.6	0	0	43451	0	0	0	32759.2
	POS	606.34	7.948			ID3223	C30 H42 N10 O4	ID3223	0	0	0	0	0	0	0	0	40875.5	44573.7	0	0	26405.5	0	40535.3	23984.9	0	0	0	0	0	0	0	0	0	0	0	0	0	0	0	0	0	0	0	0	0	0	0	0	0
	POS	265.044	7.199			ID3248	C9 H15 N O4 S2	ID3248	0	0	0	0	0	33569.2	42952	0	36508.6	0	0	0	0	0	0	0	0	0	0	0	0	0	0	0	28646.1	0	0	32440.2	0	24769.2	0	0	0	31841.8	37548.4	36195.1	44937.7	29979.7	0	0	0
	POS	433.181	1.299			ID325	C17 H31 N5 O4 S2	ID325	102628	0	3.7822e+06	3.63319e+06	3.69097e+06	0	81299.6	0	218502	26298.4	1.96273e+06	512651	58387.7	687479	141447	4.13318e+06	0	2.3471e+06	0	2.09618e+06	2.40598e+06	0	0	26304	0	0	44354.9	0	0	0	0	0	0	0	0	0	0	0	160745	40569.1	38298.8
	POS	128.013	0.365			ID327		ID327	0	2.83564e+06	3.65489e+06	3.76104e+06	0	326124	0	0	0	0	3.03999e+06	3.4039e+06	0	3.11965e+06	3.48567e+06	3.62073e+06	3.70909e+06	0	3.37602e+06	0	3.58867e+06	3.8099e+06	2.84054e+06	0	3.10402e+06	0	0	3.32338e+06	3.34691e+06	0	0	3.22777e+06	3.20772e+06	3.16388e+06	3.03327e+06	2.94218e+06	0	3.26414e+06	0	3.06042e+06	2.87788e+06
	POS	229.011	9.549			ID3271	C4 H12 N3 O2 P S2	ID3271	0	0	35753.1	36648.5	0	0	0	0	0	0	0	0	0	0	0	0	0	0	0	0	0	0	0	0	0	0	0	0	0	0	32924.7	40472.2	38056.1	37050.8	34219.1	33883.6	35993.3	35217.5	40232.8	0	0
	POS	237.1	8.059			ID3283	C12 H15 N O4	ID3283	0	0	0	0	0	0	0	22065.9	0	0	0	0	0	0	0	0	0	0	0	0	0	0	0	0	0	0	0	0	0	0	0	0	0	43083.8	0	22059.9	34638.5	23328.1	0	0	0
	POS	358.095	6.715			ID3293	C13 H18 N4 O6 S	ID3293	0	0	0	0	0	0	0	0	0	0	0	0	0	0	0	0	23067.3	0	0	0	0	0	0	0	22484.1	0	0	29510.8	0	32679.1	30309.2	31889.3	0	42398.3	0	11881.2	40119.4	34474.1	0	0	27535
	POS	289.978	5.621			ID3306	C7 H8 N4 O3 P2 S	ID3306	0	0	0	0	0	0	0	24365	0	0	0	0	0	0	0	0	0	0	0	0	0	0	28495.4	0	41386.9	31949.5	0	0	0	26351.3	0	0	0	0	0	0	29108.6	0	30325.3	25405.1	36109
	POS	499.755	0.577			ID3309	C3 H O17 P S5	ID3309	0	0	38532.3	41815.8	40663.1	31711.8	0	0	0	36327.8	33829.5	0	0	0	30527	0	0	0	0	0	35786.7	0	0	0	0	0	35206.9	0	39551.1	0	0	0	40338.1	0	33491.6	0	33125.1	0	29441.8	0	36100.3
	POS	387.173	0.68			ID331	C18 H29 N O6 S	ID331	0	0	0	0	0	0	354345	0	379962	0	0	0	0	0	0	0	0	0	0	0	0	1.48748e+06	0	4.48544e+06	0	0	2.91149e+06	0	0	0	0	0	0	60124.6	0	119681	45698.4	76302.3	0	0	0
	POS	116.095	5.705			ID3315	C5 H12 N2 O	ID3315	0	0	0	0	0	34467.3	0	43818.7	27378.8	24686.5	25894.6	25795.2	28281.6	0	31388.1	26017.3	32454.9	0	0	0	0	0	32827.3	0	38559.3	40038.4	0	28302.2	0	33801.8	0	0	0	26933.8	38944	35074.4	0	34494.9	33014.3	33650.5	38820.2
	POS	188.036	2.681			ID3319	C5 H8 N4 O2 S	ID3319	0	0	0	0	0	0	0	0	0	0	0	0	0	0	0	0	0	0	0	0	0	0	0	0	0	0	0	0	0	0	0	0	0	0	0	0	0	0	0	35703.3	34222.1
	POS	268.13	4.998			ID3327	C10 H16 N6 O3	ID3327	0	0	0	0	0	0	0	0	0	0	0	0	0	0	0	0	0	26225.2	28820.1	28417.6	0	0	0	0	0	0	0	0	41415.3	0	0	0	23288.7	0	0	0	0	0	21196.2	33477.5	22000.9
	POS	287.98	1.601			ID3328	C9 H9 N2 O3 P S2	ID3328	0	0	0	0	0	0	0	0	0	0	0	0	0	0	0	0	0	0	0	0	0	0	0	0	38741.3	32535.4	29192.9	0	0	0	0	0	0	0	0	0	0	0	29324.3	30354.6	0
	POS	274.006	9.548			ID3346	C14 H8 Cl2 N2	ID3346	0	23919.2	38937.3	0	0	23569.3	0	21450.8	0	22662.1	0	21335.9	0	22193.4	30229.4	0	0	36731.1	0	0	0	0	28953.4	0	25839	36475.8	36951.6	0	0	0	0	0	0	0	0	0	32039.4	22073.5	0	25205.5	24209.9
	POS	304.055	7.62			ID3350	C11 H16 N2 O4 S2	ID3350	0	0	0	0	0	0	0	0	30394.7	39140.2	0	30318.9	32842.6	30382.8	35224.7	32976.9	0	0	0	0	0	0	0	0	0	0	0	0	0	0	0	0	0	0	0	0	0	0	0	0	0
	POS	176.12	8.536			ID3353	C12 H16 O	ID3353	31226.8	0	26235.6	26721.5	23443	0	26246	0	30874.6	30880.4	0	30884.4	0	27104.4	20430.4	25478.6	28599.7	0	23507.7	0	36335.4	20481	23655	0	0	30247.5	0	0	0	0	0	43469.3	27272.4	30357.5	0	0	0	0	0	0	0
	POS	269.114	8.143			ID3373	C10 H15 N5 O4	ID3373	0	19315.4	0	0	0	0	0	20313.8	0	0	0	0	0	0	0	0	17617.2	37872.2	21779.9	29085.2	0	0	0	0	28511	26708.1	0	0	36151.3	21752.1	16626.7	0	27225.4	0	0	0	0	0	29030.8	27453.8	28370.2
	POS	142.009	5.681			ID3380	C6 H6 O2 S	ID3380	0	0	0	0	0	0	0	0	0	0	0	0	0	0	0	0	0	0	0	0	0	0	0	0	0	0	0	0	0	0	0	31222.4	0	34545.4	36527.9	38491.8	0	25837.8	0	0	0
	POS	260.029	7.235			ID3387	C9 H12 N2 O3 S2	ID3387	35612.6	0	0	0	0	31992.9	27575	32357.5	28927.5	33136.1	0	30981.3	28490.4	34787.6	33043.9	31837.3	28235.1	0	0	0	0	30527.1	30066.4	0	27481.2	34167.5	26055.7	22628.4	0	30079.5	27954.2	30470.3	0	24825.3	23863.7	0	0	30367	34031.9	24599.9	36338.5
	POS	162.053	1.007			ID34	C6 H10 O5	ID34	0	0	0	0	0	0	0	0	0	0	0	0	0	0	0	0	0	0	0	0	0	0	0	0	0	0	0	0	0	0	0	2.384e+07	0	1.15847e+07	0	8.75662e+06	0	1.31027e+07	0	0	0
	POS	219.126	9.13			ID3403	C13 H17 N O2	ID3403	27162.7	0	18971.5	21693.3	0	36220.6	26971	26791.1	0	0	25082.3	0	0	0	0	0	0	0	0	0	0	0	0	0	0	0	0	0	0	0	0	0	0	0	0	0	0	0	0	0	0
	POS	369.162	0.711			ID342	C14 H27 N O10	ID342	301776	84365.9	0	0	0	0	0	0	406826	0	147262	0	0	0	0	0	0	0	59067.7	0	0	1.32862e+06	0	5.1e+06	42223.1	40761.2	2.99537e+06	23992.5	0	15627.6	20733.2	0	0	0	0	0	0	0	2.2981e+06	0	357852
	POS	253.167	6.641			ID3452	C14 H23 N O3	ID3452	18017.3	22305.9	0	0	0	26943.9	33725.6	26630.7	24738.2	22007.2	0	0	0	0	0	23089.8	26814.9	0	0	0	0	35842.7	31955.7	25962.4	29953.6	24670.6	0	27121.3	0	24641.8	25175	31770	0	28445.2	22858.2	33060.9	33906.3	32141.7	27033	19014.5	22115.8
	POS	384.309	6.801			ID3454	C20 H40 N4 O3	ID3454	30512.4	0	33087.8	34354.2	34610	31272.9	28960.3	28523.2	0	0	0	0	0	0	0	0	0	0	0	0	0	0	0	0	0	0	0	0	0	0	0	0	0	0	0	0	0	0	0	0	0
	POS	131.094	6.954			ID3478	C6 H13 N O2	ID3478	0	0	0	0	0	0	0	0	28646.5	31689.6	29081.4	0	32670.2	0	27767.2	33735.3	0	0	0	0	0	0	0	0	0	0	0	0	0	0	0	0	0	0	0	0	0	0	0	0	0
	POS	162.052	1.128			ID35	C6 H10 O5	ID35	6.81767e+06	0	9.02597e+06	6.96753e+06	7.17421e+06	0	0	0	0	0	0	0	0	0	0	0	0	7.05077e+06	8.99906e+06	0	6.22241e+06	0	0	0	0	0	0	0	0	0	0	0	4.60587e+07	1.56106e+07	2.49377e+07	0	1.73925e+07	2.0931e+07	0	0	0
	POS	418.181	7.331			ID3515	C23 H30 O5 S	ID3515	0	0	0	0	0	0	0	0	30594.2	32372.9	30972.5	31959.2	29394.7	31275.4	30274.8	27756.3	0	0	0	0	0	0	0	0	0	0	0	0	0	0	0	0	0	0	0	0	0	0	0	0	0
	POS	308.11	4.71			ID3516	C12 H20 O9	ID3516	0	0	0	0	0	0	0	0	29551.3	28654.7	28989.2	28623.9	26677.3	28236.8	28881.9	23613.8	0	0	0	0	0	0	0	0	0	0	0	0	0	0	0	0	0	0	0	0	0	0	0	0	0
	POS	166.03	1.025			ID352	C5 H10 O4 S	ID352	0	816925	0	1.79595e+06	3.44063e+06	212273	0	0	0	139627	1.98889e+06	1.11328e+06	0	877515	0	0	0	0	85927.9	0	841718	209799	570199	0	0	426342	0	0	160826	0	0	171679	155768	0	0	276005	0	284726	0	0	0
	POS	348.044	5.46			ID3520	C7 H13 N10 O P S2	ID3520	0	0	0	0	0	0	0	0	31823.8	30194.6	29231.2	31280.8	27208.8	0	0	28157.7	0	0	0	0	0	0	0	0	0	0	0	0	0	0	0	0	0	0	0	0	0	0	0	0	0
	POS	213.061	5.876			ID3539	C13 H11 N S	ID3539	0	0	0	0	0	0	0	0	0	0	0	0	0	0	0	0	0	0	0	0	0	0	0	0	17515.8	28322.8	0	0	0	23315.7	27937.2	0	0	18828.3	0	0	0	34916.1	23936.7	0	0
	POS	371.178	4.71			ID3545	C14 H29 N O10	ID3545	0	0	0	0	0	0	0	0	23413.8	23835.4	28784.9	30314.5	25277	29010.5	26246.6	26769.1	0	0	0	0	0	0	0	0	0	0	0	0	0	0	0	0	0	0	0	0	0	0	0	0	0
	POS	217.023	5.003			ID3548	C8 H11 N O2 S2	ID3548	0	0	0	0	0	0	0	0	0	29555.4	25723.2	0	27638.5	26643.8	31653.4	0	0	0	0	0	0	0	0	0	0	0	0	0	0	0	0	0	0	0	0	0	0	0	0	0	0
	POS	187.099	8.144			ID3553	C12 H13 N O	ID3553	0	0	0	0	0	0	0	0	0	0	0	0	0	0	0	0	0	0	0	24086.9	0	0	0	0	25156.7	22932.2	0	0	31638.5	20371.6	19377.8	0	0	0	0	0	0	0	23562.8	0	24604.1
	POS	187.084	4.71			ID3556	C8 H13 N O4	ID3556	0	0	0	0	0	0	0	0	27439.3	27253.4	28589.7	26120.1	25823.6	27421.2	26959.3	0	0	0	0	0	0	0	0	0	0	0	0	0	0	0	0	0	0	0	0	0	0	0	0	0	0
	POS	252.17	9.966			ID3557	C11 H20 N6 O	ID3557	0	0	0	0	0	20010.6	0	27002.9	0	0	0	0	0	0	0	0	24064.3	0	0	0	0	0	0	0	0	27297.5	0	0	0	22002.6	0	0	0	0	26064.6	23847	0	0	18360.6	25480.2	27101.6
	POS	521.195	1.695			ID356	C19 H31 N5 O12	ID356	1.56422e+06	684109	1.58045e+06	1.52603e+06	1.75108e+06	907361	0	886603	0	0	0	0	0	0	0	0	704155	1.61592e+06	0	1.71799e+06	1.70118e+06	1.06613e+06	1.29341e+06	0	0	0	509150	0	871115	0	0	1.56588e+06	0	0	0	0	0	0	0	0	0
	POS	134.019	4.906			ID3562	C8 H6 S	ID3562	0	0	0	0	0	0	0	0	0	0	0	0	0	0	0	0	0	0	0	0	0	0	0	0	0	0	0	21286.2	0	19776.9	0	0	0	0	0	0	0	0	26563.7	27111.1	30335.7
	POS	362.002	5.792			ID3567	C15 H10 N2 O5 S2	ID3567	0	0	0	0	0	20208.4	19508.9	20734.2	0	0	0	0	0	0	0	0	22266	0	0	0	0	18391.5	19357.8	31336.1	22627.6	0	26393.5	19552.9	0	0	0	0	0	0	23079.6	22114.9	17825.1	20405.7	23436.8	21107.8	23050.5
	POS	346.123	6.228			ID3572	C13 H23 N4 O3 P S	ID3572	0	0	0	0	0	0	0	0	0	30543	26719.5	29777.9	27812.9	29468.1	26702.3	0	0	0	0	0	0	0	0	0	0	0	0	0	0	0	0	0	0	0	0	0	0	0	0	0	0
	POS	233.126	7.696			ID3582	C10 H19 N O5	ID3582	0	0	0	0	0	0	0	0	0	0	0	0	0	0	0	0	26403.9	24315.4	0	0	0	0	0	0	0	0	0	0	0	0	0	0	0	0	0	0	0	0	23939.8	24062.1	25057.5
	POS	451.09	5.096			ID3583	C18 H14 N9 O4 P	ID3583	0	0	0	0	0	0	0	0	20740	23575	29625.4	26230.4	24740	26662.2	24667.2	21598.4	0	0	0	0	0	0	0	0	0	0	0	0	0	0	0	0	0	0	0	0	0	0	0	0	0
	POS	219.126	9.044			ID3590	C13 H17 N O2	ID3590	18171.2	22197.9	0	16862.5	18871.4	29770.2	0	24961.9	0	0	0	0	0	0	0	0	0	0	0	0	0	0	0	0	0	0	0	0	0	0	0	0	0	0	0	0	0	0	0	0	0
	POS	404.165	6.242			ID3596	C14 H24 N6 O8	ID3596	0	0	0	0	0	0	0	0	26980.7	25545.8	26651.5	29355.6	26525.2	27257.2	24701	23786.4	0	0	0	0	0	0	0	0	0	0	0	0	0	0	0	0	0	0	0	0	0	0	0	0	0
	POS	242.126	6.917			ID3598	C11 H18 N2 O4	ID3598	0	0	0	0	0	0	0	0	19579.6	23627.5	0	26314.2	26273.9	27208.8	27311.8	28288.6	0	0	0	0	0	0	0	0	0	0	0	0	0	0	0	0	0	0	0	0	0	0	0	0	0
	POS	72.021	4.354			ID36	C3 H4 O2	ID36	0	1.2679e+07	0	1.72275e+07	1.59654e+07	0	0	0	3.97538e+07	3.57119e+07	3.64005e+07	3.60885e+07	3.59902e+07	3.17511e+07	3.56228e+07	3.01803e+07	0	1.5169e+07	0	0	0	0	0	1.87129e+07	2.57423e+07	0	0	2.17567e+07	0	0	0	0	0	0	0	0	0	0	2.15549e+07	2.14219e+07	2.4618e+07
	POS	454.278	8.763			ID3603	C24 H45 N2 P3	ID3603	0	0	0	0	0	0	0	0	25019.7	23241.8	20666.9	0	25602.6	25867.9	23952.5	26157.2	0	0	0	0	0	0	0	0	0	0	0	0	0	0	0	0	0	0	0	0	0	0	0	0	0
	POS	186.046	6.584			ID361	C7 H10 N2 O2 S	ID361	0	1.01323e+06	0	0	0	649068	0	885862	0	116009	0	0	0	0	37112.5	390592	494286	0	0	0	0	77246	1.29844e+06	0	533743	383571	0	628724	0	1.29692e+06	554862	102811	0	1.21309e+06	3.3891e+06	174031	253082	668540	707829	0	353546
	POS	357.274	10.115			ID3610		ID3610	0	21469.3	0	0	22400.1	0	0	0	21359.1	0	21789.1	23910.1	0	0	0	21682.8	0	24793	25042.5	0	22901.4	0	21145.9	0	0	0	0	0	23577.1	0	0	0	0	0	0	0	0	0	0	19747.7	0
	POS	187.084	6.685			ID3631	C8 H13 N O4	ID3631	0	0	0	0	0	0	0	0	23965.1	22721.9	24598.3	26463.3	27113	23953.3	27635.3	32516.3	0	0	0	0	0	0	0	0	0	0	0	0	0	0	0	0	0	0	0	0	0	0	0	0	0
	POS	98.0366	2.62			ID364	C5 H6 O2	ID364	1.71909e+06	1.14585e+06	2.41389e+06	0	0	0	0	0	0	0	0	0	0	0	0	0	2.52518e+06	0	3.04394e+06	2.47249e+06	2.58896e+06	1.91538e+06	2.57918e+06	0	0	0	1.46764e+06	0	2.00497e+06	0	0	0	0	0	0	0	0	0	0	0	0
	POS	348.175	6.447			ID3644	C12 H24 N6 O6	ID3644	19844.1	0	0	21402.8	20490.8	27722.9	0	22565	0	0	22617.8	0	0	0	21962	0	19414.2	19980.4	0	0	22500.1	0	0	0	0	19561.7	18262.3	0	25731	0	0	18952.9	0	19862.9	19423.8	0	24787.3	0	0	0	0
	POS	385.194	5.398			ID3649	C19 H31 N O5 S	ID3649	0	0	0	0	0	0	0	0	27334.1	26711.9	24345.3	24337.6	25972.4	26473.1	23234.4	21334.7	0	0	0	0	0	0	0	0	0	0	0	0	0	0	0	0	0	0	0	0	0	0	0	0	0
	POS	413.225	7.331			ID3656	C14 H35 N7 O3 S2	ID3656	0	0	0	0	0	0	0	0	24019.2	24263.2	24169.6	23911.6	25127.2	26644.6	24707	24495.9	0	0	0	0	0	0	0	0	0	0	0	0	0	0	0	0	0	0	0	0	0	0	0	0	0
	POS	357.855	0.569			ID3664	C2 H2 Cl N2 O11 P3	ID3664	0	0	22383	23346.4	0	0	21040.8	0	22305	22869.7	23506.1	25187.6	0	20515.7	20854.4	0	21043.2	22526.6	24715	22514.1	23380.4	24051.8	0	20582.5	24311.3	25130.9	22204	22334.2	25726.8	24158.1	25886.4	0	20875	0	18896.7	21964.2	24574.9	19539.7	23827.7	20476.5	21950.5
	POS	168.112	6.913			ID3675	C6 H12 N6	ID3675	0	0	0	0	0	0	0	0	0	0	0	0	0	0	0	0	18388.5	18750	0	0	0	0	0	19735.6	23162.3	23823.6	24060.8	21043.6	0	22142	0	0	0	0	0	0	0	0	0	0	0
	POS	236.126	5.095			ID3686	C7 H12 N10	ID3686	0	0	0	0	0	0	0	0	22871.4	23805	0	25199.1	25814.8	24007.4	0	24056.8	0	0	0	0	0	0	0	0	0	0	0	0	0	0	0	0	0	0	0	0	0	0	0	0	0
	POS	134.019	4.819			ID3689	C8 H6 S	ID3689	0	0	0	0	0	0	0	0	0	0	0	0	0	0	0	0	0	0	0	0	0	0	0	0	0	0	0	19794.4	0	19518	0	0	0	0	0	0	0	0	23130.4	23215.3	22251.7
	POS	80.0625	8.487			ID3692	C6 H8	ID3692	0	0	0	0	0	0	0	0	23089.5	0	0	18416.7	24151.4	26187.8	0	27608.5	0	0	0	0	0	0	0	0	0	0	0	0	0	0	0	0	0	0	0	0	0	0	0	0	0
	POS	422.082	0.787			ID370	C8 H19 N6 O12 P	ID370	0	0	0	0	0	0	262761	0	106457	0	0	0	0	0	0	0	143592	321193	0	0	0	387336	196699	1.20384e+06	77400.6	84216.3	680008	87200	0	93797.9	86172.4	0	2.57393e+06	0	0	0	0	0	2.83217e+06	505091	564162
	POS	688.201	0.68			ID371	C25 H42 N2 O16 P2	ID371	129590	305902	188754	152905	153328	265062	128306	199487	1.18351e+06	1.23526e+06	818943	1.89157e+06	1.20294e+06	1.67971e+06	1.21459e+06	3.26572e+06	57437.2	64124.4	59867.1	57375.9	43470.7	55792.7	55502.6	0	0	0	35877.5	0	0	0	0	97642.8	202533	62714.6	0	0	0	0	0	0	0
	POS	421.079	5.399			ID3711	C10 H17 N9 O6 P2	ID3711	0	0	0	0	0	0	0	0	19123.2	19712.9	23477	22587	20837.9	21442.5	20170.2	0	0	0	0	0	0	0	0	0	0	0	0	0	0	0	0	0	0	0	0	0	0	0	0	0	0
	POS	212.066	6.267			ID3718	C6 H8 N6 O3	ID3718	0	0	0	0	0	0	0	0	0	0	0	0	0	0	0	0	0	0	0	0	0	0	0	22186.7	22751.8	23515.7	23367.7	20835.4	23570.2	24344	21570.2	0	0	0	0	0	0	0	0	0	0
	POS	407.063	4.71			ID3722	C17 H9 N7 O6	ID3722	0	0	0	0	0	0	0	0	18616.2	21921.4	23997.7	23452.6	23430.2	22385.8	23067.9	0	0	0	0	0	0	0	0	0	0	0	0	0	0	0	0	0	0	0	0	0	0	0	0	0	0
	POS	308.11	5.398			ID3723	C13 H24 O4 S2	ID3723	0	0	0	0	0	0	0	0	22499.3	23610.6	21536.3	22667.4	22216.9	21541.9	21307	21143.7	0	0	0	0	0	0	0	0	0	0	0	0	0	0	0	0	0	0	0	0	0	0	0	0	0
	POS	339.251	7.107			ID3730	C18 H33 N3 O3	ID3730	0	0	23697.2	22775.1	23232.9	21783.1	0	21118.1	0	0	22135.5	0	0	0	0	0	0	0	0	0	0	0	0	0	0	0	0	0	0	0	0	0	0	0	0	0	0	0	0	0	0
	POS	387.173	4.321			ID375	C14 H29 N O11	ID375	0	0	1.45549e+06	639773	1.10515e+06	700274	0	392922	0	0	0	0	0	0	0	0	0	1.08644e+06	1.17773e+06	0	0	0	0	0	250636	1.67525e+06	395225	1.25683e+06	0	709166	1.37436e+06	0	0	0	0	0	0	0	795148	1.50858e+06	0
	POS	218.18	10.119			ID3772	C14 H22 N2	ID3772	0	0	18210.8	21511	0	18263.6	17385	19645	0	0	0	0	0	0	0	0	0	0	0	0	0	0	0	0	0	0	0	0	0	0	0	0	0	0	0	0	0	0	0	0	0
	POS	74.0367	2.227			ID38	C3 H6 O2	ID38	390811	0	6.26134e+06	6.03842e+06	5.61314e+06	0	425784	136307	4.99053e+06	2.40129e+06	4.0651e+06	1.42879e+07	3.37903e+06	1.36839e+07	2.8817e+06	4.05302e+07	0	0	0	3.4085e+06	0	0	0	351445	0	0	0	191845	0	195532	0	0	0	0	94884.5	0	259185	0	1.21672e+06	3.07759e+06	371967
	POS	369.162	4.377			ID380	C10 H23 N7 O8	ID380	0	378857	1.31284e+06	0	0	660931	0	0	1.92192e+06	2.97048e+06	2.49104e+06	2.87194e+06	3.07991e+06	2.44262e+06	2.08937e+06	1.36279e+06	0	0	0	0	0	0	0	702393	0	1.56916e+06	0	1.17337e+06	0	0	1.3131e+06	0	0	0	0	0	0	0	0	1.38483e+06	0
	POS	670.192	1.627			ID383	C26 H36 N6 O11 P2	ID383	0	0	0	0	0	0	0	0	0	0	0	0	0	0	0	0	0	0	0	0	0	0	0	0	0	0	0	0	0	0	0	1.78906e+06	1.11576e+06	0	0	3.20796e+06	1.60579e+06	2.9907e+06	0	0	0
	NEG	116.047	5.904			ID3847	C5 H8 O3	ID3847	3.06446e+07	2.4298e+06	3.97515e+06	0	0	8.09316e+06	1.8734e+07	2.18911e+06	3.24697e+07	5.09504e+06	0	0	3.9521e+06	902418	4.50368e+06	3.22436e+07	1.82649e+07	0	0	0	0	2.73295e+07	3.93813e+06	3.30497e+07	4.05688e+06	0	4.55734e+07	9.12277e+06	0	1.35781e+07	1.18387e+07	1.88025e+06	0	1.50487e+07	1.2376e+07	2.99218e+06	1.96307e+07	4.28195e+06	3.70595e+06	1.37489e+07	2.11667e+06
	NEG	134.058	1.521			ID3852	C5 H10 O4	ID3852	0	2.44602e+07	199248	333394	410779	250504	2.53791e+06	0	6.63809e+06	77072.2	359421	170283	455506	124976	483918	949102	161166	87273	0	0	426483	1.91403e+07	0	6.57033e+06	0	0	4.83486e+06	0	396939	0	0	0	0	0	3.26666e+07	0	0	0	0	296810	0
	NEG	315.912	0.75			ID3859	C5 H O14 P	ID3859	4.70283e+06	0	1.0728e+07	1.74149e+07	9.36427e+06	7.64245e+06	0	6.38518e+06	0	0	0	0	0	5.9919e+06	0	5.07085e+06	4.05512e+06	1.12305e+07	6.18518e+06	7.99806e+06	9.11001e+06	0	4.28973e+06	0	1.23582e+07	0	0	7.33934e+06	1.05193e+07	0	6.52272e+06	0	0	0	0	0	0	1.18365e+06	0	1.44971e+07	0
	NEG	602.144	0.703			ID3864	C22 H37 O13 P3	ID3864	1.16842e+06	1.90668e+06	972454	580494	635045	1.25121e+06	1.27336e+06	1.21551e+06	294254	110721	49133.4	129761	152234	0	143756	469254	1.22614e+06	514173	4.30303e+06	220758	413860	642024	868675	297752	69772.2	76666.8	281473	34194.1	120473	30285.2	45371.6	497403	1.15128e+07	5.66498e+06	7.5396e+06	6.92869e+06	6.98034e+06	6.37394e+06	0	0	0
	NEG	293.93	0.847			ID3865	C2 H4 N2 O11 P2	ID3865	0	9.39305e+06	1.32411e+07	1.23521e+07	9.0041e+06	0	5.75434e+06	0	4.83579e+06	0	6.18534e+06	0	0	7.31353e+06	0	7.88947e+06	0	9.60094e+06	0	0	1.19003e+07	3.87932e+06	0	0	0	0	0	0	0	0	0	9.10772e+06	2.53029e+06	0	2.99421e+06	3.17656e+06	6.14923e+06	4.06528e+06	5.74373e+06	5.18498e+06	0
	NEG	88.0159	1.683			ID3866	C3 H4 O3	ID3866	0	4.39122e+06	0	0	0	0	7.51659e+06	3.64711e+06	8.25626e+06	9.5253e+06	0	0	2.56683e+06	0	6.03259e+06	1.41479e+07	6.52473e+06	0	0	0	0	8.06078e+06	4.41869e+06	4.99419e+06	3.4464e+06	1.98666e+06	0	1.2292e+07	0	1.28645e+07	8.67374e+06	0	0	8.42722e+06	8.59211e+06	2.85435e+06	6.24782e+06	0	4.54054e+06	5.03104e+06	2.87798e+06
	NEG	216.04	0.623			ID3867	C6 H13 Cl O6	ID3867	0	3.92686e+06	3.90965e+06	3.7958e+06	4.09302e+06	5.36755e+06	5.80763e+06	7.06354e+06	0	0	2.12508e+06	3.09172e+06	3.11847e+06	3.53917e+06	5.46514e+06	4.20881e+06	0	6.34979e+06	82633.2	4.48918e+06	2.78775e+06	4.81428e+06	9.1596e+06	1.1948e+07	3.77353e+06	3.35909e+06	4.18615e+06	1.22615e+06	267120	1.14606e+06	1.81826e+06	1.09343e+06	0	1.05957e+07	8.86719e+06	1.35497e+07	8.92506e+06	1.32487e+07	2.94893e+06	2.99617e+06	4.73384e+06
	NEG	702.199	1.047			ID3869	C23 H44 Cl N2 O18 P	ID3869	1.69372e+06	0	1.5461e+06	2.2009e+06	831955	670858	667089	499598	76419	112783	0	223118	133280	198822	136272	257272	311162	2.3248e+06	2.79689e+06	1.91305e+06	869757	0	0	0	0	0	214591	0	337497	0	0	2.5949e+06	1.19171e+07	5.52503e+06	0	6.46118e+06	3.97643e+06	4.43683e+06	0	0	0
	POS	114.032	3.977			ID387	C5 H6 O3	ID387	0	0	0	0	0	0	0	0	0	0	0	0	0	0	0	0	0	0	0	0	0	0	0	2.37585e+06	0	2.61533e+06	2.68508e+06	2.69381e+06	2.32636e+06	0	2.32557e+06	0	0	0	0	0	0	0	0	0	0
	NEG	413.889	0.835			ID3883	C4 H5 N2 O15 P3	ID3883	0	2.40093e+06	0	0	0	2.77297e+06	3.18824e+06	0	3.71663e+06	2.89972e+06	0	4.61763e+06	0	0	0	2.60281e+06	4.07493e+06	4.61076e+06	2.82467e+06	0	4.46204e+06	4.01084e+06	4.23909e+06	0	0	0	0	3.62906e+06	0	0	0	2.2703e+06	0	0	700937	0	1.03494e+06	0	0	0	0
	NEG	130.063	7.939			ID3884	C6 H10 O3	ID3884	89985.3	3.01099e+06	0	0	0	0	1.07167e+06	151868	384255	5.30569e+06	0	0	3.14647e+06	0	2.71013e+06	358870	8.5211e+06	0	0	0	0	1.36763e+06	0	365621	309991	131689	127992	1.30887e+06	0	1.84647e+06	1.70558e+06	164953	231992	2.08228e+06	7.49209e+06	121589	2.82635e+06	0	0	5.98477e+06	351406
	NEG	360.082	0.708			ID3885	C13 H17 Cl N4 O6	ID3885	221601	298342	45917.7	0	0	370688	1.01895e+06	678748	116507	36350.4	0	44650.1	0	81060.9	0	133447	0	0	0	57584.6	0	3.14204e+06	457634	7.88219e+06	329312	311233	2.17319e+06	304605	0	159020	199045	339052	0	366162	0	322783	406013	532403	5.26538e+06	472101	815822
	NEG	440.092	0.688			ID3887	C12 H25 O15 P	ID3887	0	1.1875e+06	390015	333003	394856	1.30455e+06	1.67887e+06	1.98144e+06	0	168981	108001	182649	174814	218740	228043	463915	1.81084e+06	917651	173698	594172	296287	1.72301e+06	2.49152e+06	7.32233e+06	650843	594646	2.33095e+06	337809	86478.6	399015	374469	413322	274516	2.86999e+06	2.76447e+06	3.92213e+06	3.00169e+06	3.35961e+06	5.75687e+06	0	1.11203e+06
	NEG	158.058	7.118			ID3888	C7 H10 O4	ID3888	1.2175e+06	76529.9	513215	403394	254753	527854	904628	329956	1.9166e+06	463203	157382	152228	193071	144475	157055	7.63331e+06	1.18364e+06	162371	0	80128.1	0	1.49502e+06	515781	1.69931e+06	457924	308805	1.47123e+06	749914	0	780918	695154	148550	0	811908	1.17691e+06	548006	953561	522495	430873	529422	213684
	NEG	162.053	3.996			ID3893	C6 H10 O5	ID3893	4.54071e+06	323735	0	0	0	379964	2.34617e+06	0	2.57178e+06	0	0	0	0	0	0	614497	0	0	0	0	0	2.34942e+06	0	4.41528e+06	168083	245428	6.51846e+06	310306	0	310830	302755	0	0	0	0	0	0	0	264581	237772	0
	NEG	422.082	0.704			ID3894	C12 H23 O14 P	ID3894	276229	245660	0	0	0	318202	0	394081	0	0	43401.9	47455.1	0	51363.6	0	58448.8	0	0	0	0	0	780356	0	0	207820	0	0	182974	0	0	208786	0	0	0	0	0	259391	0	5.79537e+06	0	1.08698e+06
	NEG	74.0366	1.371			ID3919	C3 H6 O2	ID3919	2.20806e+06	1.09931e+06	0	0	0	1.33552e+06	3.23656e+06	1.86941e+06	1.26488e+06	580194	0	0	0	0	621268	0	919197	0	0	0	0	3.84359e+06	1.7067e+06	3.38386e+06	998863	0	2.55387e+06	2.46212e+06	0	2.75697e+06	2.8177e+06	2.69107e+06	0	3.70305e+06	1.6649e+06	1.40874e+06	3.11587e+06	3.13665e+06	1.70194e+06	0	923144
	NEG	172.037	1.293			ID3921	C7 H8 O5	ID3921	0	0	30460.5	0	0	0	0	0	0	0	0	0	0	0	0	0	0	0	0	0	0	0	0	0	32373.7	31336.6	0	84243.6	0	63369.7	58278.6	3.79734e+06	0	82031.6	0	0	77191.8	28248	69573	103548	39893
	NEG	360.082	0.767			ID3925	C12 H21 Cl O10	ID3925	0	0	0	0	0	0	0	0	0	0	0	0	0	0	0	0	0	140424	0	76554.4	0	0	0	0	0	0	0	0	0	0	0	0	0	0	0	0	0	0	3.30433e+06	437001	562297
	NEG	74.0366	1.327			ID3936	C3 H6 O2	ID3936	0	0	32468.9	35883.4	0	2.74629e+06	0	2.60504e+06	0	1.7189e+06	289316	0	845734	0	1.6482e+06	0	2.03015e+06	0	293879	0	0	0	2.96783e+06	0	2.02158e+06	1.68914e+06	0	0	0	0	0	0	433645	0	3.21493e+06	2.24968e+06	0	0	0	461930	1.93956e+06
	NEG	188.008	0.956			ID3946	C3 H9 O7 P	ID3946	1.63989e+06	1.33845e+06	189314	229573	205713	1.46078e+06	2.66525e+06	1.68958e+06	2.41479e+06	1.13495e+06	428307	743026	876826	722298	1.11859e+06	1.70666e+06	1.48895e+06	0	0	96728.2	171406	2.93555e+06	1.62514e+06	2.88464e+06	1.74994e+06	1.84133e+06	1.91263e+06	2.01842e+06	0	0	1.85572e+06	1.59695e+06	0	1.33987e+06	1.03194e+06	1.35161e+06	1.33122e+06	1.42895e+06	1.86242e+06	1.42944e+06	1.75523e+06
	NEG	584.134	0.992			ID3948	C22 H35 O12 P3	ID3948	99382.1	0	33780	0	0	0	230314	0	0	0	0	0	0	0	0	0	0	2.82425e+06	81796.8	1.11566e+06	0	0	0	0	0	0	0	0	0	0	0	0	77570.9	0	0	45646.9	0	35658.9	661493	170466	51204.3
	NEG	258.034	1.37			ID3950	C7 H17 O4 P3	ID3950	1.26723e+06	1.90102e+06	0	0	0	2.51294e+06	1.19259e+06	0	758672	929620	0	0	0	0	0	0	0	0	0	0	0	1.48279e+06	1.53329e+06	2.27061e+06	2.13525e+06	1.0308e+06	726789	1.49946e+06	0	928578	0	1.05302e+06	0	0	0	0	0	0	1.84701e+06	0	1.77519e+06
	NEG	114.068	7.119			ID3952	C6 H10 O2	ID3952	465769	26760.4	185351	138427	82898.5	174756	295047	104352	785960	132431	53420.8	0	0	0	0	2.48622e+06	477776	0	0	0	0	508559	160868	655042	168586	106220	535896	244725	0	252515	216077	51267.7	0	295023	405105	183621	313471	161975	161238	192541	75513.7
	NEG	102.031	2.192			ID3953	C4 H6 O3	ID3953	0	0	0	552823	543481	711935	0	1.15381e+06	0	658095	0	0	0	0	666132	0	1.58391e+06	574677	347550	338753	548644	0	740820	0	1.67107e+06	865073	0	2.33981e+06	0	1.78926e+06	1.47729e+06	1.11185e+06	2.05889e+06	2.67623e+06	1.85009e+06	2.49768e+06	2.61376e+06	2.20149e+06	940003	1.16348e+06	972321
	NEG	102.031	1.707			ID3955	C4 H6 O3	ID3955	0	0	0	0	0	0	0	0	0	0	0	0	0	0	0	0	0	0	0	0	0	0	0	0	0	0	0	0	0	0	0	908136	2.42186e+06	1.26642e+06	1.79843e+06	1.97855e+06	1.38308e+06	1.56726e+06	0	0	0
	NEG	435.871	0.728			ID3962	C H3 N4 O17 P3	ID3962	0	0	0	1.47045e+06	0	1.34733e+06	0	775468	1.30973e+06	1.20663e+06	1.3271e+06	1.4452e+06	0	1.339e+06	0	0	930444	0	0	1.7164e+06	0	0	0	0	0	0	1.28968e+06	1.43758e+06	2.21202e+06	1.67146e+06	1.13718e+06	0	254677	0	338974	0	0	0	1.57509e+06	0	0
	NEG	116.011	1.709			ID3964	C4 H4 O4	ID3964	0	542800	37613.3	0	36354.7	260398	336093	97368.1	838861	407781	238645	0	192024	0	415076	0	101786	0	68422.8	0	58711.6	246187	214895	450776	103041	104420	1.09534e+06	219383	0	240617	156509	0	88246.6	0	369795	57694.1	0	0	235376	29116.2	91475.7
	NEG	237.985	1.334			ID3969	C8 H2 N2 O7	ID3969	1.6538e+06	1.37218e+06	45118.8	49983.4	52492.1	0	0	0	93828.6	0	237707	0	0	0	0	0	1.79567e+06	0	379478	0	82300.7	0	0	1.38088e+06	1.24637e+06	1.68249e+06	1.651e+06	1.26555e+06	0	0	1.41694e+06	0	215641	0	0	0	0	0	0	0	1.33071e+06
	POS	148.037	1.069			ID397	C5 H8 O5	ID397	0	941817	0	0	0	1.42975e+06	0	2.07757e+06	0	1.17221e+06	434225	979082	1.07124e+06	906200	1.00046e+06	0	1.83465e+06	0	0	0	0	590073	2.5349e+06	0	2.0466e+06	1.80359e+06	0	2.14836e+06	0	2.13616e+06	2.28175e+06	2.81342e+06	0	1.56394e+06	1.69813e+06	2.16317e+06	1.77703e+06	2.03803e+06	2.0064e+06	2.13773e+06	1.85936e+06
	NEG	533.846	0.74			ID3970		ID3970	0	533410	304238	0	1.50208e+06	742572	0	0	1.0257e+06	828368	1.21567e+06	740863	1.26222e+06	1.15405e+06	0	555856	486323	0	0	2.08758e+06	1.28239e+06	0	0	0	1.344e+06	0	0	0	1.35232e+06	0	749019	0	248581	147124	246909	0	0	0	1.19189e+06	1.32036e+06	0
	NEG	602.144	0.962			ID3976	C15 H27 N10 O14 P	ID3976	0	0	0	0	0	0	0	0	0	0	26743.2	59071.7	98749.9	80681.3	80729.5	1.14113e+06	0	0	0	0	0	0	0	0	0	0	0	0	0	0	0	0	0	0	0	0	0	0	0	0	0
	NEG	684.19	1.338			ID3984	C23 H42 Cl N2 O17 P	ID3984	112139	0	111366	95820.9	0	0	97039.4	0	0	0	0	0	0	0	0	0	0	1.59886e+06	104687	631477	73214.9	0	0	0	0	0	0	0	0	0	0	26667.4	163401	50660.4	105774	0	65421.3	93213.7	0	0	0
	NEG	106.026	0.69			ID3986	C3 H6 O4	ID3986	720786	0	0	0	0	309919	1.76898e+06	351275	1.03397e+06	553558	0	364971	0	445333	0	1.24826e+06	305454	0	0	0	0	1.5331e+06	417485	1.12329e+06	195823	0	865032	289233	0	0	362953	298770	0	242807	0	190932	278046	222304	0	0	0
	POS	341.131	3.191			ID399	C12 H23 N O10	ID399	0	0	2.47373e+06	0	0	0	1.85099e+06	0	0	0	0	0	0	0	0	0	2.49467e+06	0	0	0	0	2.37526e+06	0	965798	1.00278e+06	876631	0	597542	1.63143e+06	744344	853624	0	0	0	0	0	0	0	0	0	0
	NEG	90.0096	0.981			ID3990		ID3990	0	179834	41032.9	0	0	0	529324	0	301408	62551.4	0	196941	0	0	0	0	0	0	0	0	0	0	0	0	332966	100593	807776	503944	0	448568	0	531888	0	0	0	0	727145	290167	0	466913	670217
	NEG	746.189	1.333			ID3991	C30 H37 N8 O9 P3	ID3991	102178	0	114636	103105	0	0	89555.9	0	0	0	0	0	0	0	0	0	0	1.35152e+06	124882	628688	80914.7	0	0	0	0	0	0	0	44764.9	0	0	0	135266	0	74323.9	0	0	0	0	0	0
	NEG	175.985	1.445			ID4001	C2 H Cl N6 O2	ID4001	416541	666697	0	0	0	1.02886e+06	0	956403	900732	528194	22667.4	0	261080	0	452837	0	883999	0	42644	0	0	951282	892170	365820	1.00746e+06	1.14527e+06	466737	1.35134e+06	0	1.04031e+06	844832	727526	35728.3	775941	531150	813806	957487	935346	782848	0	885235
	NEG	258.107	4.672			ID4008	C8 H14 N6 O4	ID4008	0	185415	45036.5	0	0	1.11852e+06	0	340882	68147.1	241831	46144.8	89574.7	105239	51480.8	163357	471611	766583	0	0	0	0	38169.3	714768	0	606301	520023	0	396631	0	773588	624205	0	0	431450	1.25753e+06	565243	451219	393818	623878	602677	806747
	NEG	275.893	0.65			ID4009	C3 H3 Cl N2 O5 P2 S	ID4009	0	0	872823	0	906559	0	0	978433	1.01604e+06	1.0401e+06	1.20243e+06	859319	965985	927671	837288	706420	0	732931	869210	964352	834645	1.08254e+06	0	782674	0	0	1.00327e+06	1.0416e+06	707834	872295	1.08622e+06	0	985304	791934	667848	637449	766065	632034	691456	713361	848399
	NEG	278.867	1.399			ID4017	C3 H2 Cl3 N3 O2 P2	ID4017	0	609232	0	0	0	994895	775116	988816	595576	935058	140378	0	599471	0	1.18935e+06	90359.1	442330	0	121725	0	0	613889	472761	726788	522410	551928	308199	499766	0	560541	608742	804810	154426	0	1.19785e+06	584574	604821	514878	507034	246978	407026
	NEG	184.034	5.846			ID4020	C4 H4 N6 O3	ID4020	0	139234	0	0	0	529605	0	0	0	448330	0	0	263754	0	153692	149102	1.16947e+06	0	0	0	0	0	0	0	105037	0	0	605649	0	793037	702458	108989	0	937589	660659	0	1.13557e+06	0	141950	1.10417e+06	0
	NEG	259.03	9.329			ID4025	C13 H9 N O3 S	ID4025	288960	799237	649752	624813	590211	1.01751e+06	169515	910978	176808	815127	744069	1.13435e+06	680580	970816	851391	482510	728276	439725	101689	335469	716264	143943	838433	264825	808004	693754	252559	456462	132149	538478	471708	319204	106756	572322	954326	889545	670059	712919	680628	603493	715588
	NEG	278.039	0.622			ID4026	C8 H10 N2 O9	ID4026	0	489248	207476	191316	214123	309530	257146	429519	0	0	116764	200033	191833	235868	375091	306178	0	476974	0	332548	209835	255654	665111	871971	257736	208861	211880	70180.8	0	73704.3	115835	114618	0	795696	659070	1.16527e+06	772601	1.15624e+06	181700	190585	321626
	NEG	522.134	1.017			ID4028	C16 H34 Cl N4 O7 P3	ID4028	41231.8	0	0	0	0	0	34790.7	0	0	0	0	0	0	0	0	0	0	1.08705e+06	0	443346	0	0	0	0	0	0	0	0	0	0	0	0	0	0	0	0	0	0	159420	53475.3	0
	NEG	186.05	4.687			ID4034	C3 H10 N2 O7	ID4034	103998	153328	174067	81565.7	85861.7	105124	65591.8	156331	211974	471843	187848	0	337574	169264	292379	613034	843867	0	0	0	0	148039	644333	0	922361	895141	0	619640	0	307168	706950	366122	0	886417	773688	855518	901094	789738	760019	685072	1.09798e+06
	NEG	1159.46	5.151			ID4038	C55 H70 N9 O17 P	ID4038	0	57872.7	0	0	0	139256	0	352958	0	0	0	0	0	0	0	0	306460	0	0	0	0	43688.5	236564	0	181376	264268	0	1.03967e+06	0	461462	482893	88843.5	0	432654	56450.6	402282	419452	601612	74535.5	40190.6	151739
	NEG	631.825	0.746			ID4039		ID4039	0	254978	521531	562124	0	219340	144288	0	0	366881	538187	592269	397729	400960	373008	0	211405	577501	0	0	614130	0	322136	0	444226	398819	0	435474	1.01087e+06	0	329869	0	0	0	0	0	0	0	0	645164	0
	NEG	278.093	3.292			ID4043	C10 H18 N2 O5 S	ID4043	0	99343	0	0	0	281777	0	323150	50174.9	589338	0	101529	323977	106451	441669	0	366227	0	0	0	0	0	348845	0	430596	424517	0	501440	0	359314	420736	127062	0	390024	244028	605038	397910	583970	592076	926867	599542
	NEG	126.008	0.978			ID4045	C3 H7 Cl O3	ID4045	404874	0	0	32846.6	0	0	0	221471	288961	165062	0	0	0	0	0	369058	350274	0	0	0	0	0	0	445870	227608	0	254279	0	0	401493	405610	429421	0	446070	215791	0	0	322954	0	177690	90592.6
	NEG	287.024	8.63			ID4048	C14 H9 N O4 S	ID4048	0	133242	188157	130732	170699	532690	1.05606e+06	499994	380090	431971	0	0	0	0	0	0	382738	0	227660	0	0	829634	732577	798980	427460	541789	0	520358	0	572457	555961	314019	0	512662	0	655127	655154	666994	455587	280919	566400
	NEG	95.9321	0.641			ID4051		ID4051	0	0	584320	0	0	0	0	0	0	648605	680511	436466	470978	518146	523978	0	0	0	0	0	0	0	259848	0	0	0	0	0	0	637259	713107	0	0	0	0	241490	0	0	0	0	0
	POS	124.064	4.049			ID406	C6 H8 N2 O	ID406	0	0	0	0	0	0	0	299242	0	0	118952	0	0	0	0	0	90094.1	0	0	0	0	0	244438	0	458232	3.06157e+06	0	611391	0	2.43752e+06	827045	137412	0	1.54466e+06	0	572340	405571	726827	409022	0	0
	NEG	722.105	0.719			ID4060	C17 H28 N10 O18 P2	ID4060	0	322573	166303	119259	123189	0	241787	183291	55746.7	0	0	0	0	0	0	0	297218	113526	0	47681.3	69556.3	0	160492	65840.5	0	0	88151.6	0	0	0	0	137983	0	0	0	883050	0	0	0	0	0
	NEG	154.003	1.39			ID4062	C3 H7 O5 P	ID4062	827268	309682	0	0	0	424933	0	230818	821047	195229	289089	307794	158143	256338	144617	428716	0	0	0	0	41783.9	0	333859	0	0	310549	0	134691	0	176279	161241	0	0	127944	533488	228818	145032	191323	324000	235372	307271
	NEG	193.041	1.563			ID4066	C6 H11 N O4 S	ID4066	0	374440	0	0	0	368644	0	289474	0	136542	0	873740	84444.6	757684	0	0	0	0	0	0	0	0	446377	0	129298	104869	0	0	0	0	0	54145.6	0	0	0	0	0	146344	0	0	70285.1
	NEG	285.922	0.587			ID4073	C2 H7 O10 P S2	ID4073	654463	799427	653976	687098	665088	708119	640309	767227	601921	713578	651096	692980	678729	690523	708554	776948	654986	697999	741228	696412	738107	644457	680443	577137	603233	642461	591223	750191	659031	713440	673179	789180	642057	693139	671758	712363	658439	666675	659245	677245	659254
	NEG	555.829	0.701			ID4075		ID4075	0	251555	0	0	812874	0	0	0	0	185315	0	286173	283949	0	176999	0	0	376398	110193	0	336347	0	0	0	0	592687	0	0	762294	568461	610084	0	114409	124178	99835.7	146396	0	152463	0	0	673915
	NEG	238.012	4.666			ID4076	C3 H6 N6 O5 S	ID4076	0	684409	166917	67950.7	67501	0	0	195989	0	148456	45788.2	124122	132428	110489	133135	343057	0	46539.4	0	52277.3	141440	0	207707	0	199502	293892	0	155185	0	268108	289396	276323	0	187731	361624	198478	191937	142056	246250	228892	241308
	POS	143.073	9.342			ID408	C10 H9 N	ID408	1.22531e+06	726371	0	0	0	1.47517e+06	149351	880048	444515	1.89637e+06	0	559375	1.76681e+06	775222	2.21417e+06	65243.7	1.33166e+06	0	0	0	0	92746.3	1.47736e+06	19179.8	1.71686e+06	1.25869e+06	560598	1.15697e+06	0	858104	1.02906e+06	0	0	594652	1.2699e+06	1.42519e+06	766996	994154	822930	1.00124e+06	1.1587e+06
	NEG	203.04	4.691			ID4082	C3 H5 N7 O4	ID4082	83293.4	0	0	0	0	271261	0	242118	121252	184723	96699.3	0	0	68215.2	184827	194697	772983	0	0	0	0	156537	435761	0	0	544170	0	633419	0	709781	368184	129342	0	431938	596611	334348	423485	292738	584262	472949	644390
	NEG	103.964	0.583			ID4087		ID4087	575201	284098	581702	666181	494057	0	765055	728633	626297	604223	690680	684122	517352	533417	741043	519147	622203	578816	695679	663056	758969	780155	829798	574823	573502	598600	644202	697487	695701	609892	567512	363369	605345	617657	681491	541914	726055	0	579486	632841	589209
	NEG	367.116	0.618			ID4088		ID4088	243634	665007	287289	278400	285821	371141	250549	512437	136065	175999	0	135355	140935	160134	243703	188405	383639	315959	0	198865	137036	156300	466858	683853	194876	143899	168053	0	0	0	0	0	0	581496	443555	715999	469063	744289	114876	132136	252127
	NEG	177.046	5.191			ID4089	C6 H11 N O3 S	ID4089	108778	163137	0	0	0	225128	739712	175385	378577	125077	0	0	0	0	0	41742.9	209789	0	0	0	0	506925	0	252824	0	228975	0	239204	0	234388	0	120719	0	230557	235758	208050	44081.3	228647	247840	164523	198654
	NEG	242.891	1.413			ID4099	C3 H Cl2 N3 O2 P2	ID4099	0	548472	0	0	0	437598	278947	265999	412404	519937	56604.3	0	287921	0	348109	0	381457	0	0	0	0	260615	387353	677093	397674	628145	189962	285636	0	318887	391252	603801	50670.5	471744	522761	447810	0	224459	449866	100725	787602
	POS	346.087	0.7			ID41	C10 H14 N6 O8	ID41	2.58945e+06	3.07008e+06	2.07656e+06	0	0	3.17972e+06	3.03227e+06	6.06753e+06	951122	0	0	1.28107e+06	0	568786	0	0	2.00934e+06	0	0	0	0	8.6114e+06	3.92062e+06	0	0	0	2.37388e+07	0	0	0	0	2.48393e+06	0	0	0	0	0	0	3.59527e+07	6.57142e+06	0
	POS	98.0366	2.883			ID410	C5 H6 O2	ID410	0	0	0	0	0	0	0	0	0	0	0	0	0	0	0	0	2.58549e+06	0	2.75922e+06	1.99096e+06	2.04697e+06	1.68042e+06	2.40357e+06	0	0	0	1.61521e+06	0	1.54805e+06	0	0	0	0	0	0	0	0	0	0	0	0
	NEG	136.019	4.248			ID4101	C4 H8 O3 S	ID4101	85116.9	484410	0	0	0	347582	0	92945.9	0	551560	0	129758	219593	98212.4	233969	253730	689448	0	0	0	0	0	189067	0	442736	267153	0	380035	0	429623	211582	76076.1	0	93973.4	392847	0	120439	80257	440559	630572	400118
	NEG	258.818	1.334			ID4117	C H2 Cl3 N P2 S2	ID4117	443026	0	0	0	0	0	300057	300277	687647	709624	0	492321	538824	439855	0	363035	0	341663	304434	0	212036	0	0	525410	343990	0	334061	258499	0	286393	380709	0	0	0	0	169565	0	0	422348	0	0
	NEG	234.049	7.436			ID4119	C9 H15 O3 P S	ID4119	0	0	0	0	0	632887	0	608895	0	0	258901	0	287806	0	258909	78339.1	0	0	0	0	81606.5	46407.7	508012	0	0	0	0	338256	0	310875	327785	0	0	291316	0	370537	320663	363646	0	0	0
	NEG	258.818	1.312			ID4121	C H2 Cl3 N P2 S2	ID4121	0	0	277747	265126	262693	321974	0	0	0	0	614008	0	0	0	426730	0	367902	0	0	252849	0	0	319959	0	0	301226	0	0	145899	0	0	0	0	0	457457	0	0	0	0	399951	404763
	NEG	653.807	0.737			ID4124		ID4124	288042	0	0	0	0	276468	129778	173156	282218	349568	271892	233541	0	225418	216087	0	0	360739	0	0	0	184125	184212	0	291133	447484	303550	380487	510657	0	326049	0	0	0	0	0	0	0	277632	0	526385
	NEG	255.933	0.583			ID4128	C8 H2 O6 P2	ID4128	258919	577789	293946	313606	279198	311023	266208	288356	260501	304213	268240	301318	317445	304009	305932	307372	301551	287892	317333	308169	359840	283301	275507	242064	275660	298809	229459	318038	272923	333258	305086	523235	282808	305522	295512	277080	302509	296140	299550	310778	281802
	NEG	234.05	7.436			ID4129	C9 H17 O P3	ID4129	68813.6	567066	64240.4	86063	93378.6	0	0	0	47255.9	203974	0	597202	0	499795	0	0	237101	53749.5	0	90348.8	0	0	0	0	471852	488874	32546.9	0	0	0	0	251436	0	0	444507	0	0	0	498435	345374	532791
	NEG	244.055	5.957			ID4130	C7 H19 O3 P3	ID4130	420750	42760.5	0	115412	0	108501	289333	77578.2	461496	51157.5	0	0	45760.4	0	75075.6	105649	172100	0	0	0	0	322941	145251	460758	109181	60286.6	561911	116349	0	128937	123275	0	0	128211	157526	96075.2	144248	93911.8	92300.1	73956.7	45033.4
	NEG	700.124	0.701			ID4134	C26 H27 N10 O8 P3	ID4134	68581.4	143253	88654.5	57315.5	58852	78837	0	55674.2	0	0	0	0	0	0	0	0	69888.3	50185.7	436072	0	0	27463.6	33386.4	0	0	0	0	0	0	0	0	25519.8	0	0	251547	0	0	0	0	0	0
	NEG	216.051	0.653			ID4136	C5 H13 Cl N2 O5	ID4136	0	148333	0	0	0	399588	0	507229	0	0	0	179327	0	0	0	0	0	0	0	0	0	0	492042	0	488767	548951	0	521572	0	510356	532737	383101	0	456207	0	0	548448	0	359360	151181	206351
	NEG	136.019	9.361			ID4139	C4 H8 O3 S	ID4139	274135	160039	0	0	0	276344	0	178098	75001.7	406373	0	129310	323751	132821	392817	0	297887	0	0	0	0	0	260320	0	365614	249275	29325.1	243253	0	141982	169592	0	0	113020	246760	197283	139884	156598	177105	233762	231025
	NEG	252.027	6.73			ID4144	C4 H8 N6 O5 S	ID4144	0	220256	0	0	0	336692	0	306649	0	170066	68437.4	101576	0	94444.5	151805	0	396630	0	0	0	0	68660.3	303068	0	397621	327681	0	464021	34733.7	474266	402051	464275	0	549339	225801	382294	506203	448212	401901	310514	404066
	NEG	216.003	1.331			ID4147	C4 H9 O8 P	ID4147	412527	0	0	0	0	408667	282224	409888	0	313510	79486.5	0	176240	0	289696	0	332568	0	87756	0	0	0	428735	0	328926	0	468039	223085	0	250201	240483	0	98849.6	232768	426180	0	0	252427	287039	113296	323155
	NEG	252.027	6.577			ID4149	C4 H8 N6 O5 S	ID4149	58379.1	237342	0	0	0	506587	96398.2	212426	160536	186415	0	0	146889	0	167201	51104.9	349424	0	0	0	0	120086	232930	100233	358130	343945	0	289565	0	373502	324134	104210	0	396771	378056	261923	354513	300943	379247	389244	379353
	NEG	1360.44	3.899			ID4158		ID4158	0	0	0	0	0	0	0	0	0	0	0	0	0	0	0	0	0	0	0	0	0	0	0	0	0	0	0	0	0	0	0	200857	307129	251624	306357	366704	284947	291829	0	0	0
	NEG	395.853	0.647			ID4160	C2 H3 Cl O17 P2	ID4160	404532	210399	310650	0	0	409397	0	341216	445296	412645	470366	256067	379735	354608	358225	332295	282534	299100	392705	0	402144	416023	0	276138	406843	457530	0	372373	421754	289808	422956	221960	372224	353719	0	184745	338458	223029	320189	489944	260588
	NEG	102.032	4.382			ID4162	C4 H6 O3	ID4162	0	0	0	0	0	0	0	0	0	0	0	0	0	0	0	0	0	0	0	0	0	0	0	225594	0	0	0	0	0	0	0	0	0	0	0	0	0	0	252300	407062	464995
	NEG	188.049	0.981			ID4163	C4 H8 N6 O S	ID4163	210202	0	0	0	0	142830	465661	183271	318705	0	0	0	0	0	62391.1	201912	209935	0	0	0	0	431885	250798	470837	294391	293944	291550	256557	0	292084	250642	0	0	160224	0	79177.9	164354	82689.9	287218	191262	321779
	NEG	577.811	0.65			ID4168		ID4168	287668	279523	299596	214824	263392	308062	0	0	0	0	268731	0	325648	258312	206440	214937	0	0	0	295171	282701	0	0	212696	0	0	248372	0	327600	180360	279178	0	309534	177334	133328	110087	143977	152886	203072	288365	256906
	NEG	177.046	9.269			ID4176	C6 H11 N O3 S	ID4176	141377	212758	0	0	0	391607	0	119704	63970.8	436548	0	68183.4	393716	86553.8	400706	0	354645	0	0	0	0	0	235311	0	248516	175811	0	256920	0	233457	223039	0	0	223222	332067	150398	209139	130299	127150	246361	144367
	POS	346.087	3.783			ID418	C10 H14 N6 O8	ID418	0	0	1.96202e+06	0	0	0	2.08707e+06	2.08178e+06	0	0	0	0	0	0	0	0	0	0	0	2.68329e+06	2.78589e+06	2.43452e+06	2.38955e+06	0	1.57548e+06	1.56491e+06	0	1.49762e+06	1.80455e+06	1.5822e+06	1.72198e+06	0	0	0	0	0	0	0	0	0	0
	NEG	200.066	6.727			ID4181	C4 H12 N2 O7	ID4181	0	265238	0	0	0	357743	98766.1	333820	142480	192447	120658	141751	177870	120579	180287	0	373082	0	0	0	39718.1	116939	300324	0	353458	333752	0	425912	54050.2	433212	422708	366605	41219.2	370210	0	373724	462111	425004	391830	327034	366849
	NEG	209.99	0.988			ID4182	C H3 N6 O5 P	ID4182	190299	0	0	0	0	187462	0	0	0	0	0	0	0	0	0	0	198679	0	0	0	0	0	297705	0	227641	255183	265343	274088	0	296391	291694	0	0	0	0	0	0	0	0	163125	0
	NEG	72.0209	0.637			ID4184	C3 H4 O2	ID4184	0	0	0	0	0	0	0	0	0	0	0	0	0	0	0	0	92680.9	73228	0	0	0	0	141762	159665	0	0	0	0	0	0	0	0	0	162657	120470	0	111032	208955	0	0	0
	NEG	233.951	0.583			ID4192	C3 H8 O6 P2 S	ID4192	244791	433434	264156	272857	242758	258354	224088	243757	237448	265954	240931	247646	265694	256900	256452	259589	255837	255993	269599	252808	286353	233958	225649	224560	237328	245698	210343	266860	242680	277404	243891	409755	234610	248263	248138	229287	248287	248988	256372	264124	235483
	NEG	146.058	2.232			ID4209	C6 H10 O4	ID4209	0	54561.8	0	0	0	67020.9	0	46997.8	0	205398	0	206383	151146	235478	185013	0	41362.6	0	0	0	0	0	102895	0	95152.5	94162.4	0	221275	0	338071	341224	0	0	43995.5	96583.4	52955.2	50987.2	0	230503	296721	293993
	POS	96.021	3.782			ID421	C5 H4 O2	ID421	0	0	0	0	0	0	0	0	0	0	0	0	0	0	0	0	0	0	0	0	0	2.43304e+06	0	1.8015e+06	2.57998e+06	0	2.57926e+06	2.83531e+06	2.07469e+06	1.97131e+06	2.01181e+06	0	0	0	0	0	0	0	0	0	0
	NEG	120.057	7.436			ID4210		ID4210	0	0	0	0	33684.3	391856	0	360094	0	0	97482.9	0	116253	239827	112355	27915.6	0	0	0	31058.5	0	0	282732	0	0	0	0	155578	0	140219	155210	0	0	134581	231582	186985	145156	172701	0	0	0
	NEG	1386.39	1.463			ID4218	C66 H86 Cl N2 O14 P3 S4	ID4218	0	0	0	0	0	0	0	0	0	0	285659	368252	229173	352622	237663	451125	0	0	0	0	0	0	0	0	0	0	0	0	0	0	0	0	0	0	0	0	0	0	0	0	0
	POS	114.032	4.091			ID422	C5 H6 O3	ID422	2.68187e+06	0	0	0	1.77901e+06	0	0	0	0	0	0	0	0	0	0	0	2.35971e+06	0	2.33024e+06	0	2.37059e+06	2.507e+06	0	2.44306e+06	2.99424e+06	0	2.5726e+06	1.58691e+06	1.95191e+06	0	1.23034e+06	0	0	0	0	0	0	0	2.15907e+06	2.3202e+06	1.08261e+06
	NEG	480.04	0.701			ID4223	C12 H23 Cl N4 O8 P2 S	ID4223	0	0	0	0	0	0	0	0	0	0	0	0	0	0	0	0	0	0	0	0	0	0	0	0	0	0	74098	0	0	0	0	0	0	0	0	0	0	0	154004	0	33059.4
	NEG	307.904	0.584			ID4224	C7 H3 O8 P3	ID4224	226594	361149	241042	261397	234363	258760	204108	252314	214618	251697	220429	245861	258059	250226	255730	282362	243533	247947	261242	246767	256299	221754	222589	202451	227200	233020	192859	267764	232069	271556	238967	352439	238589	241503	243542	221695	242680	249389	242890	247908	261813
	POS	172.035	0.629			ID423		ID423	245149	0	65398.3	0	68343.5	0	2.63088e+06	0	421559	289632	0	248766	208881	221023	267676	338528	166239	0	0	0	54934.7	2.84855e+06	285097	559949	310937	0	177154	0	0	333600	320891	1.74124e+06	0	696245	201460	268773	759587	314687	237651	148694	0
	NEG	266.037	5.952			ID4235	C7 H10 N2 O9	ID4235	325887	0	119556	83421.6	0	0	100343	0	188326	41966.5	0	0	0	0	0	138850	125337	0	0	0	0	121868	66560.3	0	83732.7	0	370312	63824.6	0	57079.3	52332.9	0	0	68981.7	84140.3	54473.5	61617.6	44134.9	74111.2	0	0
	NEG	174.016	4.602			ID4237	C6 H6 O6	ID4237	167155	0	117957	151217	0	45061.5	63445.3	64485.6	186327	49791.4	0	0	0	0	51418.4	380299	58782.9	0	0	0	0	0	0	73506.7	50770.8	51654.8	194675	47571.3	0	57757.9	59913.2	0	0	0	54051.6	62194.7	73334.2	0	58101.3	54909.1	0
	NEG	200.066	6.571			ID4243	C5 H8 N6 O3	ID4243	0	0	0	0	0	372219	0	190933	0	151914	42336.1	0	0	0	155311	0	244234	45960	0	54506	0	0	221226	0	219170	216637	0	0	0	0	267839	57727.7	0	253268	268045	190813	278005	246897	212152	274610	225876
	NEG	120.057	7.436			ID4246	C8 H8 O	ID4246	30706.8	309962	0	28298.2	0	0	0	0	0	83678.9	0	327727	0	0	0	0	101622	0	0	0	0	0	0	0	253846	265964	0	0	0	0	0	112499	0	0	0	0	0	0	273223	160293	305959
	NEG	333.852	0.649			ID4248	C2 H Cl2 O13 P	ID4248	259978	54121.6	234575	185661	205306	218805	271931	344598	238490	238898	278785	240940	275234	242720	249267	244107	214941	228286	249275	257587	183817	278099	164194	147686	233034	243497	298710	349305	280490	328094	364427	0	214895	196617	196505	190750	208199	204612	196884	234142	268191
	NEG	289.036	4.672			ID4250	C11 H8 N5 O3 P	ID4250	0	74129	0	0	0	324895	0	0	0	57563.6	0	0	0	0	40734.2	137299	168967	0	0	0	0	0	164168	0	141631	0	0	93224.9	0	173539	120048	70868.9	0	118964	337477	98310.3	132796	86476.8	158945	152334	187801
	NEG	222.841	1.318			ID4251		ID4251	0	119922	77288.7	130114	0	173911	0	0	0	0	153332	0	314180	202812	0	345622	0	0	0	0	0	0	0	0	182216	218703	0	251562	113981	257078	216697	0	0	0	0	0	0	0	214364	0	0
	NEG	213.894	0.659			ID4258	C3 H3 Br O4 S	ID4258	0	0	214342	156207	192723	284007	0	230123	204512	227598	195349	169661	162954	206909	217304	191870	199455	146390	162697	174274	125352	0	0	135840	229545	0	295087	245841	138481	262730	360904	0	208036	181142	175676	168481	199999	188969	204028	113414	201106
	NEG	289.04	8.552			ID4272	C14 H11 N O4 S	ID4272	309310	168451	245813	241906	226108	218331	205771	189049	287359	286365	250336	266624	232250	272606	293304	221854	231630	270147	125188	233123	227560	174767	193690	232850	232505	215264	283313	174297	190599	180226	172095	141351	195404	176322	193364	219164	190276	196614	183955	196276	236742
	NEG	218.022	4.884			ID4273	C4 H6 N6 O3 S	ID4273	53117.3	0	0	0	0	187426	36276.1	229453	99479.7	96916.6	0	92570.1	66027.9	85344.2	56655.7	0	79248.2	0	0	0	0	47304.1	244338	58609.2	195269	258032	0	136439	0	130951	110698	275198	0	116656	120596	224536	183447	198172	163973	133105	311268
	NEG	250.045	5.349			ID4274	C9 H17 O2 P3	ID4274	0	151732	0	0	0	279785	0	221505	0	147412	136949	312484	147872	272679	137058	0	140773	0	0	0	0	30971.9	259212	0	216210	155445	31480.2	134419	0	125949	137908	99217.4	0	113332	215036	38351.4	163075	171854	227758	147152	216366
	NEG	380.108	0.659			ID4276	C12 H25 Cl O11	ID4276	33983.8	0	0	0	0	18630.4	36798.7	0	71750.9	73980.4	86415.7	59243.9	92576	0	72018.3	0	0	0	0	0	0	0	0	0	0	0	0	0	0	0	0	0	0	0	0	0	0	0	0	0	0
	NEG	1314.43	2.08			ID4277	C60 H73 N10 O18 P3	ID4277	230307	277961	272448	281610	296401	241987	193157	256083	0	0	0	0	0	0	0	0	269196	281715	289443	252675	261910	152050	197675	114990	0	0	215779	0	242945	0	0	0	0	0	0	0	0	0	0	0	0
	NEG	222.067	4.247			ID4293	C7 H14 N2 O4 S	ID4293	0	208007	0	0	0	157277	0	0	0	217083	0	57753	99119.4	0	138138	120600	275719	0	0	0	0	0	119044	0	167333	99613	0	164861	0	198924	93411	0	0	0	217916	0	0	0	167972	242196	159380
	NEG	598.103	0.71			ID4294	C19 H36 Cl N2 O9 P S3	ID4294	0	0	0	0	0	61613.2	121424	49895.9	0	0	0	0	0	0	0	0	55745.4	0	0	0	0	56586.6	73526.6	0	0	0	0	0	0	0	0	0	0	193652	55308.8	270794	229711	358299	0	0	0
	NEG	702.199	0.691			ID4300	C29 H41 Cl N4 O10 P2	ID4300	0	0	0	0	0	28981.8	0	0	93148.9	88751.8	0	125689	80600.5	156673	92317.2	314105	0	0	0	0	0	0	0	0	0	0	0	0	0	0	0	0	0	0	0	0	0	0	0	0	0
	NEG	1145.45	5.016			ID4306		ID4306	0	0	0	0	0	31738.2	0	171053	0	0	0	0	0	0	0	0	112291	0	0	0	0	0	85662.2	0	50155.6	158002	0	268793	0	156196	193728	36496.4	0	90283	0	151705	71329.4	141219	45164.8	34627.1	118526
	NEG	114.031	0.637			ID4309	C5 H6 O3	ID4309	0	0	0	0	0	0	0	69790	0	0	0	0	0	0	52707.3	0	75146	60820.9	0	0	0	0	115552	114302	0	0	0	0	0	0	0	0	0	120133	110044	0	91614.9	168844	0	0	0
	NEG	1476.48	4.297			ID4310		ID4310	0	0	0	0	0	0	0	0	0	0	0	0	0	0	0	0	0	0	0	0	0	0	0	0	0	0	0	0	0	0	0	223205	208890	226363	219762	285334	243608	285403	0	0	0
	NEG	660.104	0.707			ID4311	C28 H36 Cl O8 P3 S	ID4311	52768.5	55043.6	0	0	0	83292.3	122561	84255.7	0	0	0	0	0	0	0	0	76168.2	0	0	0	0	64847.6	75885.5	19972	0	0	0	0	0	0	0	30260.5	0	198799	178389	251905	266013	320057	0	0	0
	NEG	1386.39	2.077			ID4312	C65 H85 Cl N4 O13 P2 S5	ID4312	209564	0	224785	219024	199765	201177	125558	160158	0	0	0	0	0	0	0	0	275393	272678	215240	199150	243217	202175	240694	0	0	0	0	0	160757	0	0	0	0	0	0	0	0	0	0	0	0
	NEG	245.904	0.586			ID4313	C H2 Cl N4 O3 P3	ID4313	0	102708	213288	235626	212596	230846	243920	214034	241567	224547	239347	218900	214569	222778	217486	192636	245688	235116	224411	217094	226610	231867	224283	233200	226115	231563	242611	215277	224358	240185	213036	136791	215931	86686.7	223420	215154	223965	207748	231520	244170	212157
	NEG	230.076	4.714			ID4316	C6 H10 N6 O4	ID4316	0	0	0	0	0	95691.2	50663.5	51386.3	123596	0	0	0	0	0	0	101496	198999	0	0	0	0	77814.7	0	0	89941.2	123531	0	0	0	118220	184193	113993	0	206193	91175.4	143390	0	213401	303395	0	0
	NEG	560.051	0.681			ID4317	C16 H19 N8 O9 P3	ID4317	51533.8	69839.2	0	0	0	86055.6	129377	129073	53890	0	0	0	0	0	0	42624.7	124929	0	0	0	0	109184	189717	248060	57522.4	45909.7	80697	0	0	0	0	0	0	114110	114846	163110	111059	134881	0	0	0
	NEG	323.92	0.57			ID4324	C5 H3 N4 O7 P3	ID4324	55036.8	233630	0	92879.1	102990	68508.5	60644.1	112614	0	75377.9	0	0	72187.5	71707.2	63967.1	114141	83337.1	57410.1	0	65940.6	132091	0	100554	45057	0	74874.1	81417	124246	61380.1	159657	0	202284	0	0	140590	101367	69617.9	113347	66624.7	81686.6	91616.4
	NEG	235.012	4.882			ID4325	C3 H5 N7 O4 S	ID4325	0	0	0	0	0	124906	0	177162	72877	104235	0	100243	75530.2	98564.6	89036.1	0	38956	0	0	0	0	0	120780	29994.5	215514	201209	0	92182.1	0	95083.4	86853.5	137328	0	31054.1	82272	48151.2	43506	50986	115196	92008.4	267665
	NEG	1188.35	2.185			ID4336	C51 H83 O15 P3 S5	ID4336	175430	0	210372	158012	214907	0	0	0	0	0	0	0	0	0	0	0	0	244520	245062	251501	230026	135016	127099	0	0	0	0	0	133433	0	0	0	182424	0	0	0	0	0	0	0	0
	POS	68.0262	4.089			ID434	C4 H4 O	ID434	0	0	0	2.41851e+06	1.96933e+06	1.84869e+06	0	0	0	0	0	0	0	0	0	0	0	0	0	0	0	0	0	794369	2.68459e+06	2.07311e+06	0	0	0	2.38994e+06	0	0	0	0	0	0	0	0	868894	1.45443e+06	0
	NEG	262.984	4.684			ID4346	C6 H5 N3 O7 S	ID4346	0	0	0	0	0	0	0	0	44872.5	0	0	0	47799.3	0	52727.4	94007.9	0	0	0	0	0	0	0	0	0	178047	0	124428	0	40161.3	128371	75436.3	0	128349	0	201056	0	119927	0	154099	189635
	NEG	694.218	2.543			ID4347	C26 H38 N4 O18	ID4347	63578.4	0	64638	61175.9	61953.7	0	0	0	0	0	0	0	0	0	0	0	0	64278.2	66463.6	0	0	0	0	0	0	0	0	0	0	0	0	79552.2	218088	93320.5	148458	130297	104119	129825	0	0	0
	NEG	228.062	0.616			ID4349	C5 H13 Cl N4 O4	ID4349	0	0	0	0	0	0	0	96577.7	0	0	0	0	0	0	0	0	58504.7	0	0	0	0	0	0	0	235950	239406	0	171939	0	209918	160772	134375	0	192363	0	56670.8	114884	121954	121407	0	62318.4
	NEG	214.896	1.598			ID4356	C2 H4 N O P3 S2	ID4356	0	0	0	0	0	0	110424	57327.7	77930.8	0	0	0	0	0	0	0	55141.8	0	0	0	0	0	40710.9	74094	128129	114535	53050.4	0	0	0	0	0	0	0	0	0	0	0	116164	0	146533
	NEG	72.0573	4.674			ID4360	C4 H8 O	ID4360	0	108689	0	0	0	236465	0	71991.7	0	61212.9	0	30490.6	0	0	0	134248	0	0	0	0	0	0	127974	0	139132	90559.9	0	79496.7	0	100566	146274	65397.7	0	175390	226223	0	85087.3	74083.3	114577	117984	172700
	NEG	479.835	0.589			ID4371		ID4371	148421	190875	144639	164651	0	170773	221745	166379	132332	134001	128759	159056	148341	175388	180595	243138	119374	157588	0	0	161145	0	170149	156382	164040	143158	172943	219012	0	187624	233117	194259	0	178201	0	143300	189972	160578	147618	0	144826
	NEG	177.046	5.03			ID4376	C6 H11 N O3 S	ID4376	0	128954	0	0	0	111842	0	0	0	123673	0	0	0	0	0	0	169639	0	0	0	0	0	0	0	78829.9	0	0	139185	0	142275	77332.4	0	0	73262.7	225362	0	64094.8	0	57009.7	129951	52368.8
	NEG	537.792	0.61			ID4386	C4 H3 N4 O15 P S5	ID4386	0	38845.3	0	109373	0	0	123600	0	116853	0	115808	64306	0	135950	0	76958.1	0	0	0	0	0	87354.2	74678.9	56687.4	110956	72215	111774	77342.4	0	0	177413	33709.7	68720.7	65265.8	0	0	0	64181	0	0	0
	NEG	203.115	7.632			ID4388	C9 H17 N O4	ID4388	0	0	0	0	0	26307.8	0	31370.8	0	0	0	0	0	0	0	0	48600.1	0	0	0	0	0	40067.1	0	35005.1	24457.7	0	78121.8	0	74372.7	52033.7	174454	0	217858	0	42988.6	178600	61941.5	32754.4	0	26348.4
	NEG	697.772	0.65			ID4392		ID4392	150008	0	0	0	0	0	0	0	0	123444	0	127941	0	143585	0	129292	0	150015	0	0	0	0	43204.5	0	0	0	0	34471.5	116929	134991	171865	157383	0	87858.5	0	73845.1	115638	91444.5	99528.3	0	0
	NEG	1396.42	2.073			ID4393	C59 H91 N4 O18 P3 S5	ID4393	106186	0	164629	157748	154013	0	0	0	0	0	0	0	0	0	0	0	129459	179210	212873	208208	196843	0	131882	0	0	0	0	0	154680	0	0	0	0	0	0	0	0	0	0	0	0
	NEG	286.138	6.73			ID4411	C10 H18 N6 O4	ID4411	0	44105.4	0	0	0	109941	0	77916.3	0	27680.8	0	0	0	0	0	0	123509	0	0	0	0	0	73393.3	0	109971	85418.5	0	148073	0	165139	146852	147847	0	201217	41295.1	109203	190128	153510	112944	76980	119646
	NEG	259.03	9.048			ID4412	C13 H9 N O3 S	ID4412	66883	74221.5	79878	76753.5	77805.6	113937	21068.5	55743.6	31419.4	108959	173354	159915	0	138576	178239	20965	97256.6	44452.6	78727.8	48018.8	174067	0	25525.2	38189.4	126083	119693	104969	67970.5	80623.4	0	36922.6	125904	105794	104470	52239.9	82143.7	150329	89560	64706.3	206092	112725
	NEG	599.793	0.591			ID4414		ID4414	164895	167898	119072	0	0	113613	136036	108428	154919	134537	125266	0	0	124359	0	148696	118457	0	0	0	0	150425	99621.9	144085	152360	116242	105194	136985	0	135476	116059	183356	0	106440	0	99878.6	129164	95594.6	0	0	121262
	NEG	300.075	3.293			ID4415	C7 H16 N4 O7 S	ID4415	0	0	0	0	0	0	0	0	0	69685.2	0	0	0	0	0	0	0	0	0	0	0	0	0	0	57242.6	67066.8	0	73806.1	0	63408.1	56777.3	0	0	61822.2	0	0	66701.3	97072.3	83803.6	183507	117347
	NEG	354.107	7.436			ID4418	C15 H18 N2 O8	ID4418	0	0	0	0	0	193591	0	176314	0	0	0	0	25029.1	101210	22698.3	0	0	0	0	0	0	0	118253	0	0	0	0	44054.6	0	34776.9	37989.4	0	0	31951.2	76454.6	57061.5	35175	49691.5	0	0	0
	NEG	286.011	7.435			ID4419	C6 H10 N2 O9 S	ID4419	0	0	0	0	0	200538	0	190793	0	0	52325.9	0	76157.9	0	72020	0	0	0	0	0	0	0	144534	0	0	0	0	94913.2	0	91185	89859.7	0	0	89938.4	123606	114786	94800.8	106386	0	0	0
	NEG	374.993	8.693			ID4420	C12 H14 N3 O3 P S3	ID4420	75520.9	48922.4	0	0	0	33858.8	31014.4	0	0	51895.1	0	0	41963.3	0	43906.6	0	37746.8	0	0	0	0	0	0	0	37365.8	0	0	70970.5	0	43572	0	0	0	0	102135	0	0	0	0	0	0
	NEG	353.91	0.584			ID4422	C4 H3 O17 P	ID4422	110382	189162	116978	129221	110711	129011	102255	114228	99611.3	118394	114509	125472	123456	122830	121675	128332	115344	120760	126426	119369	144108	102466	107016	94327.5	104343	108352	92923.9	123544	111719	126943	133322	176118	110694	118751	114790	108323	116728	119396	116729	118482	119187
	NEG	118.03	4.68			ID4423	C3 H7 N2 O P	ID4423	0	114093	0	0	0	207475	0	25767.3	0	0	0	46100.2	0	0	0	32216.9	67250	0	0	0	0	0	62630.8	0	64264.1	46926.2	0	46097.5	0	93148.6	0	0	0	51480.1	0	0	30437.7	0	16760.3	23043.8	54391.6
	NEG	359.876	0.588			ID4429	C2 H2 O17 P2	ID4429	145580	181954	158923	150208	142924	153525	127511	155492	124416	155787	143172	151723	0	131430	153207	0	140357	164005	149788	151404	156656	137537	119820	124160	140784	148789	127500	150744	149776	0	129683	164679	145869	138028	155684	157516	157325	140719	156664	148239	141717
	NEG	200.029	5.135			ID4431	C5 H15 O2 P3	ID4431	0	0	0	0	0	44808	0	55075.7	0	0	0	0	0	0	0	0	34321	0	0	0	0	0	104487	0	0	80956.3	0	47312.1	0	107011	62702.3	148810	0	144441	66195.5	72088	90494.4	96625.3	74126.8	0	148581
	NEG	593.826	0.737			ID4432		ID4432	0	0	0	0	0	41154	0	0	0	45573	0	0	0	0	0	0	0	0	0	0	0	0	0	0	93823.3	84683.5	0	48433.2	108698	86136.9	63668.5	0	0	0	0	0	0	0	0	107155	0
	NEG	286.012	7.435			ID4435	C6 H10 N2 O9 S	ID4435	0	169582	0	0	0	0	0	0	0	52977.7	0	170354	0	134382	0	0	65363.4	0	0	0	0	0	0	0	135170	140437	0	0	0	0	0	71484.4	0	0	0	0	0	0	157804	97929.7	163752
	NEG	248.02	4.715			ID4437	C5 H12 O9 S	ID4437	0	0	0	0	0	0	0	0	0	0	0	0	0	0	0	0	0	0	0	0	0	0	0	0	158800	128747	0	92850.4	0	0	91310.2	65786.7	0	134734	0	0	116391	74848.1	69378.5	127895	0
	NEG	246.05	0.625			ID4439	C7 H15 Cl O7	ID4439	0	64935.1	0	0	0	118432	0	149435	89805.2	0	35920.6	32539.3	0	0	0	0	0	0	0	0	0	77650.5	106827	0	125284	163438	0	81765.3	0	71843.6	57510.4	185566	0	149199	73345.9	91873.4	141338	126849	131829	0	61250.4
	NEG	297.876	0.593			ID4442	C3 H4 Cl O8 P S2	ID4442	0	71730	151240	159079	109336	148129	179439	162888	175742	165184	173965	120665	144270	142182	152753	136254	165608	161631	127582	152499	157633	179391	162215	168295	152775	154222	167531	159453	127649	160064	149884	102106	156932	148442	144748	149531	151017	145288	150961	159493	146296
	NEG	299.079	8.544			ID4447	C16 H13 N O5	ID4447	0	61738.1	0	0	0	55465.8	0	18042.7	0	0	0	0	0	0	0	0	55314.6	0	0	0	0	39907.3	0	0	66169.8	43090.9	0	92382	0	90040	66019.8	145227	0	161086	70975.2	24251.8	170910	42525.6	52558.1	85971.1	35764.3
	NEG	427.863	0.585			ID4450		ID4450	95668.2	168396	110466	115288	93866.8	124810	0	110754	88103.7	108403	0	110785	108070	105848	117715	129315	100920	97529.1	114965	110787	0	104476	0	86237.3	100003	103789	71549.4	113637	105924	120335	102845	161801	101644	0	102822	91952.9	110526	0	0	103033	102249
	NEG	405.881	0.587			ID4453		ID4453	98149.7	173572	137345	130611	134662	126674	113532	123813	103276	135868	0	134458	122764	128554	136255	137217	119386	121747	134537	132195	146453	0	120255	115742	105367	132378	97299.4	133630	122216	126708	128128	171704	119533	127595	121449	114753	129412	129987	124770	129724	120955
	NEG	354.108	7.435			ID4454	C15 H18 N2 O8	ID4454	0	132573	0	0	0	0	0	0	0	0	0	165783	0	0	0	0	0	0	0	0	0	0	0	0	97667.5	100120	0	0	0	0	0	23039.6	0	0	0	0	0	0	106808	42868.8	132254
	NEG	275.024	8.045			ID4456	C13 H9 N O4 S	ID4456	30549.7	82665.8	150626	142718	107520	49423	0	51807.8	0	66632.7	176343	169132	86223.8	134449	91149.7	31500.2	42943.2	95921.7	23867	88810.5	133533	0	38706.8	0	25695.9	0	24762.3	0	23683.7	0	22295.4	0	0	0	88342.5	0	0	0	0	69076.9	0
	NEG	186.04	0.634			ID4457	C4 H11 Cl N2 O4	ID4457	0	0	0	0	0	0	0	84159.9	0	0	0	0	0	0	0	0	0	0	0	0	0	0	0	0	99967.1	85926	0	95668.6	0	110375	77606.2	63896.5	0	172578	0	73071.5	73181.5	0	55808.3	0	0
	POS	346.087	3.973			ID446	C10 H14 N6 O8	ID446	0	1.40458e+06	0	0	0	0	1.71103e+06	0	0	0	0	0	0	0	0	0	2.69594e+06	0	0	2.53205e+06	0	0	0	1.91865e+06	0	2.26527e+06	2.17072e+06	1.92485e+06	0	1.95233e+06	1.81101e+06	0	0	0	0	0	0	0	0	0	0
	NEG	186.029	0.648			ID4465	C5 H11 Cl O5	ID4465	0	27876.9	0	0	0	69969.5	142175	0	43534.3	42195.3	28897.6	39915.8	40377	54561.1	44899.2	71387.8	0	0	0	0	0	165208	0	0	57243.4	67254	0	53789.1	0	56629.2	36425.4	163893	0	56686.5	34487.6	0	63450.8	44490.6	42638.6	0	0
	NEG	239.917	0.587			ID4470		ID4470	130545	160966	136198	137021	134241	149852	130891	0	125296	142887	139949	137033	142870	142571	153453	151713	129491	133787	142851	139219	157074	134443	131875	132229	125574	122212	123256	149185	150912	142739	139673	153903	135080	132612	141086	150194	143470	144096	138927	130546	137103
	NEG	275.893	1.295			ID4474	C4 H7 Cl N2 P2 S3	ID4474	61131.1	85646.3	0	0	0	56859.2	100893	0	112804	40185.1	0	0	58921.4	87201.1	44041.6	0	0	0	0	0	0	95252.3	0	104525	79361.8	0	55367.3	101208	0	82664.2	78658.2	0	0	0	0	0	0	0	72525.3	110716	74438.1
	NEG	153.042	1.387			ID4475	C7 H7 N O3	ID4475	50498.7	0	41802.2	50156.9	24949.4	0	98392.9	0	94598.8	0	40244.4	0	0	0	0	104547	0	0	0	0	32782.4	84195.1	0	165376	0	0	36776.3	0	0	0	0	45842.7	0	0	0	0	0	0	32476.8	25881	0
	NEG	349.905	1.606			ID4478	C6 H5 Cl3 N4 O5 S	ID4478	0	0	0	0	0	118867	0	139262	0	164466	120554	133476	136697	113951	146957	0	85956.4	0	0	0	0	0	86417.7	0	0	0	0	0	0	0	0	0	0	41002.7	37945.4	36568.3	58395.3	0	0	0	0
	NEG	442.108	0.661			ID4483	C13 H23 N4 O11 P	ID4483	0	18398.3	0	0	0	0	0	0	36253.7	36219.3	31765.6	24049.9	30416.2	0	30672.3	0	0	0	0	0	0	0	0	0	0	0	0	0	0	0	0	0	0	0	0	0	0	0	0	0	0
	NEG	498.05	0.678			ID4484	C8 H21 Cl N10 O7 P2 S	ID4484	23992	0	0	0	0	46054.8	90147.1	78572	26642.3	0	0	0	0	0	0	26401	72884.2	0	0	0	0	63983.8	120632	142907	23860.4	0	43094.4	0	0	0	0	0	0	119475	99591.9	142654	96162.7	139493	0	0	0
	NEG	515.81	0.644			ID4486	C5 H4 Cl N6 O9 P3 S3	ID4486	101872	0	112781	0	92270.1	116438	0	86130	110160	110802	67572.5	70628.1	0	84474	108372	96532.4	0	109735	97146.9	97589.8	97978.9	112289	0	97830.7	96468.1	0	41764.8	148284	122942	0	0	0	117998	81236.3	0	45431.6	58180.5	53065.1	102001	104956	0
	POS	80.0261	4.341			ID449	C5 H4 O	ID449	0	0	0	0	0	0	0	0	0	0	0	1.78468e+06	0	2.11544e+06	0	1.63591e+06	0	0	0	0	0	0	644254	0	0	1.25149e+06	0	1.05205e+06	0	0	0	0	0	0	0	0	0	0	0	1.76443e+06	1.22445e+06
	NEG	375.892	0.584			ID4491	C2 H7 N2 O12 P3 S	ID4491	64908.9	155375	78023.7	81331	69753.7	76779.8	0	69965.4	63393	76539.4	64904.5	74331.5	76323	82080.6	77375.5	76954.3	77305.7	74283.5	80106.9	76047.9	85294.5	65407.9	67692.5	0	71772	69738.8	55467.4	82282.4	70456	85748.2	75163	139039	70039.3	76433.6	74085.1	66925.9	74762.8	76285.2	75083	76354.3	70279.1
	NEG	286.138	6.571			ID4493	C10 H18 N6 O4	ID4493	0	51079.3	0	0	0	172031	0	35968.5	0	22848.9	0	0	0	0	0	0	62865.8	0	0	0	0	0	43191.1	0	55161.7	55874.7	0	54248.6	0	95561.7	89544.2	0	0	86929.4	75788	39715	95135.6	63826.8	51331	84628.6	60517.4
	POS	293.931	0.496			ID450	C3 H8 N2 O6 P2 S2	ID450	2.03377e+06	0	1.47277e+06	1.37388e+06	0	0	0	0	1.10674e+06	0	997289	1.06548e+06	0	1.20985e+06	949250	836966	0	0	0	2.12115e+06	0	739696	563366	1.21733e+06	0	2.05988e+06	595493	1.73782e+06	1.08312e+06	432025	0	1.20347e+06	0	0	0	0	0	959456	0	0	963325
	NEG	260.136	5.231			ID4500	C11 H20 N2 O5	ID4500	0	48991.2	0	0	0	64652	0	26828.4	0	123168	0	0	75503.6	0	104696	0	130101	0	0	0	0	0	39819.8	0	35451.2	33939.8	0	78646.4	0	97444.4	75413.2	47226.4	0	106900	84494.5	39788.1	97028.3	39251.8	48041.9	154771	44748.2
	NEG	132.042	5.138			ID4502	C5 H8 O4	ID4502	0	0	0	0	0	45468.3	0	70429.9	0	0	0	0	0	0	0	0	0	0	0	0	0	0	124268	0	70636.4	72202.4	0	76532.5	0	103952	62509.6	156246	0	133516	60790.6	106627	72967.6	124036	98318.5	0	93829.6
	NEG	263.093	5.031			ID4503	C9 H17 N3 O4 S	ID4503	0	102528	0	0	0	80803.1	0	0	0	86580.9	0	0	41516.3	0	41293.8	32725	114925	0	0	0	0	0	41638.6	0	0	28478	0	89477.1	0	92898.7	54239.9	0	0	55225.1	153363	0	43701.4	0	42963.1	98708.8	36242.7
	NEG	251.04	7.436			ID4504	C7 H5 N7 O4	ID4504	0	116599	0	0	0	0	0	137254	0	32493.8	32323	151221	43720.3	112973	43285.3	0	37282.2	0	0	0	0	0	114789	0	93655.7	91652.7	0	51001.6	0	43340	48589.9	37134.1	0	40960.5	78202	67456.5	44441.3	61238	94070.7	45795.9	111879
	NEG	417.835	0.595			ID4511	C H3 N6 O8 P S5	ID4511	118102	44550.3	108448	97074.3	0	88710	156640	97341.8	121033	111010	106029	0	75125.5	91320.7	0	146286	96568.6	0	0	74287.3	130888	138255	95492.7	121368	94474.2	110184	128765	146447	0	104160	0	69184.7	100659	78190.3	79551.7	112918	125267	91565.9	92539.2	110228	73240
	NEG	223.922	0.589			ID4513	C2 H5 Cl O6 S2	ID4513	140480	55418	119249	132610	105221	129454	141031	96422.9	145226	128734	147837	93256.8	117989	116934	128493	117763	136541	97636.3	107534	108664	124945	119230	98381.6	118336	122957	129337	143070	128066	120829	132390	93249.6	72290.4	119933	104811	112684	127526	126198	131376	125564	138032	121444
	NEG	217.926	0.654			ID4519	C6 H3 O3 P S2	ID4519	0	72812.2	79452.5	0	53052	0	0	102391	110106	117321	0	0	0	0	0	0	0	0	0	0	51418.5	0	0	0	0	0	0	137593	0	0	0	88361.4	0	0	0	0	0	0	116254	0	0
	NEG	347.08	9.361			ID4523	C13 H13 N7 O3 S	ID4523	67005.6	38524.1	0	0	0	72688.7	0	40332.5	0	102753	0	32357.3	83105.3	31471.4	101500	0	76947.7	0	0	0	0	0	64850.6	0	91961.8	60605.8	0	57551.2	0	33006	37179.2	0	0	0	63543.6	50546.9	33702.7	37259.8	42749.1	59407.9	56832.6
	NEG	197.967	1.448			ID4525	C5 H8 Cl O2 P S	ID4525	37101.6	0	0	0	0	95748.7	0	0	0	0	0	0	0	0	0	0	116070	0	0	0	0	0	138041	84265.8	141931	108899	48259.9	0	0	0	0	81738.9	0	0	0	125617	0	0	0	44193.5	79850.2
	NEG	263.093	5.162			ID4527	C9 H17 N3 O4 S	ID4527	0	95232	0	0	0	79425.8	0	0	0	74403.4	0	0	40709.8	0	37629.9	32090.7	119923	0	0	0	0	0	41684.7	0	0	25949.4	0	109216	0	103474	61084.4	0	0	49169.8	141919	0	53401.5	0	37372.6	85798.2	34490.7
	NEG	453.811	0.646			ID4529	C2 H3 Cl2 N4 O11 P3 S	ID4529	98048.2	0	101547	103531	107020	105980	113494	125059	101393	104732	126296	95236.8	113175	86340.5	103274	100377	88353.5	91116.7	74536.4	103151	102744	128706	39493	82768.3	101659	97913.6	114371	129996	131350	90658.5	96680.5	53193	94595.2	73335.8	75851.1	63527	82483	73511.6	94848.2	95804.7	95347
	NEG	249.012	8.405			ID4539	C8 H11 N O4 S2	ID4539	0	0	0	0	0	88797.1	0	94397.9	0	76688.9	0	0	0	0	0	75377.6	98448.7	0	0	0	0	0	127391	0	80725.9	96420.4	0	86106.8	0	105974	114341	89566.7	0	102048	83176.9	87742.6	92010.7	81236.8	133637	88382.6	107150
	NEG	191.95	1.448			ID4550	C2 H7 Cl O4 P2	ID4550	41945.8	86425.8	0	0	0	84138.9	98752.7	92533.1	38750.1	37075.5	0	0	0	0	0	0	82730.7	0	0	0	0	103608	83108.7	95103.8	72365	0	43228.6	78901.3	0	115247	119248	79835.9	0	85806	0	58915.1	72266.2	72796.3	69082.4	0	127340
	NEG	275.893	1.014			ID4551	C3 H3 Cl N2 O5 P2 S	ID4551	0	0	48483.9	0	38136.5	0	0	0	35861.5	23442.2	0	0	38370.7	0	0	0	63160.6	0	0	0	45752.7	0	49634.9	52705.6	55558.2	48654.4	93982	60102.3	0	41075.3	72743.6	0	0	0	0	0	0	0	62135.6	60527.8	74405.2
	NEG	400.157	4.734			ID4557	C15 H28 O12	ID4557	0	0	0	0	0	0	0	0	135311	117629	127497	116809	114370	118500	114405	73817.5	0	0	0	0	0	0	0	0	0	0	0	0	0	0	0	0	0	0	0	0	0	0	0	0	0
	NEG	538.067	0.692			ID4561	C14 H23 N2 O18 P	ID4561	0	88591.5	0	0	0	48529	64355.7	99636.4	0	0	0	0	0	0	0	0	0	0	0	0	0	55528.3	123488	93479.5	41519.9	0	31794.4	0	0	0	0	0	0	129381	129395	131060	129797	118388	0	0	0
	NEG	621.777	0.586			ID4564		ID4564	64611.9	108735	71837.8	0	65765.9	0	0	0	68588.6	86899.2	0	76429	0	0	70391.6	0	65034.5	92021.3	0	0	82159	73862.6	64418.8	0	0	73352.6	0	0	81362	86377.1	75978.2	0	80098.1	66056.8	0	67407.5	59991.9	64487.6	79295.8	0	76055.1
	NEG	245.089	5.029			ID4565	C10 H15 N O6	ID4565	0	58934.1	25595.5	23012.5	18524.5	79843.2	0	75026.1	0	65306.8	42343.9	127573	48866.3	120172	75044.6	0	22721	0	20201.7	0	29659.3	0	89250.9	0	39677.6	41574.9	0	24137.8	0	27962.2	20931.6	30968.6	0	47182	87051.9	62464.1	54082.2	40909.9	29886.6	23665.3	36520.7
	NEG	562.173	1.396			ID4570	C17 H26 N10 O12	ID4570	0	0	0	0	0	0	0	0	0	0	0	0	0	0	0	0	0	0	0	0	0	0	0	0	0	0	0	0	0	0	0	0	128522	43660.9	61936.2	54332.5	43273.7	56948.7	0	0	0
	NEG	243.052	7.893			ID4578	C13 H9 N O4	ID4578	0	0	0	0	0	27139.5	0	24168.8	0	0	0	0	0	0	0	0	29483.5	0	0	0	0	0	52159.8	0	129122	47673.1	0	102588	0	43969.1	46296	29617.4	0	83257.2	0	78617.5	0	74921.7	38179.9	91412	51116.1
	POS	96.021	3.51			ID458	C5 H4 O2	ID458	0	0	0	0	0	0	0	0	0	0	0	0	0	0	0	0	0	0	0	0	0	0	0	1.72092e+06	2.41064e+06	1.83585e+06	2.43314e+06	2.4291e+06	0	1.82923e+06	1.80975e+06	0	0	0	0	0	0	0	0	0	0
	NEG	1181.44	5.15			ID4587	C60 H74 N5 O14 P3	ID4587	0	0	0	0	0	0	0	46574.6	0	0	0	0	0	0	0	0	38688.8	0	0	0	0	0	0	0	0	35343.2	0	120450	0	61540.1	56926.7	0	0	55302	0	50270.3	55931.9	71085.8	0	0	0
	NEG	440.188	6.701			ID4591	C18 H32 O12	ID4591	0	0	0	0	0	0	0	0	92928.6	96965.2	104700	108750	99138.9	105112	103031	103490	0	0	0	0	0	0	0	0	0	0	0	0	0	0	0	0	0	0	0	0	0	0	0	0	0
	POS	324.105	1.673			ID46	C12 H20 O10	ID46	7.62674e+06	0	1.03149e+07	1.0631e+07	0	0	0	0	0	0	0	0	0	0	0	0	0	1.11457e+07	1.12237e+07	1.06496e+07	1.16352e+07	0	0	0	0	0	0	0	0	0	0	1.87498e+07	0	2.59109e+07	2.56153e+07	2.87161e+07	0	3.01414e+07	0	0	0
	NEG	360.977	8.461			ID4601	C9 H15 N O6 S4	ID4601	119067	53904.7	0	0	0	60610	70919.5	0	0	0	0	0	0	0	0	0	0	0	0	0	0	0	67084.3	0	59005.6	0	0	0	0	0	0	0	0	0	113733	0	0	0	0	0	0
	NEG	475.793	0.627			ID4606	C6 H8 Cl N2 O5 P3 S5	ID4606	0	0	0	0	0	0	0	0	87387.2	0	0	0	72452.8	0	0	0	0	56787.6	61198.7	72049.4	0	88606.9	0	0	67523.7	0	89585.7	78059	0	79453.5	75785	0	70289.1	0	0	0	0	0	46253.3	0	0
	NEG	606.199	1.383			ID4608	C26 H40 O12 P2	ID4608	0	0	0	0	0	0	0	0	58260.1	68255.8	92999.8	86487.4	75912.6	87896.8	71176.3	61412	0	0	0	0	0	0	0	0	0	0	0	0	0	0	0	0	0	0	0	0	0	0	0	0	0
	POS	210.052	2.172			ID461	C10 H10 O5	ID461	0	0	1.73037e+06	1.09069e+06	2.2567e+06	1.24507e+06	1.45694e+06	1.19813e+06	0	0	0	0	0	0	0	0	0	0	477959	2.42868e+06	0	0	0	0	0	0	0	0	1.20254e+06	0	0	0	0	1.31011e+06	2.20646e+06	1.4769e+06	0	0	0	0	0
	NEG	444.183	5.125			ID4613	C17 H32 O13	ID4613	0	0	0	0	0	0	0	0	103788	107247	105338	105729	98570.2	102574	94479.6	84195.7	0	0	0	0	0	0	0	0	0	0	0	0	0	0	0	0	0	0	0	0	0	0	0	0	0
	NEG	146.094	8.326			ID4618	C7 H14 O3	ID4618	55701.6	0	0	0	38993.4	0	0	67230.2	0	48253.7	35905.1	66903	46241.4	63856.2	41546.9	0	39310.7	0	0	0	34511	35794.9	48753	0	109282	56239.4	0	67744.7	0	55491.1	47266.1	109476	0	23814.4	0	50936.2	43051.2	35461.6	59428.2	74883.2	82713.5
	POS	213.111	0.604			ID462	C9 H15 N3 O3	ID462	0	0	0	0	0	0	0	0	0	0	0	0	0	0	0	0	0	0	0	0	0	0	1.27487e+06	0	0	1.30589e+06	0	0	0	0	0	0	0	2.43055e+06	283873	1.88503e+06	1.77067e+06	0	824157	0	330232
	NEG	255.052	9.442			ID4621	C14 H9 N O4	ID4621	0	84140.1	0	0	19554.2	0	0	21488	0	24402	0	0	23437.9	0	28844	20944.2	63058.9	0	0	0	19947.4	0	0	0	42225.8	32569.1	0	49113.7	0	35195.5	35590.4	26633.8	0	66574.2	82398.8	0	67080	22422.8	37564.7	108019	34309.6
	NEG	126.008	1.734			ID4622	C2 H7 O4 P	ID4622	0	67237.8	0	0	0	0	0	0	0	48133	0	87994.4	50193.9	77034.7	85478.2	0	0	0	0	0	0	0	0	0	0	0	0	0	0	0	0	0	0	0	0	0	0	0	0	0	0
	NEG	261.084	4.392			ID4628	C10 H15 N O7	ID4628	0	0	0	0	0	0	0	0	0	0	0	103910	57010.1	87600.4	35143.1	0	0	0	0	0	0	0	0	0	0	0	0	0	0	0	0	0	0	0	0	0	0	0	0	0	0
	NEG	1412.4	4.317			ID4630		ID4630	0	0	0	0	0	0	0	0	0	0	0	0	0	0	0	0	0	0	0	0	0	0	0	0	0	0	0	0	0	0	0	0	0	31759.8	49187.2	37599.1	31985.2	36546.5	0	0	0
	NEG	86.0729	6.73			ID4632	C5 H10 O	ID4632	0	41347.2	0	0	0	73024.6	0	56192.8	0	32181.2	0	0	0	0	0	0	77290.7	0	0	0	0	0	54807.1	0	72084.8	0	0	86832.3	0	95108	81883.3	88440.6	0	103097	39938.6	71447.2	105572	89455.5	74445.9	57808.6	82111.1
	NEG	436.05	0.677			ID4634	C12 H27 Cl N4 O P2 S3	ID4634	0	0	0	0	0	0	56316.4	39794.1	0	0	0	0	0	0	0	0	33366.7	0	0	0	0	0	69482.4	92715.6	0	0	0	0	0	0	0	0	0	71107.9	67021.7	106629	63082.3	95453.6	0	0	0
	NEG	355.834	0.61			ID4646	C8 H Cl2 O6 P3	ID4646	66841.1	0	59650.3	0	0	71205.1	63908.9	0	68003.2	65080.4	99137.3	0	0	0	0	0	69038	45288.7	0	46069.9	0	83299.7	0	72295.7	39125.8	62682.7	90944.9	0	76036.1	51498.7	0	0	64696.7	0	0	0	0	0	67906.6	68142.7	66507.7
	POS	346.087	4.09			ID465	C10 H14 N6 O8	ID465	0	0	0	0	1.21388e+06	0	0	1.84301e+06	0	0	0	0	0	0	0	0	0	0	0	0	0	0	0	984495	2.0748e+06	0	1.83409e+06	1.98589e+06	1.75591e+06	2.19408e+06	2.08353e+06	0	0	0	0	0	0	0	1.13046e+06	1.44854e+06	0
	NEG	343.881	0.592			ID4651	C3 H2 Cl O15 P	ID4651	0	39926.9	75140.1	80814.2	78749.5	89849.5	90681.5	60924	87851.3	84136	93005.2	81040.5	80474.2	83422.7	84022.4	71831.8	80610.2	81546.5	84336.6	85184.9	83957.1	89599.3	84718.2	89479.9	74372.2	74066.8	87692.3	83290.7	94166.4	90042.8	86247.9	48914.3	74228.6	77195.9	83050.2	80055.6	84200.6	78442.2	80878.3	84780.1	76317.2
	NEG	86.0729	6.572			ID4655	C5 H10 O	ID4655	0	43820.9	0	0	0	102273	0	38315.6	0	27305.3	0	0	0	0	0	0	48927	0	0	0	0	0	40854.7	0	48755.7	54847.9	0	49670	0	0	58986.3	0	0	68149.1	62815.3	0	69208.7	48202.8	53646.5	63408.5	55427.6
	NEG	282.957	6.729			ID4656	C5 H7 N3 O5 P2 S	ID4656	0	43787.2	0	0	0	69447.9	0	51576.5	0	31756.9	0	0	0	0	0	0	63834.8	0	0	0	0	0	54703.5	0	69232.7	65243	0	79202.1	0	84206.9	77762.6	81535.1	0	0	45378	69699.3	93965.4	81638	75748.9	0	78063.4
	POS	283.881	0.572			ID466		ID466	2.10565e+06	2.20232e+06	2.29817e+06	1.73069e+06	2.22198e+06	1.95844e+06	0	1.91406e+06	2.0775e+06	2.23784e+06	0	2.09873e+06	0	0	0	1.98021e+06	2.06931e+06	2.13859e+06	2.25407e+06	1.87817e+06	2.1394e+06	0	0	0	0	2.09678e+06	1.95451e+06	0	2.26656e+06	2.16568e+06	2.10385e+06	2.36623e+06	2.388e+06	0	0	0	1.97692e+06	0	2.24028e+06	2.1822e+06	0
	NEG	193.041	9.13			ID4666	C6 H11 N O4 S	ID4666	0	0	82896.8	65800.6	92768.9	0	0	0	0	34165.5	0	0	24418.4	0	22602.2	0	0	0	0	0	0	0	0	0	0	0	0	0	0	0	0	0	0	0	0	0	0	0	48069.4	64172.5	33264.3
	POS	341.131	3.494			ID467	C12 H23 N O10	ID467	0	0	0	0	0	1.09062e+06	0	0	0	0	0	0	0	0	0	0	2.21668e+06	0	0	2.33848e+06	2.12479e+06	0	1.7933e+06	1.14387e+06	0	0	1.63605e+06	901580	0	0	0	0	0	0	0	0	0	0	0	0	0
	NEG	422.082	1.158			ID4674	C12 H23 O14 P	ID4674	41648.9	0	0	0	0	0	0	0	0	0	0	0	0	0	0	0	74108.8	0	0	0	0	0	98203.7	0	45885.1	69231.4	0	68718.6	0	78360.2	74571.3	0	0	0	0	0	0	0	0	0	0
	NEG	282.957	6.571			ID4677	C7 H2 N5 O4 P S	ID4677	0	43579.4	0	0	0	89165.7	0	38888.5	0	34243.8	0	0	0	0	0	0	70350.4	0	0	0	0	0	41797	0	72383.4	69251.5	0	49364.4	0	63572.6	59239.4	0	0	69192.3	66611.1	43549.8	68503.1	45107.7	66184	79645.7	76195.5
	NEG	271.852	0.657			ID4680	C6 H Cl3 O2 P2	ID4680	0	0	65685.5	58540.4	0	71789.8	87116.9	70516.4	81920.3	0	0	61394	59611.1	66327.2	0	0	76736.6	42350.7	0	57135.1	53473.4	77153	77591.1	0	89630.6	92277.7	83456.1	82511.6	75006	51452.5	85424.5	0	0	59970.7	0	0	0	0	73138.6	58984.4	70250.2
	NEG	310.984	7.436			ID4685	C10 H5 N3 O7 S	ID4685	0	0	0	0	0	93675.5	0	91614.6	0	0	39606.5	0	41463.2	74891.7	38982.5	0	0	0	0	0	0	0	74861.8	0	0	0	0	29486.8	0	48621.6	46998.1	0	0	45852	64912.4	55148.1	48482.5	54043.5	0	0	0
	NEG	310.985	7.436			ID4687	C10 H7 N3 O5 P2	ID4687	0	85367.3	0	0	0	0	0	0	0	0	0	82930.1	0	0	0	0	33439.2	0	0	0	0	0	0	0	63395.8	71265	0	0	0	0	0	35014.6	0	0	0	0	0	0	74287.9	50604.6	75566.9
	NEG	391.811	0.649			ID4688	C H2 Cl2 N6 O4 S5	ID4688	0	0	62243.7	68355.3	64371.4	66050.6	77690.7	87081.9	76015.4	65172.2	0	62154.8	68732.2	60059.3	0	0	72012.5	73741.9	59988.1	73805.6	0	86090.4	50414.8	64207.5	70883.6	77549.3	81834.7	81073	68205.7	46702.6	90599.4	0	66378.8	0	0	55313.6	0	0	69286.2	50074.6	72620.3
	NEG	288.988	1.624			ID4693	C H3 N7 O11	ID4693	37541.7	26058.1	0	0	0	50854.4	0	55888.2	85583.6	79534.4	0	42166.9	41080.6	43240.1	59412.1	0	63217.5	0	0	0	0	0	55532.1	68966.4	48272.3	43763.6	81233.4	25221.1	0	0	0	0	0	0	0	0	0	0	30998.2	0	32836.4
	NEG	278.051	0.652			ID4702	C5 H15 N2 O9 P	ID4702	0	41987	0	0	0	0	0	0	0	0	0	0	0	0	0	0	0	0	0	0	0	0	0	0	61847.9	65073.1	0	61848	0	0	0	74810.3	0	66239.5	0	47982.8	68267.8	60346.4	30945.8	0	0
	NEG	232.167	9.732			ID4705	C12 H24 O4	ID4705	18109.9	42142.6	0	0	0	47791.7	0	44967.6	16780.2	40191.7	25714.5	86490.4	39096.4	77224	41990.6	30770.3	28780	0	0	0	19421.6	0	46755.1	0	19941.6	20419.1	18686.9	0	0	0	0	0	0	21723.1	60920.6	40221.4	26768.9	31297.2	16931.1	0	19353.3
	NEG	327.056	9.621			ID4709	C17 H13 N O4 S	ID4709	0	0	0	0	0	0	0	0	0	0	0	0	0	0	0	0	0	0	0	0	0	0	0	0	24112.9	32803.6	0	28862.9	0	34248.4	0	42504.5	0	19015.2	0	19850.1	79400.8	16351	20349.8	0	23074
	NEG	324.141	6.252			ID4710	C13 H24 O9	ID4710	0	0	0	0	0	0	0	0	0	80164.7	79072.1	82070.8	81704.7	78933.2	82271.6	0	0	0	0	0	0	0	0	0	0	0	0	0	0	0	0	0	0	0	0	0	0	0	0	0	0
	NEG	442.204	7.348			ID4715	C18 H34 O12	ID4715	0	0	0	0	0	0	0	0	77460.6	81731.6	78138.8	79586.5	78997.8	68385.2	76857	66081.8	0	0	0	0	0	0	0	0	0	0	0	0	0	0	0	0	0	0	0	0	0	0	0	0	0
	NEG	267.035	5.348			ID4716	C6 H9 N3 O9	ID4716	0	38270.6	0	0	0	61972.9	0	46312.8	0	37118.6	0	83007.4	29151.4	63335.3	31615.3	0	0	0	0	0	0	0	53030.2	0	46108.2	43189.9	0	0	0	0	0	0	0	0	36195.8	29359.8	25608.4	31041.1	44829.5	0	41104
	NEG	657.752	0.616			ID4718	C2 H6 Cl N6 O18 P3 S4	ID4718	38845	0	0	0	0	0	0	0	67432	0	0	0	0	0	0	0	0	0	57916.8	0	43783.4	0	0	0	30698.1	46237.2	0	54552.7	0	42393.3	0	0	71461.8	0	39259.6	0	0	0	69638.8	66657.4	0
	NEG	191.025	1.344			ID4719	C6 H9 N O4 S	ID4719	0	0	53763.4	50406.7	49367.5	0	0	0	54178	54096.7	72604.1	81130.7	63967.7	74665.6	0	51696.3	0	39886.8	0	0	59392.2	0	0	0	0	0	0	0	0	0	0	0	27280.1	0	0	0	0	0	0	0	0
	NEG	168.151	9.867			ID4725	C11 H20 O	ID4725	55102	17482.1	0	0	0	0	46342.8	17607	79419.3	17692.5	0	48558.6	16287.8	39506.5	19905.9	64090.5	0	0	0	0	0	43489.7	25650.3	67310.2	0	0	43882	0	0	0	0	0	0	0	29108.4	18571.3	0	0	0	0	0
	NEG	277	6.731			ID4726	C7 H7 N3 O7 S	ID4726	0	0	0	0	0	0	0	51720	0	34119	0	0	0	0	0	0	0	0	0	0	0	0	47236.1	0	56523.9	57540.6	0	65747.5	0	0	0	64809.5	0	81578.7	41982.9	60714.8	0	0	0	0	0
	POS	508.14	0.979			ID473	C15 H28 N2 O17	ID473	0	0	0	0	0	0	0	0	0	0	0	0	0	0	0	0	0	2.48741e+06	0	0	0	0	0	41575.1	0	0	0	0	0	0	0	0	0	0	0	0	263070	0	487626	149817	70164.8
	NEG	207.089	7.754			ID4730	C11 H13 N O3	ID4730	35832.1	0	0	0	0	0	31008.8	0	46626.3	0	0	0	0	0	0	36289.2	26832.8	0	0	0	0	24189.5	0	35809.6	0	0	0	0	0	28120.9	27716.1	79247.9	0	39954	0	0	45508.9	0	0	31772	0
	NEG	163.03	4.6			ID4731	C5 H9 N O3 S	ID4731	0	0	0	0	0	30682.1	0	58941.5	0	34200	0	0	0	0	0	63719.7	45333.1	0	0	0	0	0	84391.9	0	40304.9	31939.6	0	37413.7	0	44640.8	48256.7	0	0	0	34646.8	0	0	0	52317.5	46311.5	44407.8
	NEG	259.048	5.648			ID4735	C6 H9 N7 O3 S	ID4735	0	0	0	0	0	56841.1	0	51556.5	0	29309.7	0	0	0	0	0	0	45012.6	0	0	0	0	0	56846.5	0	76472.9	57611.5	0	39900.4	0	56052.2	50912.7	0	0	50687.6	0	50001.6	60113.2	43696.3	49785.7	49644.7	71059.3
	POS	242.019	1.146			ID474	C6 H11 O8 P	ID474	1.3681e+06	745176	2.2952e+06	2.33859e+06	1.76511e+06	945292	1.34444e+06	749298	0	0	0	0	0	0	0	0	721385	2.04511e+06	1.78968e+06	564194	1.95572e+06	634379	0	0	0	0	0	0	816548	0	0	0	0	0	0	0	0	0	0	0	0
	POS	179.896	0.571			ID475		ID475	2.10392e+06	2.10721e+06	2.25921e+06	2.21839e+06	2.18109e+06	2.09965e+06	0	2.11205e+06	2.13074e+06	2.34525e+06	2.06336e+06	2.13376e+06	2.08179e+06	2.12922e+06	2.05147e+06	2.06773e+06	2.02582e+06	2.11317e+06	2.33808e+06	2.14039e+06	2.25494e+06	0	1.95329e+06	0	2.13113e+06	2.22692e+06	2.2635e+06	2.26085e+06	2.18551e+06	2.38452e+06	0	2.20428e+06	2.18989e+06	1.81083e+06	1.87475e+06	0	1.8616e+06	0	2.31356e+06	0	2.19503e+06
	NEG	280.072	5.522			ID4758	C9 H16 N2 O6 S	ID4758	0	38156.1	0	0	0	28537.5	0	0	0	0	0	0	0	0	0	0	45105	0	0	0	0	0	0	0	25033.3	0	0	72544.9	0	65366.1	0	45922.7	0	76324.1	30270.8	0	53841.3	0	42277.4	0	0
	NEG	252.084	1.748			ID4761	C9 H16 O8	ID4761	0	0	0	0	0	0	0	0	0	65047.4	75499.3	57156.3	76502.8	67638.8	75745.8	52750.3	0	0	0	0	0	0	0	0	0	0	0	0	0	0	0	0	0	0	0	0	0	0	0	0	0
	NEG	365.863	0.588			ID4765	C3 H9 Cl O8 P2 S3	ID4765	0	33401.8	67142	66944	59832.3	69263.8	70429.4	65770.5	71286.6	68076.1	72319.7	66444.8	64779.5	62630.7	64755.4	59945.9	71829.9	69166.5	67588	70363.7	70341.6	74452.6	67310.5	59885.7	65447.4	66975.2	66057.7	67773.3	68849	74088	64802.7	43226.7	67776	64135.6	64396.5	65729.8	69355.1	64271.7	69342.7	74352.5	64319.8
	POS	185.068	2.173			ID477	C8 H11 N O4	ID477	1.28945e+06	0	1.4398e+06	0	1.87128e+06	1.27083e+06	0	0	0	0	0	0	0	0	0	0	956762	0	0	1.92879e+06	0	0	0	0	0	0	0	0	832097	0	0	1.23132e+06	0	1.00962e+06	1.81725e+06	1.51424e+06	1.31931e+06	0	0	0	0
	NEG	313.892	0.585			ID4774	C4 H10 Cl O4 P3 S2	ID4774	65774.5	34158	59644.4	67835.9	58963.7	66526	63428.4	58926.9	67574.2	66169.2	66706.1	64088.1	61374.3	59635.4	66112.2	54645.7	74779.1	65754.4	64704.7	60937.8	65770.5	64481.6	62078.1	64391.3	64401.9	69671.7	61711.8	61721	59735.6	69808	61330.9	0	59664.2	63024.6	63677.9	60847.5	65774.7	0	70548.3	77016.3	62266.7
	NEG	309.022	1.616			ID4783	C5 H8 N7 O7 P	ID4783	0	0	0	0	0	0	0	0	0	0	0	0	0	0	0	0	0	0	0	0	0	0	0	63805.9	85889.3	59365.4	29659.6	48994	0	0	47171.3	0	0	0	0	0	0	0	81868.1	83759.8	81432.6
	NEG	296.02	7.436			ID4788	C9 H12 O9 S	ID4788	0	69413.6	0	0	0	0	0	70086.3	0	0	0	60650.3	34760.3	58250.9	0	0	0	0	0	0	0	0	59478.5	0	56401.2	56443.7	0	40476.3	0	37188.1	39598.9	0	0	35115.3	51585.8	44890.9	38074.3	43966.9	60824.6	41448.8	62811.6
	NEG	278.039	5.225			ID4789	C9 H14 N2 O4 S2	ID4789	62080.3	32978.1	31876.9	41687.6	29874.4	45778.6	67789	56419.4	69348	54546.9	44607.4	49778.4	53841.8	47905.3	51219.4	64918.2	55648.3	0	0	0	43635.1	65013.7	54820.7	54788.2	42605.3	41231.3	57836.8	38251.6	0	39943.4	39289.8	36137.2	0	42079.7	56742.8	55970.1	43046.7	47004.6	42498.8	36925.7	43795.6
	POS	381.858	0.58			ID479	C2 H N4 O11 P3 S	ID479	0	0	0	0	0	0	0	0	0	0	0	0	0	0	0	0	0	0	0	0	0	0	0	0	1.0822e+06	1.30847e+06	0	1.22757e+06	0	1.14988e+06	0	0	0	0	1.19343e+06	0	0	0	0	0	1.06339e+06
	NEG	358.955	9.329			ID4794	C17 H2 N3 O3 P S	ID4794	18078.1	57431.3	54154.5	50239.5	51431.7	62679.2	0	53052.6	0	46510.4	62869.5	71672.2	48865.2	65549.4	51165.2	33020.5	45637.1	37169	0	31988.7	58300.9	0	52241.6	17538.6	48654.3	45857.3	18522.4	29372.5	0	37738.6	29796.3	24028.2	0	40124.3	65336.5	54830.5	48302.8	44296.7	41188.4	39828	46167.8
	NEG	402.004	8.398			ID4807	C11 H18 N2 O6 S4	ID4807	37337	48679.5	0	0	0	52013.4	0	0	0	60697.5	0	25854.9	43540.2	28509.4	46474.6	0	32589.6	0	0	0	0	0	35712.5	0	0	0	0	0	0	0	0	0	0	0	68177.2	0	0	0	0	0	0
	POS	224.008	1.139			ID481	C6 H9 O7 P	ID481	0	220686	0	0	446308	0	0	0	0	0	0	0	0	0	0	0	0	0	0	1.62618e+06	0	0	835133	96533.4	0	0	0	0	0	0	0	0	1.86791e+06	1.49414e+06	1.9439e+06	1.98518e+06	1.47787e+06	1.87153e+06	0	0	0
	NEG	317.068	6.731			ID4812	C13 H12 N5 O3 P	ID4812	0	0	0	0	0	32632.9	0	26505.7	0	0	0	0	0	0	0	0	37465	0	0	0	0	0	23807.6	0	35817.3	27956.2	0	48134.8	0	53211.8	44813.2	47421.7	0	67031.9	0	36859.3	0	49855.2	38289	27042.7	41666.8
	NEG	230.105	5.72			ID4817	C13 H14 N2 O2	ID4817	0	0	0	0	21566.3	0	68046.2	0	0	0	0	0	0	0	0	0	0	0	0	0	0	0	0	0	0	30915.6	0	0	0	0	0	0	0	0	0	0	0	36907.9	23791.2	36863	31210.8
	NEG	143.058	9.268			ID4829	C6 H9 N O3	ID4829	0	26858	0	0	0	44922.6	0	0	0	62583.1	0	0	49366.9	0	49627.5	0	50111.9	0	0	0	0	0	27040.4	0	32187.9	23254.1	0	32001.4	0	29684.1	27301.7	0	0	30178.1	42815.6	0	27344	0	0	30615.7	19763.5
	POS	147.053	1.608			ID483	C5 H9 N O4	ID483	2.01387e+06	693943	0	0	0	1.28819e+06	1.68209e+06	1.42827e+06	1.74157e+06	1.34473e+06	547949	1.0156e+06	955744	960864	1.40283e+06	426232	1.27748e+06	0	0	0	0	1.31132e+06	1.27519e+06	1.85529e+06	1.22209e+06	1.03584e+06	1.74429e+06	884852	0	1.02189e+06	837622	866739	0	1.71163e+06	1.70782e+06	2.07259e+06	1.71426e+06	2.29614e+06	981198	980436	1.1075e+06
	NEG	277	6.572			ID4830	C7 H7 N3 O7 S	ID4830	0	0	0	0	0	0	0	0	0	0	0	0	0	0	0	0	0	0	0	0	0	0	36828.2	0	37134	38012.4	0	35887.7	0	47988.8	0	0	0	0	0	0	0	37078.6	0	0	38092.2
	POS	149.047	1.217			ID485	C8 H7 N O2	ID485	0	0	0	0	0	54166.9	0	112116	0	0	0	0	0	0	0	0	49061	0	0	0	0	0	58304.3	0	208387	106378	0	290574	0	241380	230764	98798.4	0	187540	0	0	186576	74318.4	149114	81107.4	91325.3
	NEG	163.03	9.109			ID4854	C5 H9 N O3 S	ID4854	0	26735	0	0	0	34950.6	0	62272.2	0	52236.4	0	38101.6	36272.1	36416.8	49879.8	0	46692.3	0	0	0	0	0	51490.2	0	33938.4	49375	0	24041.2	0	30599.8	44114.1	0	0	35325.7	22087.4	22945.9	0	59363.8	40233.4	43581.9	47352.2
	NEG	397.998	0.621			ID4863	C5 H11 N4 O15 P	ID4863	0	0	0	0	0	0	0	0	0	0	0	0	0	0	0	0	0	0	0	0	0	0	39136.3	0	0	0	0	0	0	0	0	0	0	46840.4	0	58363.2	39052.8	58416.7	0	0	0
	NEG	428.189	6.266			ID4871	C17 H32 O12	ID4871	0	0	0	0	0	0	0	0	43813	49358.8	51344.7	51676.7	51368	53005	53271.9	43448.8	0	0	0	0	0	0	0	0	0	0	0	0	0	0	0	0	0	0	0	0	0	0	0	0	0
	NEG	432.199	6.878			ID4875	C16 H28 N6 O8	ID4875	0	0	0	0	0	0	0	0	0	48785	51001.9	43143.2	50245.7	36711.1	48359.3	0	0	0	0	0	0	0	0	0	0	0	0	0	0	0	0	0	0	0	0	0	0	0	0	0	0
	NEG	388.106	9.269			ID4877	C15 H16 N8 O3 S	ID4877	0	24126.1	0	0	0	43090.3	0	0	0	54563.2	0	0	46547.3	0	45135.2	0	41851.3	0	0	0	0	0	24720.5	0	29455	19897.5	0	27313.5	0	24515.9	22873	0	0	25161.7	37543	0	23894.1	0	0	28843.7	0
	NEG	296.11	4.325			ID4880	C11 H20 O9	ID4880	0	0	0	0	0	0	0	0	0	44397.7	0	42627.2	22743.2	38431.2	43015.2	0	0	0	0	0	0	0	0	0	0	0	0	0	0	0	0	0	0	0	0	0	0	0	0	0	0
	NEG	291.094	5.029			ID4883	C11 H17 N O8	ID4883	0	22689.9	0	0	0	33041.8	0	30400.4	0	27180.1	0	54811.8	18836.5	48348.6	30920.6	0	0	0	0	0	0	0	36103.8	0	0	0	0	0	0	0	0	0	0	19214.2	32896.4	23751.6	23415	0	0	0	0
	NEG	425.918	0.395			ID4889	C17 H6 N4 S5	ID4889	17793.2	13052.7	0	0	0	22458.5	57148.1	0	28398.4	16984.2	0	0	0	0	0	30336.9	19132.3	0	0	0	0	57452.3	23521.9	46301.5	17454	0	0	24676	0	25917.2	23941.7	39172.7	0	19351.7	23001.2	26235.2	25025.7	0	16390.8	16899.9	20249.6
	NEG	172.035	1.918			ID4891	C3 H4 N6 O3	ID4891	42604.4	0	27531.7	0	0	0	0	0	29123.9	0	0	0	0	0	0	0	0	0	0	0	57661.1	0	0	22794.9	0	0	47116.3	0	0	0	0	0	0	0	0	0	0	0	32954.9	33417.7	31956.4
	NEG	247.021	1.613			ID4892	C6 H17 Cl N O P3	ID4892	0	0	0	0	0	0	0	0	0	0	0	0	0	0	0	0	0	0	0	0	0	0	0	0	51142	41050.5	0	0	0	34628.8	34525.3	0	0	0	0	0	0	0	47614.8	33017.2	55355.8
	NEG	317.068	6.571			ID4899	C11 H15 N3 O6 S	ID4899	0	0	0	0	0	56561.9	0	0	0	0	0	0	0	0	0	0	24843.5	0	0	0	0	0	0	0	21567.8	20591.1	0	0	0	33927.2	29778.4	0	0	34393.5	29534.2	0	33956.3	0	20408.4	31076.7	22436.1
	POS	102.031	1.116			ID49	C4 H6 O3	ID49	0	0	0	0	0	0	0	0	0	0	0	0	0	0	0	0	0	0	0	0	0	0	0	0	0	0	0	0	0	0	0	2.11019e+07	2.31057e+07	1.10718e+07	2.52889e+07	3.62874e+07	1.84724e+07	4.30459e+07	0	0	0
	NEG	301.896	0.585			ID4906	C H3 O14 P S	ID4906	39198	50614.7	41922.7	44994.8	42259.3	43098.1	39697.7	46302.8	0	37588.4	41094	41875.6	43367.6	43902.9	43283.9	0	42870.9	36463.8	41699.8	41553.3	45396.5	40457.9	38097.7	38672.8	36420.3	39071.5	34729.1	39761.4	40789.4	44943.8	42506.4	51272.9	39889.1	39062.3	41334.7	39059.9	39630.9	0	42798.1	38585.4	38870.1
	NEG	171.053	1.624			ID4912	C7 H9 N O4	ID4912	38734.6	0	0	0	0	0	0	37227.8	40021.9	38287.8	0	0	0	0	38976.8	0	36710.4	0	0	0	0	0	39021.4	35064.1	34101.5	0	41702	0	0	27843.3	0	0	0	48210.5	31547.3	53500.1	52389.6	51452.4	25471.3	0	33165.9
	NEG	472.214	4.733			ID4917	C17 H39 N4 O5 P3	ID4917	0	0	0	0	0	0	0	0	22585.4	42047.2	0	22807.5	25099.4	0	30129.3	50408.8	0	0	0	0	0	0	0	0	0	0	0	0	0	0	0	0	0	0	0	0	0	0	0	0	0
	NEG	216.172	10.784			ID4920	C12 H24 O3	ID4920	0	31168.7	0	0	0	42619.4	0	31328.7	21488.3	44569.7	41628.9	33651.7	32230.4	26464.5	30155.2	29708.6	0	0	0	0	0	0	40797	20848.7	0	40767.8	0	0	0	0	0	0	0	0	42348.6	35306	0	31845.4	49961.7	24272.2	50222
	NEG	262.036	6.57			ID4922	C9 H7 N6 O2 P	ID4922	0	39810.2	0	0	0	0	0	0	0	0	0	0	0	0	0	0	0	0	0	0	0	0	0	0	0	29459.4	0	0	0	49676.1	0	0	0	0	0	0	0	0	33505.5	38502.9	31337.1
	NEG	417.147	4.735			ID4926	C10 H23 N7 O11	ID4926	0	0	0	0	0	0	0	0	28118.7	37106.8	35415.2	37537	38873.7	40410.6	37574.6	24928.3	0	0	0	0	0	0	0	0	0	0	0	0	0	0	0	0	0	0	0	0	0	0	0	0	0
	POS	381.858	0.639			ID493		ID493	0	1.41301e+06	1.17261e+06	1.66018e+06	1.11285e+06	956138	0	818166	1.48174e+06	0	0	846596	977833	1.24426e+06	0	1.21798e+06	934504	1.12748e+06	1.09885e+06	1.11843e+06	0	0	0	0	0	0	0	0	0	1.29895e+06	0	1.23946e+06	1.67788e+06	770375	0	0	958107	0	1.66189e+06	0	1.56286e+06
	NEG	133.93	0.388			ID4930		ID4930	28452.8	0	19164.9	20652.9	0	0	0	0	0	22308.5	25994.1	21851.5	27314.2	25261.9	20154.9	0	27023.7	16433.1	0	17595.7	23323.7	0	23838.8	18305.7	25505.9	27692.2	27767.1	25476.7	0	0	0	40133.7	16050.9	0	30445.6	26514.2	0	36955.3	26925.3	0	38838.7
	NEG	217.055	6.732			ID4935	C6 H12 N5 P S	ID4935	0	0	0	0	0	38587.9	0	29599.8	0	0	0	0	0	0	0	0	0	0	0	0	0	0	32049.4	0	34165	31175.9	0	41193.4	0	44636.3	41133.4	36406.5	0	49367.3	0	37906.7	46624.5	45515.3	33957.8	0	35234.9
	NEG	303.863	0.59			ID4952	C2 H5 Cl2 O7 P3	ID4952	0	0	0	37086	0	0	37224.3	0	43042.9	0	44302.9	0	0	0	0	0	39180.6	0	0	0	0	40643.8	33848.1	42243.8	36568.2	0	43816.4	0	38727.9	0	0	0	0	32070.4	0	31963.7	29742.2	31010.1	35572.8	36301.3	0
	NEG	237.099	8.076			ID4966	C12 H15 N O4	ID4966	0	0	0	0	0	0	0	19664.8	0	0	0	0	0	0	0	0	0	0	0	0	0	0	19093	0	0	0	0	0	0	0	0	0	0	46436	0	21970.8	33377.2	21333	0	0	0
	NEG	559.775	0.588			ID4976	C H N6 O17 P S5	ID4976	0	0	35807.7	37395.9	35382.5	37063.3	37188.3	31076.9	28091	37662.7	40154.2	38977.6	35748.9	37108.5	39511.6	36174.9	34621.7	0	40004.2	38645.5	42506.9	41489	34545.1	35508.4	0	36404.1	38851.1	37909.4	40920.6	40455.3	38847.2	24357.2	38515.1	36199	40129.1	36365.7	36997.3	30422.2	43718.5	40627.7	35876.3
	NEG	439.817	0.588			ID4989	C6 H7 N2 O5 P3 S5	ID4989	40219.1	0	36398.8	38023.9	0	40016.3	41268.1	35748	43522.9	39439	40010.3	39190.4	38651.9	38278.2	37997.6	35484.4	39411.7	38212.7	41806.5	40276.1	40436.8	42490.3	38888.2	43260.3	37882.4	38848.2	40748.9	40757.7	41451	41427.1	38844.3	25582.3	40524.9	38657.6	40488.8	39034.7	40403.6	35750.2	40635.1	42853.4	37412.8
	POS	176.043	0.838			ID499	C5 H8 N2 O5	ID499	922394	102751	0	0	0	119417	1.47214e+06	118196	1.16025e+06	676371	99914.4	0	365831	0	696104	265636	304089	0	0	0	31395.9	1.37869e+06	329361	1.9541e+06	92446.2	129707	932951	168673	0	261030	211546	157065	0	0	271755	140539	90689.7	0	0	96565.8	82289.5
	NEG	341.953	0.385			ID4994	C9 H8 Cl O10 P	ID4994	0	22204.3	29535.3	33634	31082.7	0	0	0	0	20884.2	25357.3	28928.6	25148.7	24000.9	28152.6	0	29753.4	31352	43799.3	36483.6	32719	0	0	0	0	23246.5	29299.1	0	0	0	0	0	29144.4	0	0	0	0	0	0	0	0
	NEG	305.035	7.574			ID4997	C14 H11 N O5 S	ID4997	0	0	39614.1	39549.7	32539.4	0	0	0	0	0	32404.4	26196.2	23419.5	0	23036.5	0	0	42896.8	0	42361.6	29001.3	0	0	0	0	0	0	0	30357.2	0	0	0	28346.7	0	0	0	0	0	0	0	0
	POS	140.047	7.102			ID500	C7 H8 O3	ID500	425217	0	0	178533	0	186880	331462	123819	609446	143584	56303.8	0	107324	0	0	0	391368	0	0	0	0	528043	185218	0	163542	0	529466	247844	0	266684	237729	57101.3	0	278258	394032	183167	311167	174843	148467	176813	0
	NEG	191.025	1.709			ID5000	C6 H9 N O4 S	ID5000	0	0	0	0	0	0	0	0	0	39726.5	37655.5	41188.9	40803.7	41172	39434.8	0	0	0	0	0	0	0	0	0	0	0	0	0	0	0	0	0	0	0	0	0	0	0	0	0	0
	POS	214.067	0.602			ID501		ID501	0	0	0	0	0	0	0	493505	0	84063.5	0	0	0	0	0	0	572348	0	0	0	0	0	822515	0	1.08849e+06	1.10442e+06	0	934884	0	915542	912672	867417	0	2.1172e+06	0	1.0491e+06	1.08819e+06	2.09964e+06	823098	151295	287917
	NEG	224.006	1.925			ID5011	C2 H5 N6 O5 P	ID5011	29274.8	0	0	0	0	0	0	0	0	0	0	0	0	0	0	0	0	0	0	0	0	0	0	34686	0	0	37922.7	0	0	0	0	0	0	0	0	0	0	0	38837.5	35784.3	27386.9
	NEG	319.858	0.588			ID5051	C4 H4 Cl N2 O3 P3 S2	ID5051	34934.6	0	29042.5	31520	31052.6	30552.3	33912.3	32072.1	34186	36187.9	36118.6	31376.1	32669.6	31153.8	32707.1	0	34196	28878	33287	32877	32275.1	33854	29758.2	29824.1	29091.2	34064.4	28507.2	27368.5	33066.4	31011	29223.8	0	33208.7	32643.4	32056.6	26099.5	30864.1	29134.3	32821.9	36951.1	33702
	POS	142.026	1.696			ID507	C6 H6 O4	ID507	0	0	0	0	0	0	0	0	0	0	0	0	0	0	0	0	0	0	0	0	0	0	0	0	0	0	0	0	0	0	0	0	1.19842e+06	1.02564e+06	1.30419e+06	0	898324	2.36474e+06	0	0	0
	POS	341.131	3.781			ID508	C12 H23 N O10	ID508	0	0	1.5755e+06	0	1.62278e+06	0	1.75372e+06	0	0	0	0	0	0	0	0	0	1.92245e+06	1.88424e+06	0	0	0	1.4364e+06	0	0	1.28171e+06	1.41966e+06	0	0	1.3909e+06	1.18304e+06	1.23787e+06	0	0	0	0	0	0	0	0	0	0
	NEG	444.183	5.204			ID5112	C18 H28 N4 O9	ID5112	0	0	0	0	0	0	0	0	0	31693.1	30086.9	30703.9	31296.4	29194.2	29342.8	29400.2	0	0	0	0	0	0	0	0	0	0	0	0	0	0	0	0	0	0	0	0	0	0	0	0	0
	POS	72.021	1.435			ID512	C3 H4 O2	ID512	769571	0	0	0	0	1.47224e+06	0	0	609149	912810	0	0	397687	0	600719	0	0	0	0	0	0	1.52054e+06	0	1.79519e+06	0	0	731694	826860	0	1.17758e+06	0	0	0	0	2.00064e+06	899830	850139	992099	0	0	0
	NEG	486.23	7.981			ID5129	C20 H38 O13	ID5129	0	0	0	0	0	0	0	0	26422.4	27209.7	27254	27324.1	29082.7	28600.2	29033.1	26565.6	0	0	0	0	0	0	0	0	0	0	0	0	0	0	0	0	0	0	0	0	0	0	0	0	0
	POS	341.131	3.976			ID513	C12 H23 N O10	ID513	0	1.03964e+06	1.70017e+06	1.55156e+06	0	0	0	1.21817e+06	0	0	0	0	0	0	0	0	0	0	1.94602e+06	0	1.88642e+06	0	1.71808e+06	1.43917e+06	1.7668e+06	1.57203e+06	1.80778e+06	0	0	0	1.51697e+06	0	0	0	0	0	0	0	0	0	0
	NEG	387.845	0.586			ID5132	C5 H7 Cl O8 P2 S3	ID5132	0	0	0	24573.8	25686.6	25443.3	22859.9	23086.7	27610.9	26099.6	26027.7	25735.6	26227.3	24449.2	24836.2	0	26830.8	26725.2	28888.8	23392.3	28386.3	26187.6	0	24965.8	27915.9	0	23712.1	26638.6	23406	29176.4	24347.9	0	25295.2	25421.7	23284.9	25576.5	25797.3	24984.6	27492.6	28740.1	0
	NEG	456.22	8.297			ID5184	C19 H36 O12	ID5184	0	0	0	0	0	0	0	0	24412.7	23013.8	20254.2	21728.7	22658.4	21917.2	21988.9	19856.2	0	0	0	0	0	0	0	0	0	0	0	0	0	0	0	0	0	0	0	0	0	0	0	0	0
	NEG	461.173	5.125			ID5187	C19 H34 N3 O4 P3	ID5187	0	0	0	0	0	0	0	0	29226.8	27409.6	17933	19241.3	19551.1	18503.8	18132	15985.1	0	0	0	0	0	0	0	0	0	0	0	0	0	0	0	0	0	0	0	0	0	0	0	0	0
	NEG	340.018	9.118			ID5189	C13 H12 N2 O5 S2	ID5189	0	0	0	0	0	0	0	0	21938.9	19635.5	23225	20650	0	20542.1	19477	18124.1	0	0	0	0	0	0	0	0	0	0	0	0	0	0	0	0	0	0	0	0	0	0	0	0	0
	POS	166.03	0.991			ID519	C5 H10 O4 S	ID519	560042	0	0	0	0	333193	0	628256	152975	0	0	0	0	0	0	0	204144	0	0	0	0	0	0	76216.7	404552	0	385121	254700	0	363756	535909	299961	0	0	401015	0	135307	0	403338	234793	0
	POS	210.052	1.675			ID521	C10 H10 O5	ID521	506436	0	0	536877	504599	0	0	0	0	0	0	0	0	0	0	0	0	0	573752	597741	0	0	0	0	0	0	0	0	0	0	0	1.11856e+06	0	1.02645e+06	1.49698e+06	1.574e+06	1.24227e+06	1.47122e+06	0	0	0
	NEG	381.879	0.584			ID5214	C8 H Cl N2 O10 P2	ID5214	0	0	0	18063.4	0	0	0	18579.9	0	19377.7	0	18851.2	0	0	0	0	20166.3	0	0	0	21121.6	20235.8	17954.1	0	0	19587.8	0	0	0	19843.2	19152.6	0	0	0	0	0	0	18808.2	20705.7	20787.9	0
	NEG	381.163	5.232			ID5228	C15 H27 N O10	ID5228	0	0	0	0	0	0	0	0	0	18741.4	17594.3	17840.4	18778.4	0	0	0	0	0	0	0	0	0	0	0	0	0	0	0	0	0	0	0	0	0	0	0	0	0	0	0	0
	POS	197.09	0.614			ID526	C6 H15 N O6	ID526	181095	141436	0	0	101975	134812	325697	164811	363328	93512.5	157305	0	103403	83450.3	161951	0	213792	204494	71789.8	124022	0	306337	285957	1.90467e+06	0	118481	289919	0	0	0	0	0	0	360038	382035	497330	227498	448014	0	124838	180898
	POS	185.985	2.222			ID531	C3 H8 O5 P2	ID531	0	0	155491	0	182255	0	0	0	765265	288274	0	1.26146e+06	0	0	472721	2.0876e+06	0	0	0	158563	182554	0	0	0	0	0	0	0	0	0	0	0	0	0	0	0	0	0	212934	841899	0
	POS	322.003	0.608			ID533	C7 H16 O8 P2 S	ID533	469732	681446	434438	421016	483331	652060	621316	814101	483456	561763	267563	430651	443898	481139	773681	547605	1.22361e+06	938148	0	657620	411536	653446	1.36583e+06	1.82462e+06	516283	476149	487009	169401	0	165964	264898	219136	0	1.48572e+06	1.31193e+06	1.9269e+06	1.23867e+06	1.78136e+06	417350	469210	684000
	POS	126.043	1.877			ID540	C5 H6 N2 O2	ID540	628190	393900	199430	269033	233304	605236	531125	717812	813618	292823	237917	647754	280706	580883	245785	1.91252e+06	447763	187556	0	175682	196903	686529	643606	515567	614432	712794	360517	622127	70259.1	731968	0	277928	0	822816	532003	603223	625142	663455	909628	0	1.31338e+06
	POS	341.131	4.09			ID556	C12 H23 N O10	ID556	0	0	0	0	0	0	0	0	0	1.07217e+06	0	0	0	0	0	0	0	0	0	0	0	0	0	1.44039e+06	1.6732e+06	1.3713e+06	1.80769e+06	1.49385e+06	0	1.43946e+06	1.32014e+06	0	0	0	0	0	0	0	1.04344e+06	0	0
	POS	124.063	0.57			ID557	C6 H8 N2 O	ID557	0	597232	0	0	0	731222	0	704852	209557	168723	694872	211685	150518	211101	54878.5	148589	804064	0	0	0	164761	141710	1.01877e+06	101097	1.16694e+06	1.70656e+06	82387.3	1.53365e+06	0	1.36318e+06	946652	455914	0	1.01036e+06	937659	1.76661e+06	876104	1.61915e+06	1.18645e+06	996913	1.25711e+06
	POS	231.91	0.569			ID558	C2 H3 O7 P3	ID558	998968	1.75262e+06	1.19331e+06	1.09817e+06	1.10543e+06	1.08092e+06	896204	1.08445e+06	978213	1.10561e+06	996331	1.09479e+06	1.17555e+06	1.20345e+06	1.06352e+06	1.1488e+06	1.09448e+06	957997	1.20994e+06	1.08914e+06	1.14574e+06	985349	1.05368e+06	850962	1.10176e+06	1.10459e+06	901824	1.31925e+06	1.08369e+06	1.1115e+06	1.16894e+06	1.65743e+06	1.1093e+06	1.08928e+06	1.06485e+06	1.01402e+06	1.0677e+06	1.05977e+06	1.13008e+06	1.13221e+06	1.14485e+06
	POS	120.065	0.604			ID566	C2 H8 N4 O2	ID566	0	407131	0	0	520510	467595	0	0	0	481238	0	0	511675	519708	502021	0	487901	512567	530489	551046	554825	0	0	0	479091	526493	0	493112	0	528128	527488	456586	538151	0	476395	0	0	0	479256	0	512045
	POS	260.029	0.945			ID568	C6 H13 O9 P	ID568	0	0	0	0	0	0	0	0	336623	341954	0	607373	558047	754960	565487	0	0	0	0	0	0	0	0	0	0	0	0	0	0	0	0	0	0	0	0	0	0	0	0	0	0
	POS	175.066	2.062			ID569	C7 H13 N O2 S	ID569	161623	88027.7	595625	1.12064e+06	1.72751e+06	113402	177890	139628	268919	150651	444412	213310	125795	225455	112651	771201	316791	1.24208e+06	0	951968	559520	176316	190543	210700	237715	263608	215292	474187	0	516606	379420	307695	0	529329	169290	146379	521572	173660	444102	473650	786703
	POS	98.0366	3.973			ID573	C5 H6 O2	ID573	956811	0	0	0	0	0	1.04308e+06	916999	0	0	0	0	0	0	0	0	1.6317e+06	0	0	0	0	1.23694e+06	1.64357e+06	990022	1.26157e+06	1.38909e+06	1.45051e+06	1.43663e+06	1.09096e+06	1.21887e+06	1.1907e+06	0	0	0	0	0	0	0	739933	626073	0
	POS	230.04	0.682			ID586	C5 H14 N2 O4 S2	ID586	0	0	0	0	0	0	0	0	1.28682e+06	235047	0	0	52863.9	72977.8	0	120377	0	0	0	0	0	1.10743e+06	0	821311	522526	0	376002	716351	0	111213	98092.8	1.52216e+06	0	0	0	0	0	0	0	0	0
	POS	98.0366	3.783			ID603	C5 H6 O2	ID603	0	0	0	0	0	0	0	0	0	0	0	0	0	0	0	0	0	0	0	0	0	0	0	1.01794e+06	1.20758e+06	1.52867e+06	1.55128e+06	1.3754e+06	0	1.07587e+06	1.12355e+06	0	0	0	0	0	0	0	0	0	0
	POS	175.048	1.371			ID606	C6 H9 N O5	ID606	1.13946e+06	782309	0	0	0	1.01375e+06	0	798551	366235	430956	305586	170854	231045	145504	243779	225961	1.00805e+06	0	0	0	224803	0	1.21981e+06	281865	446636	971990	214179	463970	310141	0	471690	0	0	495528	530432	0	366498	0	1.13127e+06	351725	1.48794e+06
	POS	154.074	3.093			ID610	C7 H10 N2 O2	ID610	0	0	0	0	0	0	0	128945	0	0	244581	0	0	0	0	0	0	0	0	0	0	0	97004.7	0	170950	1.55886e+06	0	198436	0	1.07111e+06	290171	0	0	392574	0	167877	92831.2	204745	168716	0	0
	POS	78.0138	0.837			ID612	C2 H6 O S	ID612	721602	300641	715941	1.49849e+06	822975	350460	446215	576895	716616	390108	639428	317225	352601	843180	265959	418032	337432	822174	476212	897337	684940	534482	613770	517163	1.03816e+06	598135	947571	846117	853874	571605	510635	485420	155016	240777	0	303957	186144	397932	606631	527640	692098
	POS	234.052	4.36			ID615	C6 H11 N4 O4 P	ID615	0	361781	0	0	0	0	0	0	880461	917855	1.03653e+06	712424	137487	815760	978613	1.04284e+06	0	0	0	0	0	0	0	545997	495845	0	0	0	0	654840	0	0	0	0	0	0	0	0	957713	679839	841010
	POS	237.067	0.679			ID619	C8 H15 N O5 S	ID619	0	360774	0	0	0	331777	0	50661.7	0	191024	0	0	115890	0	226797	0	1.4157e+06	0	0	0	0	57964.9	177620	0	334048	157511	0	1.02558e+06	0	850875	464863	423892	0	1.15859e+06	381751	108034	949383	0	492019	397773	110516
	POS	161.051	1.108			ID62	C6 H11 N O2 S	ID62	1.10574e+06	1.08552e+07	0	1.60049e+06	380271	1.75888e+07	1.7596e+06	5.64805e+06	1.93235e+06	1.07441e+07	1.82628e+06	1.68017e+06	7.16168e+06	1.89851e+06	8.79661e+06	3.28809e+06	2.39562e+07	0	0	0	0	1.1476e+06	9.67923e+06	244431	1.35508e+07	1.14838e+07	248092	2.46484e+07	683733	2.57637e+07	1.95975e+07	5.59396e+06	0	2.94674e+07	1.24295e+07	4.76076e+06	2.57297e+07	6.11824e+06	1.23505e+07	1.71478e+07	1.18951e+07
	POS	179.079	1.403			ID621	C6 H13 N O5	ID621	601034	65962.7	130996	120966	151770	102786	715934	101490	821107	0	183844	0	0	229722	0	851098	116197	149094	0	62963	157127	562259	120339	968528	0	0	546218	0	0	0	0	0	0	146643	213990	0	0	175454	0	0	0
	POS	205.041	1.29			ID628	C7 H11 N O4 S	ID628	0	312175	0	0	0	345850	0	44662.7	0	330952	0	0	119295	0	220569	94133.9	1.27265e+06	0	0	0	0	50698.7	100497	0	173387	82947.1	0	1.24926e+06	0	1.57046e+06	829880	177224	0	1.23485e+06	1.14616e+06	59133.4	1.42383e+06	84114.1	268852	671104	150066
	POS	119.959	0.714			ID63		ID63	0	0	1.71134e+07	2.89886e+07	2.18229e+07	0	0	0	0	5.33327e+06	2.12626e+07	1.51579e+07	1.38096e+07	1.33932e+07	0	7.28723e+06	0	0	1.46876e+07	2.21066e+07	2.94381e+07	0	0	4.01082e+06	0	0	0	0	1.59344e+07	0	0	0	8.36087e+06	0	0	0	0	0	3.24617e+06	0	0
	POS	185.069	1.683			ID631	C8 H11 N O4	ID631	0	0	0	0	0	0	0	0	0	0	0	0	0	0	0	0	0	0	0	0	0	0	0	0	0	0	0	0	0	0	0	658718	0	0	0	704033	816621	947382	0	0	0
	POS	242.011	2.208			ID633	C7 H6 N4 O4 S	ID633	0	0	0	0	0	0	0	0	75500	22448.9	0	495691	58099.4	483561	44867.6	1.43101e+06	0	0	0	0	0	0	0	0	0	0	0	0	0	0	0	0	0	0	0	0	0	0	0	74084.4	0
	POS	337.894	0.716			ID635		ID635	526305	0	1.04929e+06	1.12118e+06	0	0	0	0	633149	0	0	0	747390	675713	697063	0	0	991626	701480	1.04894e+06	1.09356e+06	0	0	0	0	0	0	0	1.33279e+06	0	0	0	145366	0	0	0	0	0	0	871837	821857
	POS	203.079	4.347			ID640	C8 H13 N O5	ID640	125429	0	495494	544044	0	0	293868	432912	0	0	1.12105e+06	0	0	0	139047	0	363712	0	400653	0	0	311710	450845	609341	0	713658	0	1.08761e+06	384035	0	0	0	0	0	0	0	0	0	0	0	0
	POS	186.05	1.34			ID643	C4 H6 N6 O3	ID643	0	271687	0	0	0	407110	0	469962	0	128707	0	58845.2	121944	61849	104915	0	354729	0	0	0	0	0	450373	0	0	478510	0	410568	0	429013	382195	0	0	349387	247155	279591	324397	244978	420837	315556	358603
	POS	175.066	2.221			ID646	C7 H13 N O2 S	ID646	0	83721.6	172582	227862	317589	378968	88600.6	437921	182969	227792	175701	156034	147467	152493	178589	670336	743655	442190	0	309095	177585	112851	291000	90878.3	348318	389457	69542.2	1.02392e+06	128587	1.23897e+06	947868	685576	139441	1.36435e+06	171509	380760	1.22552e+06	457207	586669	1.23061e+06	1.04833e+06
	POS	309.905	0.503			ID648	C4 H N4 O7 P3	ID648	0	0	295401	475487	558185	397596	446284	479099	411720	691473	0	674898	467606	0	557700	0	0	518702	0	0	0	213405	668265	182006	449384	599042	579771	310472	765092	480516	229519	0	741964	0	418503	0	553294	0	346508	0	289980
	POS	260.029	0.685			ID654	C6 H13 O9 P	ID654	57271.6	395155	195067	208496	224614	296997	135425	381165	0	22283.6	33913.1	0	48854.1	38391.1	39003.1	89791.3	348676	260941	1.36168e+06	192833	119507	97707.5	436333	160699	0	0	0	0	0	0	0	38269.8	427170	425466	581425	535349	474777	586370	135588	32338.2	32840.2
	POS	80.0261	1.104			ID658	C5 H4 O	ID658	0	0	0	0	0	0	0	0	0	0	0	0	0	0	0	0	0	0	0	0	0	0	0	0	0	0	0	0	0	0	0	0	1.17747e+06	274045	927975	1.05678e+06	533090	718330	0	0	0
	POS	158.069	0.572			ID660	C6 H10 N2 O3	ID660	0	0	0	0	0	271742	372252	390728	0	1.02005e+06	0	856135	694949	656944	406441	140318	984184	0	0	0	0	0	0	439527	1.24979e+06	510903	0	1.35871e+06	0	703989	415274	409964	0	0	0	0	480202	0	0	799401	274561
	POS	98.0366	4.091			ID661	C5 H6 O2	ID661	827472	684203	807522	0	0	918546	778280	749390	0	0	0	0	0	0	0	0	1.15628e+06	0	1.29761e+06	1.05885e+06	1.08257e+06	1.21672e+06	1.31121e+06	807360	1.01571e+06	1.10287e+06	1.1885e+06	1.36879e+06	1.01111e+06	1.15929e+06	1.10872e+06	0	0	0	0	0	0	0	750989	643999	435789
	POS	310.065	4.387			ID662	C10 H18 N2 O5 S2	ID662	66449.3	590205	0	0	0	682721	0	0	0	503400	0	0	441531	98219.4	384393	0	710597	0	0	0	0	0	78682	0	176965	78821.9	0	483491	0	406403	404099	0	0	355683	682366	0	298996	0	152579	348884	108437
	POS	531.216	4.356			ID668	C24 H37 N O10 S	ID668	0	0	326071	0	0	128649	0	0	228792	445404	319319	509307	0	756003	434239	262835	55430.2	241365	280474	232381	176750	0	53049.9	112329	150092	369126	101472	265942	154076	206295	323006	0	0	0	0	0	0	0	253471	332768	307170
	POS	270.073	4.09			ID669	C12 H14 O7	ID669	0	0	0	0	1.1913e+06	0	1.25807e+06	1.20083e+06	0	0	0	0	0	0	0	0	0	0	0	0	0	1.59667e+06	0	916159	1.10811e+06	805783	0	0	0	1.53854e+06	1.57885e+06	0	0	0	0	0	0	0	0	0	0
	POS	191.025	1.31			ID670	C6 H9 N O4 S	ID670	523359	404971	606219	668052	639458	562577	474715	519315	746599	1.07736e+06	1.26421e+06	1.12602e+06	1.11252e+06	1.15041e+06	1.13855e+06	785651	546740	502615	873867	571322	769485	538629	616943	398744	416667	413497	483437	336265	444070	380613	371078	151160	419011	243677	410806	336756	234337	327544	266314	248941	253524
	POS	277.873	0.635			ID677	C H N2 O7 P3 S	ID677	920578	844922	914571	0	680142	784852	848253	0	981478	0	987052	625749	0	0	0	0	0	1.04853e+06	0	0	0	823015	0	0	0	990868	1.24145e+06	826379	0	821688	922233	723867	731425	0	455372	0	587613	534436	788238	700077	835127
	POS	67.9748	0.361			ID682		ID682	0	0	1.16907e+06	0	0	958797	0	0	1.05103e+06	0	0	0	977502	946201	0	1.10343e+06	1.20301e+06	0	0	0	1.11214e+06	0	865896	1.03121e+06	0	0	0	822368	0	985234	0	0	0	0	0	0	0	828839	717389	906209	0
	POS	189.046	0.786			ID683	C7 H11 N O3 S	ID683	0	257842	0	0	0	355989	0	142164	0	326752	192540	83176.4	288913	106787	309137	0	769952	0	0	0	0	0	227748	0	0	283249	0	1.15021e+06	0	0	755548	418741	0	1.26335e+06	460543	264878	1.1394e+06	363551	430511	339190	170055
	POS	274	1.343			ID687	C6 H12 O8 P2	ID687	1.01971e+06	935746	0	0	0	437870	713970	0	130681	0	0	0	0	0	423671	0	0	0	50905.6	0	0	544202	0	917015	204428	0	1.14642e+06	0	0	0	0	664414	47751.3	0	0	0	0	0	0	74694.3	941166
	POS	406.99	1.342			ID691	C14 H2 N9 O5 P	ID691	706616	902820	0	0	0	872909	511321	0	206673	239923	0	0	186684	0	381507	0	0	0	0	0	0	615821	0	849443	0	0	972483	0	0	0	0	301596	0	0	0	0	0	0	0	81367.1	0
	POS	118.011	0.361			ID692		ID692	0	778105	1.06385e+06	0	1.02899e+06	0	958751	856297	933764	0	873512	0	0	0	985430	0	1.10027e+06	0	986865	0	863920	892647	0	0	0	0	0	0	859308	0	0	0	0	626588	0	684835	0	756689	0	0	655487
	POS	64.0034	0.371			ID693		ID693	0	0	0	0	0	0	0	0	0	0	0	0	0	0	0	1.13041e+06	250083	0	0	1.0342e+06	970265	0	946521	0	0	0	0	0	0	0	0	0	0	0	0	0	0	0	0	0	0
	POS	319.857	0.62			ID695	C H3 Cl O11 P2 S	ID695	856617	325262	884400	604458	557986	974082	760736	817460	559244	812593	618922	850471	755300	0	747989	807440	631617	570736	823891	674214	899509	787437	763496	0	825648	886461	685514	946235	1.2657e+06	815828	716576	504972	961745	0	0	0	637237	0	891187	770485	611759
	POS	85.0526	0.799			ID697	C4 H7 N O	ID697	0	0	0	0	0	0	0	0	0	0	0	0	0	0	0	282480	0	0	0	0	0	0	0	0	0	0	0	0	0	0	20902	0	0	0	0	0	0	0	0	258772	206551
	POS	170.08	1.599			ID699	C6 H10 N4 O2	ID699	0	510602	0	0	31254.8	204941	0	77248.4	0	0	0	0	47207	0	59203.3	867965	326771	0	0	0	0	64559.7	125585	0	79956.9	86763	0	214769	0	415892	91993.4	1.14293e+06	0	884891	220956	136958	430408	300397	217180	0	43776.5
	POS	102.032	4.332			ID7	C4 H6 O3	ID7	0	3.10842e+07	3.49681e+07	0	0	0	4.39465e+07	4.20865e+07	0	0	0	0	0	0	0	0	0	0	0	0	0	0	0	3.2652e+07	5.83466e+07	5.83381e+07	5.15944e+07	5.25516e+07	0	6.29039e+07	7.17423e+07	0	0	0	0	0	0	0	3.92063e+07	7.41818e+07	6.74944e+07
	POS	213.111	0.572			ID708	C9 H15 N3 O3	ID708	0	0	0	0	0	182003	0	344523	0	0	109540	0	0	0	0	0	271525	0	0	0	0	0	0	0	651062	875120	0	708115	0	1.20194e+06	617894	148179	0	0	0	0	0	598787	500375	0	187062
	POS	195.1	0.593			ID716	C9 H13 N3 O2	ID716	0	0	0	0	0	0	0	119513	0	0	51601.2	0	0	0	0	0	0	0	0	0	0	0	613036	0	643459	349093	0	0	0	0	0	56026.7	0	1.15479e+06	110095	821807	687923	683275	0	51375	0
	POS	56.0264	2.165			ID719	C3 H4 O	ID719	592484	0	0	0	900741	0	0	0	0	0	229286	0	0	122285	0	568203	0	800042	0	928926	1.11206e+06	447718	469294	0	0	0	0	0	0	0	0	0	0	0	0	0	0	0	0	0	0
	POS	229.204	9.536			ID727	C13 H27 N O2	ID727	63250	49881.6	47836.1	48504.9	50801	61808.3	58653	70595.8	0	0	0	0	0	0	0	0	0	0	0	0	0	0	0	0	0	0	0	0	0	0	0	652155	472575	821614	1.11448e+06	1.16688e+06	784952	1.11248e+06	61650.1	77283.2	68141.8
	POS	403.84	0.575			ID735		ID735	902500	929452	955914	750875	943774	894421	744660	904626	923424	994232	944964	959744	951174	961171	707727	725614	820224	874236	836169	950948	1.02613e+06	964704	873974	644612	0	0	914693	0	1.11233e+06	0	998066	816536	0	769644	694700	725979	690439	624330	998021	1.00795e+06	0
	POS	260.137	5.204			ID738	C11 H20 N2 O5	ID738	0	398994	0	0	0	483995	89833.3	211815	0	847134	84134.2	115129	557540	122919	750102	0	875125	0	0	0	0	37381.4	281137	0	262406	258871	0	564820	0	708447	560850	374780	0	731534	593369	300050	697422	279036	377676	1.06498e+06	321630
	POS	84.021	1.049			ID74	C4 H4 O2	ID74	0	0	0	0	0	0	0	0	0	0	0	0	0	0	0	0	0	0	0	0	0	0	0	0	0	0	0	0	0	0	0	1.29206e+07	1.92594e+07	1.41529e+07	2.16368e+07	2.26717e+07	1.5486e+07	2.38483e+07	0	0	0
	POS	172.071	2.912			ID745	C4 H8 N6 O2	ID745	94001.8	0	0	0	0	0	0	0	0	0	0	0	161048	0	0	168610	123611	101784	98562.3	0	0	96565.6	0	0	265101	0	0	0	0	0	0	0	0	0	347353	0	191177	323907	0	0	0
	POS	218.995	2.176			ID747	C7 H2 N5 O2 P	ID747	0	0	103426	130754	124443	0	0	0	68550.5	0	541993	363791	0	355439	0	1.04752e+06	0	0	0	0	0	0	0	0	0	0	0	0	0	0	0	0	0	0	0	0	0	0	0	97884.8	0
	POS	168.04	2.224			ID752	C4 H4 N6 O2	ID752	0	0	0	0	0	0	0	0	0	195078	0	0	159717	132355	233521	0	0	0	0	0	0	0	0	0	238554	0	0	1.05626e+06	0	988648	809657	0	0	0	0	0	0	0	486179	971829	798623
	POS	158.069	0.621			ID758	C6 H10 N2 O3	ID758	0	0	0	0	0	0	0	0	470664	413237	1.0102e+06	0	227750	229627	224415	0	0	0	0	0	0	826559	0	383156	881164	0	75847.7	754143	0	0	0	0	0	0	0	0	781814	0	0	582889	0
	POS	56.0264	4.348			ID761	C3 H4 O	ID761	343714	260356	369040	0	382347	398007	0	433428	0	974069	759336	980304	0	678996	759687	0	293945	0	0	0	0	0	0	525390	406684	534709	0	0	330781	598961	0	0	0	0	0	0	0	0	0	0	407490
	POS	188.116	0.644			ID778	C8 H16 N2 O3	ID778	0	32055.6	0	0	0	43893	0	57360.8	0	0	0	32924.4	30421.5	0	52998.8	0	0	0	0	0	0	0	0	0	0	0	0	0	0	0	0	0	0	0	0	0	0	0	76001.3	0	70758.4
	POS	274.102	3.199			ID779	C8 H14 N6 O5	ID779	0	0	0	0	0	0	0	0	0	801535	878829	370378	776573	0	833225	0	0	0	0	0	0	0	0	0	0	0	0	0	0	0	0	0	0	0	0	0	0	0	0	0	0
	POS	221.881	0.573			ID780	C H2 Cl O5 P3	ID780	605884	192987	700357	561947	869185	501324	655186	796560	892214	780839	782407	856901	550237	796981	573861	534104	530848	762616	422696	510379	521346	977718	817556	731409	836296	843238	964766	517598	473065	537848	548228	269437	577409	697652	719343	587447	763981	698344	891574	438372	512698
	POS	130.063	5.911			ID781	C6 H10 O3	ID781	610639	0	0	0	0	65215.3	476567	56323.8	895771	72515.1	0	0	0	0	0	901512	191943	0	0	0	0	639766	95239.8	897239	81078.1	39628.8	954226	95364.3	0	113807	94686.7	0	0	133888	144832	0	135996	72484.8	62174.5	68535.3	0
	POS	143.073	7.365			ID784	C10 H9 N	ID784	435887	0	366138	457674	339270	309186	120649	506694	208429	266700	268574	273104	391380	252180	339896	41515.2	0	0	916133	145631	410343	71782.5	0	171977	90524.6	169558	631047	0	0	134859	0	0	910783	0	254101	306774	151999	251764	88662	73344.2	0
	POS	245.09	5.002			ID785	C10 H15 N O6	ID785	0	520806	0	0	0	718273	0	765462	0	611348	0	979825	0	921991	687018	0	0	0	0	0	0	0	832535	0	0	0	0	0	0	0	0	0	0	0	697220	0	0	0	0	0	0
	POS	128.058	1.516			ID786	C5 H8 N2 O2	ID786	0	508129	0	0	0	365967	0	197474	0	0	0	0	0	0	102475	732327	389593	0	0	0	0	409653	169008	0	213638	207178	0	447787	0	813236	487256	731289	0	976673	755350	201018	691902	396047	408093	228963	205376
	POS	193.998	1.147			ID788	C5 H7 O6 P	ID788	327761	104338	255409	245811	246673	163644	0	125049	0	0	0	0	0	0	0	0	98147.9	0	0	0	220340	88913	137990	0	0	0	0	0	0	0	0	0	614970	0	0	0	0	0	0	0	0
	POS	346.087	0.762			ID79	C10 H14 N6 O8	ID79	2.62367e+06	1.71027e+06	0	0	0	2.3977e+06	4.90119e+06	0	0	0	0	0	0	0	0	0	0	3.24037e+06	0	1.60351e+06	0	6.03312e+06	0	0	1.39272e+06	1.72045e+06	0	0	0	0	1.364e+06	1.62019e+06	5.42234e+06	0	0	1.82979e+06	0	0	2.15877e+07	0	6.84433e+06
	POS	289.037	4.651			ID793	C9 H11 N3 O6 S	ID793	0	364862	35285.5	0	0	971091	0	276696	27351.9	140814	0	60317.2	65387.5	36513.7	98974.4	370622	411243	0	0	0	0	0	387723	0	312317	305109	0	223509	0	458336	383529	0	0	283907	905224	389008	277423	0	426999	420351	485008
	POS	141.027	0.356			ID795	C2 H7 N O6	ID795	0	650633	0	800643	948825	752551	817575	0	719722	660635	771780	795662	844880	786339	0	0	796994	808878	842455	819935	837891	798383	754013	0	0	0	750592	724533	764651	0	0	609697	554958	587141	0	573736	0	738558	493344	657623	548619
	POS	221.072	1.432			ID800	C8 H15 N O4 S	ID800	0	62405.4	0	0	0	257030	0	291249	0	178585	104657	75040.4	135010	66362.9	140891	64383.9	383151	0	0	0	0	0	186546	0	143033	159502	0	286123	0	390370	304252	181083	0	940522	126960	400153	976513	467477	197637	171582	180239
	POS	164.047	2.173			ID811	C9 H8 O3	ID811	542848	383505	564120	642662	645220	0	0	0	0	0	0	0	0	0	0	0	0	0	797729	535829	0	0	452791	0	0	0	0	0	0	0	0	370562	565879	538642	753226	509307	0	695014	0	0	0
	POS	161.99	1.311			ID813	C5 H7 O2 P S	ID813	0	0	0	0	0	0	0	0	0	0	0	0	138359	0	0	0	0	0	93095.4	0	0	0	0	0	0	489336	0	0	0	0	0	0	0	0	0	0	0	0	0	353899	483737
	POS	133.056	1.107			ID820	C5 H11 N O S	ID820	0	0	0	0	0	543352	0	0	0	0	0	0	0	0	0	0	760067	0	0	0	0	0	0	0	433340	0	0	799839	0	823126	585608	0	0	907782	392559	0	772887	0	395407	535869	376628
	POS	230.041	0.599			ID826	C3 H11 N4 O6 P	ID826	0	0	0	0	0	0	0	281633	0	0	0	0	0	0	0	0	0	0	0	0	0	0	427992	0	514623	528847	0	455477	0	475922	474809	411946	0	891279	0	392012	532229	815607	380390	0	157443
	POS	646.108	0.7			ID829	C23 H28 N4 O14 P2	ID829	293241	271532	131943	0	82514.5	301279	403861	282913	83410.4	0	0	0	23672.7	0	0	64521.7	287339	0	484491	36012.1	60158.7	169677	261250	100754	0	0	114175	0	0	0	0	0	627882	829645	635231	896118	811532	735385	0	0	0
	POS	84.021	0.961			ID83	C4 H4 O2	ID83	0	0	0	0	0	0	0	0	0	0	0	0	0	0	0	0	0	0	0	0	0	0	0	0	0	0	0	0	0	0	0	3.21646e+06	0	3.39592e+06	4.90108e+06	2.28965e+06	0	3.22409e+06	0	0	0
	POS	341.839	0.576			ID831	C3 H Cl O11 P2 S	ID831	0	0	0	0	0	540958	642185	530474	399946	534834	0	0	490552	384213	488289	492927	399595	323770	0	0	0	465642	535574	464335	595068	571186	384270	665939	0	636219	443012	334330	0	390292	432221	397378	422909	459685	0	0	324698
	POS	388.097	2.648			ID841	C12 H16 N6 O9	ID841	0	0	0	0	0	0	0	0	0	0	0	0	0	0	0	0	0	0	0	0	0	0	0	48532.3	0	0	0	0	0	0	0	0	0	0	0	0	0	0	812303	69225.5	154989
	POS	188.152	0.571			ID842	C9 H20 N2 O2	ID842	0	0	0	0	0	0	0	0	319730	70112.5	75648.4	42514.9	49753.4	47048.9	68866.4	75570.2	0	0	0	0	0	0	0	0	0	0	0	0	0	0	0	0	0	0	0	0	0	0	0	0	0
	POS	261.084	4.378			ID847	C10 H15 N O7	ID847	0	0	0	0	0	0	0	0	0	0	0	850157	534381	620430	383903	0	0	0	0	0	0	0	0	0	0	0	0	0	0	0	0	0	0	0	51814.5	0	0	0	0	0	0
	POS	243.121	0.604			ID854	C10 H17 N3 O4	ID854	0	0	0	0	0	0	0	0	0	0	0	0	0	0	0	0	0	0	0	0	0	0	654364	0	0	568260	0	0	0	0	0	0	0	832672	598996	798581	572349	754545	0	0	0
	POS	219.11	5.096			ID855	C9 H17 N O5	ID855	212951	0	0	0	0	0	873825	0	199713	31006.1	27083.2	28905.4	29946.3	0	30381.3	0	0	0	0	0	0	512720	0	548454	0	0	0	0	0	0	0	0	0	0	0	0	0	0	0	0	0
	POS	293.147	1.826			ID857	C12 H23 N O7	ID857	0	0	0	0	125553	139160	0	154848	467754	543604	537921	594574	562517	506087	560594	609948	0	0	0	0	0	0	0	0	0	0	0	0	0	0	0	0	0	0	0	0	0	0	0	0	0
	POS	234.052	1.684			ID858	C12 H10 O5	ID858	201553	130022	0	0	199443	0	0	66464.3	0	0	0	0	0	0	0	0	129884	255919	199336	0	185739	99271.6	0	0	0	0	0	0	93593.3	0	0	317710	0	0	0	483105	0	0	0	0	0
	POS	189.063	1.779			ID861	C7 H11 N O5	ID861	0	0	0	0	0	0	0	0	668463	571188	77808.9	223392	261741	218692	438756	0	0	0	0	0	0	0	0	0	614399	491755	491479	493046	0	538188	0	0	0	0	0	0	0	0	454804	342158	551737
	POS	237.067	0.754			ID866	C8 H15 N O5 S	ID866	0	145661	0	0	0	215393	0	40547	0	111964	110333	0	118915	0	124227	0	498556	0	0	0	0	29242.6	88567.8	0	224944	108470	0	522976	0	479682	309628	170351	0	817961	378373	122685	817458	148056	202742	173282	78783.4
	POS	301.011	5.279			ID868	C8 H15 N O5 S3	ID868	26526.8	44950.2	0	0	0	75382.1	0	0	0	120687	0	0	78174.6	0	89827.8	0	119845	0	0	0	0	0	0	0	84420	27860.4	0	325415	0	141805	214282	0	0	85935.1	90349.1	0	89793.1	0	54480.5	73216	0
	POS	701.12	4.338			ID869	C19 H29 N9 O16 P2	ID869	0	0	0	0	0	0	0	0	415312	0	0	320543	525717	531039	0	405274	0	0	0	0	0	0	0	0	0	0	0	0	0	0	0	0	0	0	0	0	118224	0	0	0	98025.6
	POS	184.035	0.616			ID871	C4 H4 N6 O3	ID871	170063	0	0	0	0	124028	151620	1.09129e+06	0	0	0	0	0	0	0	0	0	0	0	0	0	239328	0	0	191519	177100	0	0	0	0	71588.6	0	0	0	0	0	0	0	200190	0	0
	POS	274.127	0.666			ID874	C10 H18 N4 O5	ID874	0	32535.1	0	0	0	50098.1	0	0	156076	247796	166705	196412	260009	241382	403600	92907.9	0	0	0	0	0	0	0	0	0	33047.6	0	0	0	0	0	0	0	0	0	49183.6	0	42867.4	0	0	0
	POS	299.897	0.569			ID875		ID875	310730	756228	514718	393895	349082	347756	0	0	318513	453871	321351	478170	432679	428807	337370	376608	0	345608	490627	390253	478985	0	318925	303203	371566	390059	309532	0	347758	0	0	809459	344271	0	365269	0	327520	326634	388844	0	372215
	POS	175.03	0.787			ID88	C6 H9 N O3 S	ID88	0	5.51553e+06	0	0	0	7.21865e+06	326839	3.00044e+06	356129	6.52136e+06	0	2.00904e+06	5.83544e+06	2.4303e+06	5.8837e+06	0	0	0	0	0	0	1.3807e+06	4.88426e+06	118245	0	5.82566e+06	0	0	0	0	1.30095e+07	6.40217e+06	0	0	8.96474e+06	5.45284e+06	0	0	8.5974e+06	7.13103e+06	3.54714e+06
	POS	670.192	3.979			ID880	C25 H40 N2 O15 P2	ID880	0	0	0	0	0	0	0	0	0	0	0	0	0	0	0	0	0	0	0	0	0	0	0	0	723968	449472	0	0	0	664140	862910	0	0	0	0	0	0	0	428073	414128	0
	POS	158.055	0.686			ID881	C3 H6 N6 O2	ID881	0	0	448607	0	0	379661	0	348039	0	215044	119153	162093	220675	134440	445176	854274	225544	0	0	0	0	201623	477137	0	587872	363111	0	775342	0	562416	617196	283852	0	785424	177892	0	419083	413785	268484	299761	288296
	POS	224.068	1.66			ID883	C11 H12 O5	ID883	0	0	0	0	0	0	0	0	0	0	0	0	0	0	0	0	0	0	0	260717	0	137392	0	0	0	0	0	0	0	0	0	436258	722454	532801	690413	0	0	515004	0	0	0
	POS	200.066	2.201			ID885		ID885	0	0	0	0	0	0	0	0	0	95234.9	0	0	94705.1	57845.8	0	0	0	0	0	0	0	0	0	0	185670	144238	0	859677	0	719204	574706	0	0	0	0	0	0	0	350445	702660	543856
	POS	128.131	0.537			ID892	C7 H16 N2	ID892	677858	0	170531	349667	337238	0	192680	0	466409	0	78487.2	0	0	0	0	338809	0	0	0	0	294357	152855	0	98729.9	0	0	286825	0	0	0	0	0	0	0	0	0	0	0	0	0	0
	POS	442.823	0.941			ID893		ID893	446599	0	0	0	0	0	60848.2	0	0	0	0	0	0	0	0	0	43632.3	0	0	0	0	681072	38359.5	88872	56350.7	39784	45967	56060	0	56977.6	746960	0	0	0	0	0	0	0	42405.6	509486	45340.5
	POS	267.072	5.002			ID896	C8 H9 N7 O4	ID896	29687.5	0	185836	179266	136923	0	0	0	40666.6	0	339532	0	396204	0	0	64023	231418	88212.2	123492	78144.5	190406	0	0	64935.8	387596	386135	31678.9	254322	0	271000	216918	299664	24303.8	361472	0	509590	414148	399448	338134	219409	339871
	POS	124.063	0.353			ID898	C6 H8 N2 O	ID898	0	586347	0	0	0	672608	0	786982	0	0	120911	0	0	0	0	0	376892	0	0	0	0	0	777477	0	0	613654	0	730663	0	683760	644067	173437	0	567743	509663	602251	705050	650885	585202	467766	732705
	POS	137.048	6.447			ID905	C7 H7 N O2	ID905	362560	0	0	0	0	0	743597	0	480453	0	0	0	0	0	0	0	319098	0	0	0	0	646229	136052	640073	161291	0	224153	245114	0	291051	425030	249697	0	245047	0	131785	342012	163997	162802	335099	169366
	POS	110.048	1.599			ID906	C5 H6 N2 O	ID906	0	338061	0	0	25661.1	0	0	0	0	0	0	0	0	0	0	541771	238776	0	0	0	0	0	80139.6	0	0	0	0	0	0	0	0	799355	0	656655	0	100701	333294	220748	0	0	0
	POS	366.113	0.645			ID908	C10 H18 N6 O9	ID908	83084.9	52973.5	41320.2	41381.6	26596.1	45738.5	72657.7	39576.6	303683	225883	272832	149820	208162	61696.9	199053	50190	0	0	0	0	0	0	0	0	0	0	0	0	0	0	0	0	0	0	0	0	0	0	0	0	0
	POS	288.084	2.174			ID91	C12 H16 O8	ID91	0	7.58196e+06	0	1.32429e+07	1.59708e+07	0	6.28853e+06	1.1351e+07	0	0	0	0	0	0	0	0	0	0	0	2.34059e+07	0	0	0	0	0	0	0	0	1.09902e+07	0	0	9.13775e+06	1.45315e+07	1.09373e+07	0	1.19431e+07	6.19942e+06	1.69826e+07	0	0	0
	POS	205.041	1.615			ID914	C7 H11 N O4 S	ID914	0	165696	0	0	0	167542	0	0	0	140624	0	0	40411.4	0	81418.3	30973.6	665961	0	0	0	0	0	32945.7	0	66183.1	0	0	546809	0	501122	271685	116853	0	627915	545081	0	773741	0	79675.1	295458	46478.1
	POS	599.793	0.645			ID920		ID920	545704	426239	0	0	463865	207892	0	265387	0	0	0	0	332683	306761	0	0	0	0	316224	0	0	0	260944	0	0	0	0	0	0	0	0	0	372199	181528	0	157384	191799	170392	383578	0	0
	POS	269.039	2.634			ID927	C8 H15 N O5 S2	ID927	77451	199939	0	0	0	294691	0	0	0	243040	0	0	129210	0	168432	0	396908	0	0	0	0	0	51441.3	0	212805	76008.8	0	446528	0	306788	361181	0	0	0	284534	0	183894	0	163187	300170	0
	POS	162.052	2.394			ID93	C6 H10 O5	ID93	7.23536e+06	3.44905e+06	0	0	0	0	4.79268e+06	3.65644e+06	0	0	0	0	0	0	0	0	0	9.36522e+06	0	0	0	6.94646e+06	0	0	0	0	0	0	7.1444e+06	0	0	0	0	0	0	0	0	0	0	0	0
	POS	70.0418	4.355			ID932	C4 H6 O	ID932	253955	0	0	217555	0	0	0	0	623424	636137	709516	460573	0	592321	626273	410529	0	0	0	0	0	0	0	265465	446301	0	290275	317161	211230	0	378510	0	0	0	0	0	0	0	367870	0	0
	POS	369.162	0.985			ID933	C10 H23 N7 O8	ID933	224864	0	0	234988	233509	0	0	0	0	144127	229950	170226	151818	188212	0	170095	0	724431	256506	515926	0	186132	0	0	0	0	80886.5	0	0	0	0	0	171913	0	0	0	310929	139368	185909	63397	0
	POS	175.084	1.84			ID934	C7 H13 N O4	ID934	0	75744.5	0	0	0	200961	0	330644	78358.7	0	0	266543	78960.1	276553	97690.9	0	87292.7	0	0	0	0	184499	344577	0	173389	176375	0	63891	0	0	81490.3	682903	0	0	54208.3	274934	0	265404	166904	0	118330
	POS	70.0418	1.663			ID936	C4 H6 O	ID936	0	0	149752	152648	152588	0	0	0	0	0	0	0	0	0	0	0	0	0	166531	0	0	0	0	0	0	0	0	0	0	0	0	366217	0	330468	709470	370896	0	0	0	0	0
	POS	218.03	0.637			ID938	C3 H11 N2 O7 P	ID938	0	262877	0	0	0	325726	0	409669	0	0	0	0	0	0	0	0	0	0	0	0	0	0	0	0	606707	584615	0	636999	0	523961	0	657633	0	591853	0	0	567637	0	0	0	285622
	POS	110.048	6.584			ID939	C5 H6 N2 O	ID939	0	223648	0	0	0	138630	0	180079	0	24997.2	0	0	0	0	0	86482.7	104032	0	0	0	0	0	256809	0	112265	79188.1	0	136389	0	275289	114666	26121.8	0	252893	713695	38292.5	58116.8	131105	141042	0	76277.2
	POS	329.886	0.57			ID945	C2 H4 O13 P2 S	ID945	482216	644516	518767	487559	505828	464175	409855	482493	429465	510393	455946	511651	529856	525631	477945	517781	511047	470119	614742	494308	520670	441625	440765	364919	478059	549593	375257	598705	494185	501873	517494	672214	527840	467382	464408	426708	460005	436361	501316	515978	504070
	POS	72.0575	4.656			ID946	C4 H8 O	ID946	0	482641	0	0	67448	669973	0	321780	126009	230799	0	0	145106	0	198388	570995	397311	0	0	0	0	76538.8	368296	0	504593	540539	0	260435	0	374241	587235	241927	0	534187	717288	290155	260599	484009	377215	374417	653099
	POS	154.003	1.362			ID947	C3 H7 O5 P	ID947	703628	233081	0	0	0	328120	624881	0	661038	182117	164017	209147	129994	213850	144338	404623	124959	0	0	0	0	513554	318282	277666	274051	328929	0	0	0	0	121308	0	0	0	0	211879	0	183926	344461	0	0
	POS	228.147	0.61			ID948	C11 H20 N2 O3	ID948	0	0	0	0	0	0	0	0	450808	520194	526341	476763	463139	549968	615752	474021	0	0	0	0	0	0	0	0	0	0	0	0	0	0	0	0	0	0	0	0	0	0	0	0	0
	POS	213.111	0.349			ID950	C9 H15 N3 O3	ID950	0	0	0	0	0	84702.7	0	360620	0	0	0	0	0	0	0	0	144285	0	0	0	0	0	294698	0	417776	597594	0	490383	0	601926	292692	0	0	696302	0	428028	463218	482948	320446	0	126813
	POS	371.976	1.331			ID952	C9 H6 N6 O7 P2	ID952	627706	376650	0	0	0	0	233157	0	152527	0	26520.8	0	126204	0	243617	0	435816	0	44966.3	0	0	274699	559939	324437	0	0	379832	0	0	426913	382822	122032	0	234995	293539	292487	223314	212411	371862	97378.3	0
	POS	296.049	1.708			ID953	C9 H16 N2 O5 S2	ID953	359193	209277	0	0	0	345442	180903	0	64519.8	210693	0	83351.9	247987	92820.7	214951	74163.4	290804	0	0	0	0	62165.3	61864.5	0	74842	0	0	0	0	69879.4	0	0	0	186560	274247	0	0	0	0	119723	0
	POS	279.131	0.904			ID958	C11 H21 N O7	ID958	154519	78567.5	136534	136699	136869	0	0	0	720409	630248	658402	577219	578723	604067	548793	563917	0	0	0	0	0	0	0	0	0	0	0	0	0	0	0	0	0	0	0	0	0	0	0	0	0
	POS	144.04	0.612			ID960	C2 H4 N6 O2	ID960	0	221423	0	0	0	248011	0	286063	0	251472	186450	168049	219681	179837	207551	0	0	0	0	0	0	0	0	0	612675	373157	0	420680	0	373724	284311	658552	0	308964	0	0	335761	309528	366559	364046	284396
	POS	122.037	4.355			ID966	C7 H6 O2	ID966	0	186489	0	0	0	254653	0	246384	375191	657809	573595	541864	457969	395570	311838	436821	0	0	0	0	0	0	0	309820	311072	333652	219390	0	191292	250889	370044	0	0	0	0	0	0	0	204461	0	326686
	POS	217.095	0.806			ID970	C9 H15 N O5	ID970	210842	672409	0	0	0	448630	195637	195042	465147	47295.1	54664.2	0	0	45386	101146	247748	252828	0	0	0	0	477679	202646	211453	153984	167602	62650.3	216533	0	265912	235093	289797	0	163799	664394	0	123429	113672	174760	211602	174930
	POS	220.026	4.657			ID973	C6 H9 N2 O5 P	ID973	0	0	0	0	0	544901	0	0	0	0	0	0	0	0	0	0	394509	0	0	0	0	0	347045	0	406638	556885	0	285276	0	423399	371400	0	0	671877	547231	390733	491718	319134	418382	391477	525046
	POS	200.02	0.636			ID976	C4 H13 N2 O P S2	ID976	0	0	0	0	0	0	0	0	0	135640	0	189002	98506.3	177715	125385	124623	329189	0	0	0	70938	0	0	0	0	0	0	0	0	0	0	0	0	0	342529	463225	0	513151	0	182688	0
	POS	70.0418	2.172			ID977	C4 H6 O	ID977	380252	0	0	108650	532194	317720	0	0	0	0	0	0	0	0	0	0	489458	0	483446	665916	493282	0	241235	0	0	0	0	0	320960	0	0	0	0	361983	0	0	378440	0	0	0	0
	POS	263.082	1.882			ID979	C10 H17 N O5 S	ID979	0	24696.5	0	0	0	30166.3	0	47121.2	0	0	0	0	0	0	0	0	0	0	0	0	0	0	40170.9	0	0	31574.7	0	0	0	0	0	629481	0	0	30236.3	37310.6	35363.1	28738.8	34521.7	0	27810.5
	POS	216.099	7.694			ID981	C10 H16 O5	ID981	420429	315092	425626	459908	449682	459797	445131	462276	368229	398122	374418	399490	388432	386708	383538	377494	586119	539478	533592	547308	554806	587850	607663	413484	504238	516174	501253	457573	473942	474391	443954	278125	322323	319008	368649	375243	333261	347249	593921	576859	605032
	POS	186.044	2.325			ID987		ID987	0	119074	0	0	0	123303	0	203447	0	227393	0	119437	0	117957	151481	288927	84452.8	0	0	0	0	0	175088	0	0	0	0	242958	0	0	225993	62153.4	0	108111	123021	0	77182.3	0	356862	614321	515737
	POS	484.056	0.665			ID988	C16 H19 N6 O6 P3	ID988	146163	168266	92663.9	71488.4	81663	230584	376176	328689	124527	32699.6	0	0	43996.2	29271.4	0	162479	364715	138583	0	99819.7	64910.8	260431	598958	632028	153504	123284	198812	55950.9	0	0	51811.5	60686.8	0	404531	399212	528237	488814	467164	0	0	0
	POS	161.069	1.428			ID994	C6 H11 N O4	ID994	372988	0	0	0	0	143497	638455	163303	188889	96662.2	0	0	0	0	0	609065	140360	0	0	0	0	679224	160125	510376	201711	155321	183881	172186	0	143694	187943	112919	0	119568	0	99340.9	125600	119583	157648	72171.1	183704
	POS	163.086	1.978			ID999	C7 H9 N5	ID999	132902	97618.2	71287.5	74741.9	75775.3	142109	569670	257342	326565	138211	58681.3	140042	85376.6	137530	98929.6	180893	231375	69227.7	0	62367.2	51564.6	552818	223073	619937	410763	318376	230321	304994	0	288327	205540	364357	0	240159	130474	266413	262892	263518	252583	280270	243004
	NEG	126.043	1.893			ID4579	C5 H6 N2 O2	ID4579	52006.7	36792.5	0	0	0	49032	37912	56236.1	66608.5	0	0	51654.8	0	48612.5	0	125419	34012.7	0	0	0	0	50261.5	51754.6	33426.3	53730.8	59321.9	27703	46459.1	0	64602.7	0	0	0	60465.8	40818.8	46984.1	44559.8	47775	82017.8	46710.2	119937
	POS	211.111	5.449			ID3065	C13 H13 N3	ID3065	0	0	0	0	0	0	0	0	24954.1	28739.5	23441	26451.3	26278.2	25872.2	24786.9	25570.4	0	0	0	0	0	0	0	0	0	53993.2	0	0	0	0	0	0	0	0	0	0	0	0	0	0	0
	POS	151.063	0.609			ID1643	C8 H9 N O2	ID1643	0	0	0	0	0	0	0	0	123492	74329.5	0	0	0	0	77654.4	42298	0	0	0	0	0	0	0	0	0	0	225414	0	0	0	0	0	0	0	0	0	0	0	0	0	0
	POS	217.181	1.775			ID2381	C15 H23 N	ID2381	0	0	0	0	0	0	0	0	0	0	0	0	0	0	0	0	0	0	0	0	0	0	0	52720	69636.1	0	0	56878.5	0	62166.8	74098.5	0	0	0	0	0	0	0	74880.2	0	65585.8
[truncated: 17 more columns]

## Sheet: Supplemental Table 2
Supplemental Table 2: Metabolite Differential Analysis
FDR values < 0.10 are highlighted in red for Kruskal-Wallis Tests
FDR values < 0.05 are highlighted in yellow for specific contrasts
				Median (25% IQR, 75% IQR)						Kruskal-Wallis Test		Post-hoc Contrasts (FDR)
molwt	RT	Metabolite Annotation	Annotation Level	AA	AGA	CLR	IQ	L90	TEX	P	FDR	AGA vs Chic	AA vs CLR	AA vs IQ	AA vs L90	AA vs TEX	CLR vs IQ	CLR vs L90	CLR vs TEX	IQ vs L90	IQ vs TEX	L90 vs TEX
215.188	9.179	12-Aminododecanoic acid	2	10.3 (10.3, 10.4)	5 (0, 10)	0 (0, 5)	10.2 (7.5, 10.3)	11.3 (11.2, 11.4)	10.5 (10.3, 10.6)	1e-05	7e-05	1	0.10142	1	0	1	0.84714	0	0.13096	0.97746	0.97746	0
94.0529	0.569	1-Vinylimidazole	2	0 (0, 0)	0 (0, 0)	0 (0, 0)	11.6 (0, 11.7)	11.6 (0, 11.9)	11.7 (8.7, 11.8)	0.00573	0.01617	0.069	1	0.39564	0.62631	0.1758	1	1	0.87051	1	1	1
126.031	0.964	5-Hydroxymethyl-2-furaldehyde	2	0 (0, 0)	0 (0, 0)	0 (0, 0)	0 (0, 0)	15.7 (15.5, 15.7)	0 (0, 0)	0	1e-05	0.06808	1	1	0.06808	1	1	0.06808	1	1	1	0.06808
126.031	0.816	5-Hydroxymethyl-2-furaldehyde	2	0 (0, 0)	0 (0, 0)	0 (0, 0)	0 (0, 0)	15.1 (0, 15.6)	0 (0, 0)	0.00024	0.00102	0.62631	1	1	0.62631	1	1	0.62631	1	1	1	0.62631
347.062	1.676	Adenosine 5'-monophosphate	2	0 (0, 0)	5.4 (0, 11)	0 (0, 0)	11.6 (0, 11.8)	0 (0, 0)	11.5 (8.4, 11.9)	0.00543	0.0155	0.86305	1	0.62631	1	0.34854	1	1	0.62699	1	1	0.1665
103.1	0.572	Choline	2	0 (0, 3.4)	14.3 (14.2, 14.3)	0 (0, 0)	11.9 (8.9, 12)	0 (0, 0)	11.5 (11.4, 11.5)	0.00012	0.00056	1	1	1	1	1	0.11583	1	0.01819	1	1	0.01828
230.151	9.629	Dodecanedioic acid	2	0 (0, 0)	0 (0, 0)	10.2 (10.2, 10.3)	10.2 (10.2, 10.3)	0 (0, 0)	0 (0, 0)	0	0	0.00026	0	0.02408	1	1	1	0	0	0.02408	0.02408	1
145.052	7.997	Indole-3-Carboxaldehyde	1	11.5 (11.4, 11.6)	11.1 (11.1, 11.2)	11.4 (11.4, 11.6)	11.6 (11.5, 11.8)	11.7 (11.4, 11.7)	11.6 (11.6, 11.7)	0.00204	0.00683	1	1	1	1	0.97462	1	1	0.81948	1	1	1
145.053	7.983	Indole-3-Carboxaldehyde	1	11.2 (11.1, 11.3)	11.1 (11, 11.2)	11.2 (11.1, 11.3)	11.3 (11.2, 11.5)	11.4 (11.1, 11.5)	11.4 (11.3, 11.4)	0.01753	0.03906	1	1	1	1	0.62631	1	1	0.46919	1	1	1
205.074	7.847	Indole-3-Lactic Acid	1	12.1 (12, 12.4)	11.6 (11.4, 11.8)	0 (0, 11.3)	11.2 (11.1, 11.9)	11.7 (11.1, 11.9)	11.9 (11.4, 12.2)	0.01363	0.03177	0.10542	0.34342	0.03805	0.57793	1	1	1	0.60455	0.63567	0.63452	1
205.073	7.861	Indole-3-Lactic Acid	1	12.3 (12.2, 12.6)	11.9 (11.6, 12.1)	0 (0, 11.5)	11.3 (11.1, 12.2)	11.9 (11.2, 12.1)	12.2 (11.5, 12.4)	0.04678	0.08386	0.85363	0.47611	0.60092	1	1	1	1	0.55463	0.61797	0.616	1
141.09	0.362	L-Histidinol	2	0 (0, 11)	0 (0, 0)	0 (0, 5.1)	11.2 (0, 11.3)	11.1 (5.5, 11.2)	11 (7.9, 11.3)	0.0272	0.05517	1	1	1	1	1	1	1	0.96819	1	1	1
119.058	0.676	L-Homoserine	2	0 (0, 11.9)	11.7 (11.4, 11.9)	0 (0, 5.8)	0 (0, 0)	0 (0, 0)	0 (0, 0)	0.00096	0.00359	1	1	0.96938	1	0.96938	1	1	1	1	1	1
130.026	1.88	Mesaconic acid	2	0 (0, 11.5)	0 (0, 11)	0 (0, 11.8)	12.7 (0, 13.1)	12.8 (12.5, 13.2)	6 (0, 12.4)	0.05451	0.09561	1	1	1	0.35336	1	1	0.96819	1	1	1	0.83895
137.047	3.604	p-Aminobenzoic Acid	1	0 (0, 0)	6.1 (0, 12.2)	0 (0, 0)	0 (0, 0)	0 (0, 0)	0 (0, 0)	0.00538	0.01538	1	1	1	1	1	1	1	1	1	1	1
137.047	4.432	Trigonelline	2	10.6 (7.8, 12.2)	0 (0, 2.8)	10.4 (0, 11.1)	11.4 (8.2, 11.8)	12.4 (12.3, 12.6)	11.4 (10.8, 12)	0.02674	0.05461	1	1	1	1	1	1	1	1	1	1	0.64124
99.0682	3.766	δ-Valerolactam	2	12.8 (12.7, 12.8)	12.9 (12.9, 13)	12.6 (12.5, 12.6)	13.1 (13, 13.2)	13.2 (13.1, 13.2)	13.8 (13.6, 13.9)	0	1e-05	0.01687	0.4178	0.67774	0	0	0.59025	0	0	0	0	0
102.031	1.116			0 (0, 0)	0 (0, 0)	0 (0, 0)	0 (0, 0)	17 (16.8, 17.2)	0 (0, 0)	0	0	0	1	1	0	1	1	0	1	1	1	0
84.021	1.049			0 (0, 0)	0 (0, 0)	0 (0, 0)	0 (0, 0)	16.8 (16.5, 16.9)	0 (0, 0)	0	0	0	1	1	0	1	1	0	1	1	1	0
155.035	0.577			15.2 (14.9, 15.3)	0 (0, 0)	0 (0, 0)	0 (0, 0)	0 (0, 0)	0 (0, 0)	0	0	0	0	0	0	0	1	1	1	1	1	1
256.139	0.588			13.6 (13.5, 13.7)	0 (0, 0)	0 (0, 0)	0 (0, 0)	0 (0, 0)	0 (0, 0)	0	0	0	0	0	0	0	1	1	1	1	1	1
142.026	1.125			0 (0, 0)	0 (0, 0)	0 (0, 0)	0 (0, 0)	14 (13.7, 14.3)	0 (0, 0)	0	0	0	1	1	0	1	1	0	1	1	1	0
96.021	0.962			0 (0, 0)	0 (0, 0)	0 (0, 0)	0 (0, 0)	14.6 (14.2, 15.1)	0 (0, 0)	0	0	0	1	1	0	1	1	0	1	1	1	0
688.201	0.68			12 (11.9, 12.3)	14 (14, 14.4)	11 (10.9, 11)	0 (0, 0)	0 (0, 11.3)	0 (0, 0)	0	0	0.00204	0	0	0.37865	0	0	1	0	1	1	1
96.021	3.51			0 (0, 0)	0 (0, 0)	0 (0, 0)	14.4 (14.4, 14.7)	0 (0, 0)	0 (0, 0)	0	0	0.02241	1	0.02241	1	1	0.02273	1	1	0.02241	0.02241	1
98.0366	3.783			0 (0, 0)	0 (0, 0)	0 (0, 0)	14 (13.9, 14.2)	0 (0, 0)	0 (0, 0)	0	0	0.02273	1	0.02241	1	1	0.02241	1	1	0.02241	0.02241	1
191.025	1.31			13.2 (13.1, 13.3)	13.9 (13.8, 13.9)	13.3 (13.2, 13.4)	12.9 (12.8, 13)	12.7 (12.4, 12.8)	12.5 (12.5, 12.6)	0	0	0.43089	1	0.03695	0.00061	0	0	0	0	0.35913	0.36013	1
229.204	9.536			10.9 (10.8, 11)	0 (0, 0)	0 (0, 0)	0 (0, 0)	13.6 (13.5, 13.9)	11 (8.2, 11.1)	0	0	0.05805	0	0	0	1	1	0	0.14772	0.14772	0.14772	0
131.094	0.617			13.7 (13.6, 13.7)	0 (0, 0)	0 (0, 0)	0 (0, 0)	0 (0, 0)	0 (0, 0)	0	0	0	0	0	0	0	1	1	1	1	1	1
188.152	0.571			0 (0, 0)	11.1 (10.8, 11.2)	0 (0, 0)	0 (0, 0)	0 (0, 0)	0 (0, 0)	0	0	0	1	1	1	1	1	1	1	1	1	1
293.147	1.826			0 (0, 11.8)	13.2 (13.2, 13.3)	0 (0, 0)	0 (0, 0)	0 (0, 0)	0 (0, 0)	0	0	1	1	1	1	1	1	1	1	1	1	1
366.113	0.645			10.7 (10.6, 11)	12.2 (11.7, 12.4)	0 (0, 0)	0 (0, 0)	0 (0, 0)	0 (0, 0)	0	0	0	0	0	0	0	1	1	1	1	1	1
228.147	0.61			0 (0, 0)	13.1 (13.1, 13.2)	0 (0, 0)	0 (0, 0)	0 (0, 0)	0 (0, 0)	0	0	0	1	1	1	1	1	1	1	1	1	1
279.131	0.904			11.5 (0, 11.8)	13.3 (13.3, 13.4)	0 (0, 0)	0 (0, 0)	0 (0, 0)	0 (0, 0)	0	0	1	0.34854	0.34854	0.34854	0.34854	1	1	1	1	1	1
216.099	7.694			13 (13, 13)	12.9 (12.8, 12.9)	13.2 (13.2, 13.3)	13.1 (13, 13.1)	12.7 (12.7, 12.8)	13.3 (13.3, 13.3)	0	0	1	0	1	0.35694	0	0	0	0.35908	0	0	0
130.063	2.122			0 (0, 0)	11.1 (10.9, 11.7)	0 (0, 0)	0 (0, 0)	0 (0, 0)	0 (0, 0)	0	0	0	1	1	1	1	1	1	1	1	1	1
234.158	0.608			12.3 (12.1, 12.7)	0 (0, 0)	0 (0, 0)	0 (0, 0)	0 (0, 0)	0 (0, 0)	0	0	0.02113	0.02113	0.02113	0.02119	0.02113	1	1	1	1	1	1
398.178	5.096			0 (0, 0)	12.8 (12.8, 12.8)	0 (0, 0)	0 (0, 0)	0 (0, 0)	0 (0, 0)	0	0	0	1	1	1	1	1	1	1	1	1	1
203.079	0.675			0 (0, 0)	12.3 (12.2, 12.5)	0 (0, 0)	0 (0, 0)	0 (0, 0)	0 (0, 0)	0	0	1	1	1	1	1	1	1	1	1	1	1
184.157	0.673			0 (0, 0)	0 (0, 0)	0 (0, 0)	0 (0, 0)	11.9 (11.7, 12.4)	0 (0, 0)	0	0	0	1	1	0	1	1	0	1	1	1	0
143.094	0.807			0 (0, 0)	12.2 (12.2, 12.3)	0 (0, 0)	0 (0, 0)	0 (0, 0)	0 (0, 0)	0	0	0	1	1	1	1	1	1	1	1	1	1
263.046	4.687			12 (12, 12.1)	0 (0, 0)	11.9 (11.6, 12.2)	11.5 (11.4, 11.5)	0 (0, 0)	10.8 (10.6, 10.9)	0	0	0.00574	1	0	0	0	0.97746	0.06958	0.81948	0	0	0
376.134	4.71			0 (0, 0)	12.2 (12.2, 12.3)	0 (0, 0)	0 (0, 0)	0 (0, 0)	0 (0, 0)	0	0	0	1	1	1	1	1	1	1	1	1	1
152.12	6.638			0 (0, 0)	11.7 (11.6, 12)	0 (0, 0)	0 (0, 0)	0 (0, 0)	0 (0, 0)	0	0	0	1	1	1	1	1	1	1	1	1	1
244.178	2.969			10.7 (10.7, 10.8)	12 (12, 12.1)	0 (0, 0)	0 (0, 0)	0 (0, 0)	0 (0, 0)	0	0	0.09365	0.02113	0.02113	0.02113	0.02113	1	1	1	1	1	1
152.12	6.501			0 (0, 0)	11.2 (11, 11.8)	0 (0, 0)	0 (0, 0)	0 (0, 0)	0 (0, 0)	0	0	0	1	1	1	1	1	1	1	1	1	1
206.13	6.863			0 (0, 0)	12 (11.6, 12)	0 (0, 0)	0 (0, 0)	0 (0, 0)	0 (0, 0)	0	0	0	1	1	1	1	1	1	1	1	1	1
101.047	0.951			11.3 (8.4, 11.6)	0 (0, 0)	11.8 (11.7, 12.1)	0 (0, 0)	0 (0, 0)	0 (0, 0)	0	0	0.49534	0.03304	0.14119	0.14119	0.14119	0	0	0	1	1	1
704.175	0.678			0 (0, 0)	10.4 (10, 10.9)	0 (0, 0)	0 (0, 0)	0 (0, 0)	0 (0, 0)	0	0	0	1	1	1	1	1	1	1	1	1	1
351.152	1.214			0 (0, 0)	11.7 (11.4, 11.9)	0 (0, 0)	0 (0, 0)	0 (0, 0)	0 (0, 0)	0	0	0	1	1	1	1	1	1	1	1	1	1
277.116	0.68			11.7 (11.7, 11.8)	10.7 (8, 10.8)	0 (0, 0)	0 (0, 0)	0 (0, 0)	0 (0, 0)	0	0	0	0	0	0	0	1	1	1	1	1	1
214.131	0.657			0 (0, 0)	11.9 (11.9, 12)	0 (0, 0)	0 (0, 0)	0 (0, 0)	0 (0, 0)	0	0	0	1	1	1	1	1	1	1	1	1	1
351.152	0.993			0 (0, 0)	11.5 (11.3, 11.6)	0 (0, 0)	0 (0, 0)	0 (0, 0)	0 (0, 0)	0	0	0	1	1	1	1	1	1	1	1	1	1
220.182	9.277			0 (0, 0)	11.1 (11, 11.3)	0 (0, 0)	0 (0, 0)	0 (0, 0)	0 (0, 0)	0	0	0	1	1	1	1	1	1	1	1	1	1
425.098	4.795			0 (0, 0)	0 (0, 0)	0 (0, 0)	0 (0, 0)	11.3 (11.2, 11.5)	0 (0, 0)	0	0	0.02168	1	1	0	1	1	0	1	1	1	0
187.12	1.107			11.5 (11.4, 11.7)	0 (0, 0)	0 (0, 0)	0 (0, 0)	0 (0, 0)	0 (0, 0)	0	0	0	0	0	0	0	1	1	1	1	1	1
187.12	0.94			11.5 (11.4, 11.6)	0 (0, 0)	0 (0, 0)	0 (0, 0)	0 (0, 0)	0 (0, 0)	0	0	0.02113	0.02113	0.02113	0.02113	0.02113	1	1	1	1	1	1
277.116	0.761			11.4 (11.2, 11.5)	0 (0, 2.6)	0 (0, 0)	0 (0, 0)	0 (0, 0)	0 (0, 0)	0	0	0	0	0	0	0	1	1	1	1	1	1
134.109	6.972			0 (0, 0)	11.1 (10.9, 11.5)	0 (0, 0)	0 (0, 0)	0 (0, 0)	0 (0, 0)	0	0	0	1	1	1	1	1	1	1	1	1	1
225.046	8.784			0 (0, 0)	11.4 (11.4, 11.5)	0 (0, 0)	0 (0, 0)	0 (0, 0)	0 (0, 0)	0	0	0	1	1	1	1	1	1	1	1	1	1
335.194	8.012			0 (0, 0)	10.9 (10.8, 10.9)	0 (0, 0)	0 (0, 0)	0 (0, 0)	0 (0, 0)	0	0	0	1	1	1	1	1	1	1	1	1	1
274.066	1.737			0 (0, 0)	11.3 (11.2, 11.3)	0 (0, 0)	0 (0, 0)	0 (0, 0)	0 (0, 0)	0	0	0	1	1	1	1	1	1	1	1	1	1
278.185	9.277			0 (0, 0)	10.6 (10.4, 10.8)	0 (0, 0)	0 (0, 0)	0 (0, 0)	0 (0, 0)	0	0	0	1	1	1	1	1	1	1	1	1	1
356.205	1.711			0 (0, 0)	11.3 (11.2, 11.3)	0 (0, 0)	0 (0, 0)	0 (0, 0)	0 (0, 0)	0	0	0	1	1	1	1	1	1	1	1	1	1
145.019	1.683			0 (0, 0)	11.3 (11.2, 11.4)	0 (0, 0)	0 (0, 0)	0 (0, 0)	0 (0, 0)	0	0	0.00476	1	1	1	1	1	1	1	1	1	1
261.157	7.694			11 (11, 11.1)	10.9 (10.9, 10.9)	11.2 (11.2, 11.3)	11.1 (11, 11.1)	10.8 (10.7, 10.8)	11.3 (11.3, 11.3)	0	0	1	0	1	0.06509	0	0	0	1	0	0	0
187.084	1.33			0 (0, 0)	10.6 (10.5, 11)	0 (0, 0)	0 (0, 0)	0 (0, 0)	0 (0, 0)	0	0	0	1	1	1	1	1	1	1	1	1	1
390.149	5.398			0 (0, 0)	11.2 (11.2, 11.3)	0 (0, 0)	0 (0, 0)	0 (0, 0)	0 (0, 0)	0	0	0	1	1	1	1	1	1	1	1	1	1
420.16	5.154			0 (0, 0)	11.3 (11.2, 11.3)	0 (0, 0)	0 (0, 0)	0 (0, 0)	0 (0, 0)	0	0	0	1	1	1	1	1	1	1	1	1	1
278.115	6.647			10.5 (10.4, 10.8)	0 (0, 0)	10.3 (10.3, 10.4)	0 (0, 0)	10 (5, 10.1)	0 (0, 0)	0	0	0.00092	1	0	5e-05	0	0	0	0	1	1	0.34854
340.018	9.102			0 (0, 0)	11.2 (11.2, 11.2)	0 (0, 0)	0 (0, 0)	0 (0, 0)	0 (0, 0)	0	0	0	1	1	1	1	1	1	1	1	1	1
136.125	8.486			0 (0, 0)	11 (10.7, 11.1)	0 (0, 0)	0 (0, 0)	0 (0, 0)	0 (0, 0)	0	0	0	1	1	1	1	1	1	1	1	1	1
339.251	6.8			11.1 (11.1, 11.2)	0 (0, 0)	0 (0, 0)	0 (0, 0)	0 (0, 0)	0 (0, 0)	0	0	0	0	0	0	0	1	1	1	1	1	1
683.246	0.68			0 (0, 0)	10.2 (9.9, 10.6)	0 (0, 0)	0 (0, 0)	0 (0, 0)	0 (0, 0)	0	0	0	1	1	1	1	1	1	1	1	1	1
628.181	1.365			0 (0, 0)	11.1 (11, 11.2)	0 (0, 0)	0 (0, 0)	0 (0, 0)	0 (0, 0)	0	0	0	1	1	1	1	1	1	1	1	1	1
286.062	3.333			0 (0, 0)	11.1 (11.1, 11.1)	0 (0, 0)	0 (0, 0)	0 (0, 0)	0 (0, 0)	0	0	0	1	1	1	1	1	1	1	1	1	1
286.062	3.638			0 (0, 0)	11.1 (11.1, 11.1)	0 (0, 0)	0 (0, 0)	0 (0, 0)	0 (0, 0)	0	0	0	1	1	1	1	1	1	1	1	1	1
188.12	6.856			0 (0, 0)	11 (10.8, 11)	0 (0, 0)	0 (0, 0)	0 (0, 0)	0 (0, 0)	0	0	0	1	1	1	1	1	1	1	1	1	1
137.084	5.926			0 (0, 0)	0 (0, 0)	0 (0, 0)	10.2 (10.1, 10.4)	0 (0, 0)	0 (0, 0)	0	0	0.02241	1	0.02241	1	1	0.02241	1	1	0.02241	0.02241	1
416.165	6.685			0 (0, 0)	11 (11, 11.1)	0 (0, 0)	0 (0, 0)	0 (0, 0)	0 (0, 0)	0	0	0	1	1	1	1	1	1	1	1	1	1
245.035	5.446			0 (0, 0)	0 (0, 0)	0 (0, 0)	0 (0, 0)	10.9 (10.8, 11)	0 (0, 0)	0	0	0	1	1	0	1	1	0	1	1	1	0
411.21	6.685			0 (0, 0)	10.9 (10.9, 11)	0 (0, 0)	0 (0, 0)	0 (0, 0)	0 (0, 0)	0	0	0	1	1	1	1	1	1	1	1	1	1
262.12	8.654			10.3 (10.2, 10.6)	0 (0, 0)	0 (0, 0)	0 (0, 0)	0 (0, 0)	0 (0, 0)	0	0	0	0	0	0	0	1	1	1	1	1	1
304.055	7.62			0 (0, 0)	10.4 (10.3, 10.4)	0 (0, 0)	0 (0, 0)	0 (0, 0)	0 (0, 0)	0	0	0	1	1	1	1	1	1	1	1	1	1
384.309	6.801			10.3 (10.3, 10.4)	0 (0, 0)	0 (0, 0)	0 (0, 0)	0 (0, 0)	0 (0, 0)	0	0	0.02113	0.02113	0.02113	0.02113	0.02113	1	1	1	1	1	1
418.181	7.331			0 (0, 0)	10.3 (10.3, 10.4)	0 (0, 0)	0 (0, 0)	0 (0, 0)	0 (0, 0)	0	0	0	1	1	1	1	1	1	1	1	1	1
308.11	4.71			0 (0, 0)	10.3 (10.2, 10.3)	0 (0, 0)	0 (0, 0)	0 (0, 0)	0 (0, 0)	0	0	0	1	1	1	1	1	1	1	1	1	1
371.178	4.71			0 (0, 0)	10.2 (10.1, 10.3)	0 (0, 0)	0 (0, 0)	0 (0, 0)	0 (0, 0)	0	0	0	1	1	1	1	1	1	1	1	1	1
187.084	4.71			0 (0, 0)	10.2 (10.2, 10.2)	0 (0, 0)	0 (0, 0)	0 (0, 0)	0 (0, 0)	0	0	0	1	1	1	1	1	1	1	1	1	1
134.019	4.906			0 (0, 0)	0 (0, 0)	0 (0, 0)	0 (0, 2.5)	0 (0, 0)	10.2 (10.2, 10.2)	0	0	0.01677	1	1	1	0	1	1	0	0	0	0
451.09	5.096			0 (0, 0)	10.1 (10, 10.2)	0 (0, 0)	0 (0, 0)	0 (0, 0)	0 (0, 0)	0	0	0	1	1	1	1	1	1	1	1	1	1
404.165	6.242			0 (0, 0)	10.2 (10.1, 10.2)	0 (0, 0)	0 (0, 0)	0 (0, 0)	0 (0, 0)	0	0	0	1	1	1	1	1	1	1	1	1	1
242.126	6.917			0 (0, 0)	10.2 (10, 10.2)	0 (0, 0)	0 (0, 0)	0 (0, 0)	0 (0, 0)	0	0	0	1	1	1	1	1	1	1	1	1	1
454.278	8.763			0 (0, 0)	10.1 (10, 10.2)	0 (0, 0)	0 (0, 0)	0 (0, 0)	0 (0, 0)	0	0	0	1	1	1	1	1	1	1	1	1	1
187.084	6.685			0 (0, 0)	10.1 (10.1, 10.2)	0 (0, 0)	0 (0, 0)	0 (0, 0)	0 (0, 0)	0	0	0	1	1	1	1	1	1	1	1	1	1
385.194	5.398			0 (0, 0)	10.1 (10.1, 10.2)	0 (0, 0)	0 (0, 0)	0 (0, 0)	0 (0, 0)	0	0	0	1	1	1	1	1	1	1	1	1	1
413.225	7.331			0 (0, 0)	10.1 (10.1, 10.1)	0 (0, 0)	0 (0, 0)	0 (0, 0)	0 (0, 0)	0	0	0	1	1	1	1	1	1	1	1	1	1
134.019	4.819			0 (0, 0)	0 (0, 0)	0 (0, 0)	0 (0, 2.5)	0 (0, 0)	10.1 (10, 10.1)	0	0	0.01754	1	1	1	0	1	1	0	0	0	0
421.079	5.399			0 (0, 0)	9.9 (9.9, 10)	0 (0, 0)	0 (0, 0)	0 (0, 0)	0 (0, 0)	0	0	0	1	1	1	1	1	1	1	1	1	1
212.066	6.267			0 (0, 0)	0 (0, 0)	0 (0, 0)	10 (10, 10.1)	0 (0, 0)	0 (0, 0)	0	0	0	1	0	1	1	0	1	1	0	0	1
407.063	4.71			0 (0, 0)	10 (10, 10.1)	0 (0, 0)	0 (0, 0)	0 (0, 0)	0 (0, 0)	0	0	0	1	1	1	1	1	1	1	1	1	1
308.11	5.398			0 (0, 0)	10 (10, 10)	0 (0, 0)	0 (0, 0)	0 (0, 0)	0 (0, 0)	0	0	0	1	1	1	1	1	1	1	1	1	1
102.031	1.707			0 (0, 0)	0 (0, 0)	0 (0, 0)	0 (0, 0)	14.3 (14.1, 14.5)	0 (0, 0)	0	0	0	1	1	0	1	1	0	1	1	1	0
1360.44	3.899			0 (0, 0)	0 (0, 0)	0 (0, 0)	0 (0, 0)	12.6 (12.5, 12.6)	0 (0, 0)	0	0	0	1	1	0	1	1	0	1	1	1	0
1476.48	4.297			0 (0, 0)	0 (0, 0)	0 (0, 0)	0 (0, 0)	12.3 (12.3, 12.5)	0 (0, 0)	0	0	0	1	1	0	1	1	0	1	1	1	0
1386.39	2.077			12.2 (11.9, 12.3)	0 (0, 0)	12.4 (12.2, 12.5)	0 (0, 0)	0 (0, 0)	0 (0, 0)	0	0	0.15284	0.62631	0.10739	0.02241	0.02357	0	0	0	1	1	1
400.157	4.734			0 (0, 0)	11.7 (11.6, 11.7)	0 (0, 0)	0 (0, 0)	0 (0, 0)	0 (0, 0)	0	0	0	1	1	1	1	1	1	1	1	1	1
440.188	6.701			0 (0, 0)	11.5 (11.5, 11.6)	0 (0, 0)	0 (0, 0)	0 (0, 0)	0 (0, 0)	0	0	0	1	1	1	1	1	1	1	1	1	1
606.199	1.383			0 (0, 0)	11.2 (11.1, 11.4)	0 (0, 0)	0 (0, 0)	0 (0, 0)	0 (0, 0)	0	0	0	1	1	1	1	1	1	1	1	1	1
444.183	5.125			0 (0, 0)	11.5 (11.5, 11.6)	0 (0, 0)	0 (0, 0)	0 (0, 0)	0 (0, 0)	0	0	0	1	1	1	1	1	1	1	1	1	1
442.204	7.348			0 (0, 0)	11.3 (11.2, 11.3)	0 (0, 0)	0 (0, 0)	0 (0, 0)	0 (0, 0)	0	0	0	1	1	1	1	1	1	1	1	1	1
252.084	1.748			0 (0, 0)	11.1 (10.9, 11.2)	0 (0, 0)	0 (0, 0)	0 (0, 0)	0 (0, 0)	0	0	0	1	1	1	1	1	1	1	1	1	1
428.189	6.266			0 (0, 0)	10.8 (10.8, 10.9)	0 (0, 0)	0 (0, 0)	0 (0, 0)	0 (0, 0)	0	0	0	1	1	1	1	1	1	1	1	1	1
417.147	4.735			0 (0, 0)	10.5 (10.4, 10.5)	0 (0, 0)	0 (0, 0)	0 (0, 0)	0 (0, 0)	0	0	0	1	1	1	1	1	1	1	1	1	1
444.183	5.204			0 (0, 0)	10.3 (10.3, 10.3)	0 (0, 0)	0 (0, 0)	0 (0, 0)	0 (0, 0)	0	0	0	1	1	1	1	1	1	1	1	1	1
486.23	7.981			0 (0, 0)	10.2 (10.2, 10.3)	0 (0, 0)	0 (0, 0)	0 (0, 0)	0 (0, 0)	0	0	0	1	1	1	1	1	1	1	1	1	1
456.22	8.297			0 (0, 0)	10 (10, 10)	0 (0, 0)	0 (0, 0)	0 (0, 0)	0 (0, 0)	0	0	0	1	1	1	1	1	1	1	1	1	1
461.173	5.125			0 (0, 0)	9.8 (9.8, 10)	0 (0, 0)	0 (0, 0)	0 (0, 0)	0 (0, 0)	0	0	0	1	1	1	1	1	1	1	1	1	1
340.018	9.118			0 (0, 0)	9.9 (9.9, 10)	0 (0, 0)	0 (0, 0)	0 (0, 0)	0 (0, 0)	0	0	0	1	1	1	1	1	1	1	1	1	1
139.061	0.582			16.5 (16.5, 16.5)	12.5 (8.6, 12.7)	0 (0, 5.6)	0 (0, 0)	0 (0, 0)	0 (0, 0)	0	1e-05	0	0	0	0	0	1	1	1	1	1	1
288.084	1.659			0 (0, 0)	0 (0, 0)	0 (0, 0)	0 (0, 0)	16.1 (15.1, 16.1)	0 (0, 0)	0	1e-05	0.06808	1	1	0.06808	1	1	0.06808	1	1	1	0.06808
96.021	0.822			0 (0, 0)	0 (0, 0)	0 (0, 0)	0 (0, 0)	14.8 (14.7, 15)	0 (0, 0)	0	1e-05	0.06808	1	1	0.06808	1	1	0.06808	1	1	1	0.06808
137.047	0.605			12.4 (8.7, 13.1)	14.4 (14.2, 15)	0 (0, 6.7)	0 (0, 0)	0 (0, 0)	0 (0, 0)	0	1e-05	0.85355	1	0.1388	0.13942	0.13862	1	1	1	1	1	1
242.019	1.146			14.1 (13.7, 14.4)	0 (0, 0)	13.5 (13.3, 14.4)	0 (0, 0)	0 (0, 0)	0 (0, 0)	0	1e-05	0.00273	1	0.0012	0	0	0.3438	0.06808	0.069	1	1	1
80.0261	1.104			0 (0, 0)	0 (0, 0)	0 (0, 0)	0 (0, 0)	13.5 (12.9, 13.8)	0 (0, 0)	0	1e-05	0.06808	1	1	0.06808	1	1	0.06808	1	1	1	0.06808
218.09	1.304			0 (0, 0)	11.5 (11.1, 12.5)	0 (0, 0)	0 (0, 0)	0 (0, 10.8)	0 (0, 0)	0	1e-05	0.04208	1	1	0.96819	1	1	0.96555	1	1	1	0.96555
549.226	0.689			0 (0, 0)	0 (0, 0)	0 (0, 0)	0 (0, 0)	11.1 (10.9, 11.4)	0 (0, 0)	0	1e-05	0.06808	1	1	0.06808	1	1	0.06808	1	1	1	0.06808
241.077	4.818			0 (0, 0)	0 (0, 0)	0 (0, 0)	11.5 (11.3, 11.6)	0 (0, 5.5)	11.6 (11.6, 11.8)	0	1e-05	0.00852	1	0.0389	1	0	0.0394	1	0	1	1	0
241.077	4.906			11 (8.2, 11.1)	0 (0, 0)	0 (0, 0)	11.4 (11.3, 11.4)	11.1 (11.1, 11.2)	11.7 (11.7, 11.7)	0	1e-05	1	0.57741	0.39194	1	0	0.07832	0.13868	0	0	0	0
212.177	9.536			0 (0, 0)	0 (0, 0)	0 (0, 0)	0 (0, 0)	11.2 (10.9, 11.4)	0 (0, 0)	0	1e-05	0.06809	1	1	0.06808	1	1	0.06808	1	1	1	0.06808
194.167	9.536			0 (0, 0)	0 (0, 0)	0 (0, 0)	0 (0, 0)	11 (10.9, 11.4)	0 (0, 0)	0	1e-05	0.06808	1	1	0.06808	1	1	0.06808	1	1	1	0.06808
211.111	5.449			0 (0, 0)	10.2 (10.1, 10.2)	0 (0, 0)	0 (0, 0)	0 (0, 0)	0 (0, 0)	0	1e-05	0.00673	1	1	1	1	1	1	1	1	1	1
236.079	1.57			5.1 (0, 10.3)	10.5 (10.4, 10.5)	0 (0, 0)	0 (0, 0)	10.2 (10.2, 10.3)	0 (0, 0)	0	1e-05	1	0.6415	0.64145	1	0.64184	1	0	1	1	1	0
602.144	0.703			14 (13.7, 14)	11.8 (11.4, 12.1)	13.4 (13, 13.8)	11.2 (10.7, 11.9)	15.8 (15.6, 15.8)	0 (0, 0)	0	1e-05	0.06476	1	0	0.86087	0	0.00487	0.34854	3e-05	0.26864	0.26616	0
1314.43	2.08			12.5 (12.4, 12.5)	0 (0, 0)	12.5 (12.3, 12.5)	0 (0, 11.8)	0 (0, 0)	0 (0, 0)	0	1e-05	0.00177	1	0.01894	0	0	0.03433	0	1e-05	1	1	1
562.173	1.396			0 (0, 0)	0 (0, 0)	0 (0, 0)	0 (0, 0)	10.9 (10.7, 11)	0 (0, 0)	0	1e-05	0.06808	1	1	0.06808	1	1	0.06808	1	1	1	0.06808
144.042	3.779			0 (0, 0)	0 (0, 0)	0 (0, 0)	16 (15.9, 16)	0 (0, 0)	0 (0, 0)	0	2e-05	0.0949	1	0.03304	1	1	0.09395	1	1	0.0349	0.03211	1
158.058	5.407			11.4 (11.3, 11.9)	11.6 (11.5, 11.7)	12.6 (12.4, 13.1)	11.4 (11.3, 11.5)	11 (10.9, 11.1)	11.8 (11.6, 11.9)	0	2e-05	1	0	1	0.00322	1	0	0	0	0.02047	0.02113	0
263.046	4.464			0 (0, 0)	12.7 (12.6, 13)	0 (0, 0)	0 (0, 0)	0 (0, 0)	0 (0, 0)	0	2e-05	1	1	1	1	1	1	1	1	1	1	1
198.05	5.407			11.1 (10.9, 11.5)	11.1 (11, 11.2)	12.2 (12.1, 12.7)	11 (10.9, 11.1)	10.6 (10.5, 10.7)	11.5 (11.3, 11.6)	0	2e-05	1	0	1	0.00601	1	0	0	0	0.00081	0.00129	0
263.046	4.78			0 (0, 0)	0 (0, 0)	0 (0, 5.6)	0 (0, 0)	12.1 (11.6, 12.4)	0 (0, 0)	0	2e-05	1	1	1	0.00047	1	1	0.02847	1	1	1	0
57.0581	0.566			11.6 (0, 12.3)	12 (11.8, 12)	0 (0, 0)	0 (0, 0)	0 (0, 0)	0 (0, 0)	0	2e-05	0.92505	0.3504	0.3504	0.3504	0.3504	1	1	1	1	1	1
72.0575	1.711			0 (0, 2.7)	11.6 (11.5, 11.9)	0 (0, 0)	0 (0, 0)	0 (0, 0)	0 (0, 2.6)	0	2e-05	1	1	1	1	1	1	1	1	1	1	1
307.126	0.673			10.8 (10.6, 11)	0 (0, 0)	0 (0, 0)	0 (0, 0)	0 (0, 0)	0 (0, 0)	0	2e-05	0.02302	0.02113	0.02113	0.02113	0.02113	1	1	1	1	1	1
425.098	4.688			11 (10.9, 11.1)	0 (0, 0)	10.9 (5.2, 11.2)	10.6 (10.3, 10.7)	0 (0, 0)	0 (0, 0)	0	2e-05	0.0049	1	0	0	0	1	0.30969	0.30969	0.03885	0.03885	1
702.199	0.691			0 (0, 0)	11.4 (11.4, 11.8)	0 (0, 0)	0 (0, 0)	0 (0, 0)	0 (0, 0)	0	2e-05	1	1	1	1	1	1	1	1	1	1	1
102.032	1.672			0 (0, 0)	0 (0, 0)	0 (0, 0)	0 (0, 0)	17.8 (17.6, 17.9)	0 (0, 0)	0	3e-05	0.10767	1	1	0.06184	1	1	0.06254	1	1	1	0.10574
172.073	7.694			10.6 (10.5, 10.7)	10.5 (10.5, 10.7)	10.8 (10.8, 10.9)	10.6 (10.6, 10.6)	10.3 (10.2, 10.4)	10.9 (10.8, 10.9)	0	3e-05	1	0.01818	1	0.03804	0	0.00588	0	1	0	0	0
72.021	4.354			0 (0, 16.4)	17.4 (17.4, 17.4)	0 (0, 0)	0 (0, 16.8)	0 (0, 0)	16.9 (16.7, 17)	1e-05	4e-05	1	1	1	1	0.24243	1	1	0.0995	1	1	0.03629
162.052	2.889			0 (0, 0)	0 (0, 0)	16.1 (16.1, 16.2)	0 (0, 3.8)	0 (0, 0)	0 (0, 0)	0	4e-05	1	0	1	1	1	0	0	0	1	1	1
278.04	1.149			15 (11.2, 15.6)	0 (0, 0)	14.9 (7.3, 15.8)	0 (0, 0)	16 (15.7, 16)	0 (0, 0)	0	4e-05	1	1	0.17016	0.3509	0.17016	0.30283	1	0.30345	1	1	0
162.052	4.166			15.4 (15.3, 15.7)	0 (0, 0)	15.1 (0, 15.2)	15.6 (15.3, 15.8)	0 (0, 0)	16 (15.7, 16)	1e-05	4e-05	1	1	1	0.03885	0.34854	1	0.62759	0.59921	0.67565	0.67674	0
486.158	1.689			7 (0, 15)	0 (0, 0)	0 (0, 14.7)	0 (0, 0)	15.6 (15.5, 15.7)	0 (0, 0)	0	4e-05	1	1	0.67674	0	0.67674	1	0	1	1	1	0
260.029	0.945			0 (0, 0)	13 (9.5, 13.3)	0 (0, 0)	0 (0, 0)	0 (0, 0)	0 (0, 0)	1e-05	4e-05	0.0012	1	1	1	1	1	1	1	1	1	1
98.0366	4.091			13.5 (10.1, 13.6)	0 (0, 0)	14 (13.9, 14)	13.9 (13.8, 14)	0 (0, 0)	13.3 (13.1, 13.6)	0	4e-05	1	0.5684	0.0158	0.17131	1	1	0.06808	0.63559	0.02541	0.02622	0.03653
274.127	0.666			0 (0, 2.6)	12.3 (12, 12.4)	0 (0, 0)	0 (0, 0)	0 (0, 5.3)	0 (0, 0)	0	4e-05	1	1	1	1	1	1	1	1	1	1	1
122.037	4.355			0 (0, 12.2)	13 (12.9, 13.2)	0 (0, 0)	12.5 (12.3, 12.7)	0 (0, 0)	0 (0, 12.3)	1e-05	4e-05	1	0.97746	0.37226	0.97746	1	0.0205	1	0.97746	1	1	0.97693
274.102	3.468			12.4 (9.2, 12.5)	0 (0, 0)	0 (0, 0)	0 (0, 0)	0 (0, 0)	0 (0, 0)	1e-05	4e-05	0.12935	0.12935	0.12935	0.12935	0.12935	1	1	1	1	1	1
157.033	0.576			12.5 (9.2, 12.7)	0 (0, 0)	0 (0, 0)	0 (0, 0)	0 (0, 0)	0 (0, 0)	1e-05	4e-05	0.12935	0.12935	0.12935	0.12935	0.12935	1	1	1	1	1	1
584.155	1.377			0 (0, 10.8)	0 (0, 0)	10.5 (0, 10.8)	0 (0, 0)	12 (11.8, 12.1)	0 (0, 0)	0	4e-05	1	1	1	0	1	0.62631	0.00019	0.62631	1	1	0
406.144	4.678			12 (11.9, 12.2)	0 (0, 0)	0 (0, 0)	0 (0, 0)	0 (0, 10.5)	0 (0, 0)	1e-05	4e-05	0.0463	0.03081	0.03081	0.15284	0.03118	1	0.96144	1	1	1	0.96144
286.062	4.514			0 (0, 0)	11.3 (11, 11.6)	0 (0, 0)	0 (0, 0)	0 (0, 0)	0 (0, 0)	0	4e-05	1	1	1	1	1	1	1	1	1	1	1
152.12	8.342			0 (0, 0)	10.9 (8.1, 11.1)	0 (0, 0)	0 (0, 0)	0 (0, 0)	0 (0, 0)	1e-05	4e-05	0.0012	1	1	1	1	1	1	1	1	1	1
230.076	2.069			0 (0, 0)	10.9 (8.1, 11.2)	0 (0, 0)	0 (0, 0)	0 (0, 0)	0 (0, 0)	1e-05	4e-05	0.0012	1	1	1	1	1	1	1	1	1	1
297.142	1.27			0 (0, 0)	10.3 (7.7, 10.7)	0 (0, 0)	0 (0, 0)	0 (0, 0)	0 (0, 0)	1e-05	4e-05	0.0012	1	1	1	1	1	1	1	1	1	1
176.156	8.966			0 (0, 0)	10.2 (7.4, 10.4)	0 (0, 0)	0 (0, 0)	0 (0, 0)	0 (0, 0)	1e-05	4e-05	0.0012	1	1	1	1	1	1	1	1	1	1
193.041	4.899			0 (0, 0)	0 (0, 0)	0 (0, 0)	0 (0, 0)	0 (0, 0)	10.7 (7.8, 10.9)	1e-05	4e-05	0.12935	1	1	1	0.12935	1	1	0.12935	0.12935	0.12935	0.12935
226.084	6.702			0 (0, 0)	11 (8.1, 11.1)	0 (0, 0)	0 (0, 0)	0 (0, 0)	0 (0, 0)	1e-05	4e-05	0.0012	1	1	1	1	1	1	1	1	1	1
173.069	1.668			0 (0, 0)	10.9 (8.1, 11)	0 (0, 0)	0 (0, 0)	0 (0, 0)	0 (0, 0)	1e-05	4e-05	0.0012	1	1	1	1	1	1	1	1	1	1
210.123	6.501			0 (0, 0)	10.1 (7.3, 10.7)	0 (0, 0)	0 (0, 0)	0 (0, 0)	0 (0, 0)	1e-05	4e-05	0.0012	1	1	1	1	1	1	1	1	1	1
345.103	1.57			0 (0, 0)	10.6 (7.8, 10.7)	0 (0, 0)	0 (0, 0)	0 (0, 0)	0 (0, 0)	1e-05	4e-05	0.0012	1	1	1	1	1	1	1	1	1	1
152.12	6.285			0 (0, 0)	10.7 (7.7, 10.8)	0 (0, 0)	0 (0, 0)	0 (0, 0)	0 (0, 0)	1e-05	4e-05	0.0012	1	1	1	1	1	1	1	1	1	1
372.175	6.285			0 (0, 0)	10.4 (7.6, 10.7)	0 (0, 0)	0 (0, 0)	0 (0, 0)	0 (0, 0)	1e-05	4e-05	0.0012	1	1	1	1	1	1	1	1	1	1
131.094	6.954			0 (0, 0)	10.3 (7.7, 10.4)	0 (0, 0)	0 (0, 0)	0 (0, 0)	0 (0, 0)	1e-05	4e-05	0.0012	1	1	1	1	1	1	1	1	1	1
348.044	5.46			0 (0, 0)	10.3 (7.7, 10.3)	0 (0, 0)	0 (0, 0)	0 (0, 0)	0 (0, 0)	1e-05	4e-05	0.0012	1	1	1	1	1	1	1	1	1	1
346.123	6.228			0 (0, 0)	10.2 (7.6, 10.3)	0 (0, 0)	0 (0, 0)	0 (0, 0)	0 (0, 0)	1e-05	4e-05	0.0012	1	1	1	1	1	1	1	1	1	1
219.126	9.044			9.8 (7.3, 10)	0 (0, 0)	0 (0, 0)	0 (0, 0)	0 (0, 0)	0 (0, 0)	1e-05	4e-05	0.12935	0.12935	0.12935	0.12935	0.12935	1	1	1	1	1	1
236.126	5.095			0 (0, 0)	10.1 (7.5, 10.1)	0 (0, 0)	0 (0, 0)	0 (0, 0)	0 (0, 0)	1e-05	4e-05	0.0012	1	1	1	1	1	1	1	1	1	1
602.144	0.962			0 (0, 0)	11.1 (7.6, 11.3)	0 (0, 0)	0 (0, 0)	0 (0, 0)	0 (0, 0)	1e-05	4e-05	0.0012	1	1	1	1	1	1	1	1	1	1
1386.39	1.463			0 (0, 0)	12.5 (9.3, 12.8)	0 (0, 0)	0 (0, 0)	0 (0, 0)	0 (0, 0)	1e-05	4e-05	0.0012	1	1	1	1	1	1	1	1	1	1
694.218	2.543			5.5 (0, 11)	0 (0, 0)	0 (0, 5.5)	0 (0, 0)	11.8 (11.5, 11.8)	0 (0, 0)	0	4e-05	1	1	0.67319	0	0.67302	1	0	1	1	1	0
324.141	6.252			0 (0, 0)	11.3 (8.5, 11.3)	0 (0, 0)	0 (0, 0)	0 (0, 0)	0 (0, 0)	1e-05	4e-05	0.0012	1	1	1	1	1	1	1	1	1	1
309.022	1.616			0 (0, 0)	0 (0, 0)	0 (0, 0)	10.8 (7.7, 11)	0 (0, 0)	10.9 (10.5, 11.3)	0	4e-05	0.01125	1	0.13096	1	0.02113	0.13084	1	0.02128	1	1	0.02128
432.199	6.878			0 (0, 0)	10.7 (7.9, 10.8)	0 (0, 0)	0 (0, 0)	0 (0, 0)	0 (0, 0)	1e-05	4e-05	0.0012	1	1	1	1	1	1	1	1	1	1
472.214	4.733			0 (0, 0)	10.1 (7.5, 10.4)	0 (0, 0)	0 (0, 0)	0 (0, 0)	0 (0, 0)	1e-05	4e-05	0.0012	1	1	1	1	1	1	1	1	1	1
191.025	1.709			0 (0, 0)	10.6 (7.9, 10.6)	0 (0, 0)	0 (0, 0)	0 (0, 0)	0 (0, 0)	1e-05	4e-05	0.0012	1	1	1	1	1	1	1	1	1	1
145.019	1.321			0 (0, 10.9)	11.5 (11.3, 11.5)	10.7 (0, 11.1)	0 (0, 0)	0 (0, 0)	0 (0, 0)	1e-05	5e-05	1	1	1	0.96941	0.96941	0.96938	0.56775	0.56813	1	1	1
144.042	1.131			8 (0, 16.1)	0 (0, 0)	0 (0, 16.3)	0 (0, 0)	17.4 (17.2, 17.7)	0 (0, 0)	1e-05	6e-05	1	1	0.64878	0.00329	0.64965	0.97893	0.04797	0.97893	1	1	0
341.131	1.666			0 (0, 3.5)	0 (0, 0)	14 (0, 15.1)	0 (0, 0)	15.8 (15.6, 15.8)	0 (0, 0)	1e-05	6e-05	1	1	1	0.00012	1	0.96493	0.05048	0.62631	1	1	0
246.073	1.659			13.7 (0, 13.9)	0 (0, 0)	13.7 (0, 14.1)	0 (0, 2.8)	15.4 (15.2, 15.4)	0 (0, 0)	1e-05	7e-05	1	1	1	0	0.4069	1	0	0.62631	1	1	0
98.0366	2.883			0 (0, 0)	0 (0, 0)	14.5 (14.4, 14.7)	0 (0, 3.6)	0 (0, 0)	0 (0, 0)	1e-05	7e-05	0.11295	0.06215	1	1	1	0.16009	0.06135	0.06215	1	1	1
242.011	2.208			0 (0, 0)	11.1 (10.5, 13.1)	0 (0, 0)	0 (0, 0)	0 (0, 0)	0 (0, 2.7)	1e-05	7e-05	0.06808	1	1	1	1	1	1	1	1	1	1
260.029	0.685			12.3 (12.1, 12.7)	10.5 (7.5, 10.6)	12.5 (11.9, 12.9)	0 (0, 0)	13.1 (13, 13.2)	10.9 (7.8, 11.6)	1e-05	7e-05	0.39067	1	0.00164	0.79736	0.11338	0.00353	1	0.10222	1	1	0.08954
84.021	0.961			0 (0, 0)	0 (0, 0)	0 (0, 0)	0 (0, 0)	15 (7.3, 15)	0 (0, 0)	1e-05	8e-05	0.30668	1	1	0.30668	1	1	0.30668	1	1	1	0.30668
108.021	1.029			0 (0, 0)	0 (0, 0)	0 (0, 0)	0 (0, 0)	13.4 (6.6, 13.7)	0 (0, 0)	1e-05	8e-05	0.30668	1	1	0.30668	1	1	0.30668	1	1	1	0.30668
670.192	1.627			0 (0, 0)	0 (0, 0)	0 (0, 0)	0 (0, 0)	14.3 (7, 14.7)	0 (0, 0)	1e-05	8e-05	0.30668	1	1	0.30668	1	1	0.30668	1	1	1	0.30668
142.026	1.696			0 (0, 0)	0 (0, 0)	0 (0, 0)	0 (0, 0)	13.8 (6.9, 14)	0 (0, 0)	1e-05	8e-05	0.30668	1	1	0.30668	1	1	0.30668	1	1	1	0.30668
129.079	0.759			0 (0, 0)	12.7 (11.6, 13.2)	0 (0, 0)	0 (0, 0)	0 (0, 0)	0 (0, 0)	1e-05	8e-05	1	1	1	1	1	1	1	1	1	1	1
297.107	4.358			0 (0, 0)	0 (0, 0)	0 (0, 0)	0 (0, 0)	10.5 (5, 10.8)	0 (0, 0)	1e-05	8e-05	0.30668	1	1	0.30668	1	1	0.30668	1	1	1	0.30668
142.009	5.681			0 (0, 0)	0 (0, 0)	0 (0, 0)	0 (0, 0)	10.3 (5.1, 10.5)	0 (0, 0)	1e-05	8e-05	0.30668	1	1	0.30668	1	1	0.30668	1	1	1	0.30668
342.115	1.642			0 (0, 0)	0 (0, 0)	0 (0, 0)	0 (0, 0)	11.5 (5.7, 11.6)	0 (0, 0)	1e-05	8e-05	0.30668	1	1	0.30668	1	1	0.30668	1	1	1	0.30668
1412.4	4.317			0 (0, 0)	0 (0, 0)	0 (0, 0)	0 (0, 0)	10.4 (5.2, 10.5)	0 (0, 0)	1e-05	8e-05	0.30668	1	1	0.30668	1	1	0.30668	1	1	1	0.30668
102.032	4.332			8.6 (0, 17.4)	0 (0, 0)	0 (0, 0)	17.8 (17.6, 17.9)	0 (0, 0)	17.8 (17.4, 17.9)	1e-05	9e-05	1	0.62631	0.34638	0.62631	0.61274	0.02113	1	0.02168	1	1	0.02128
144.042	3.973			0 (0, 0)	0 (0, 0)	16 (0, 16)	16 (16, 16)	0 (0, 0)	7.7 (0, 15.5)	1e-05	9e-05	0.02639	0.61415	0	1	0.65607	1	0.61415	1	0.00162	0.00172	0.65607
258.074	2.176			14.7 (10.8, 14.9)	0 (0, 0)	15.1 (7.3, 15.3)	0 (0, 0)	15 (14.9, 15.1)	0 (0, 0)	1e-05	9e-05	1	1	0.30284	0.45102	0.16709	0.44375	1	0.2964	1	1	0
222.052	1.658			0 (0, 3.4)	0 (0, 0)	0 (0, 0)	0 (0, 0)	14.7 (14, 14.9)	0 (0, 0)	1e-05	9e-05	1	1	1	0.2851	1	1	0.06288	1	1	1	0.0631
198.052	4.087			0 (0, 0)	0 (0, 0)	0 (0, 0)	12.5 (12.4, 12.6)	0 (0, 0)	0 (0, 12.2)	2e-05	0.00013	0.05766	1	0.02113	1	1	0.02113	1	1	0.9672	0.96555	1
234.052	4.36			0 (0, 0)	13.7 (13.6, 13.8)	0 (0, 0)	0 (0, 13.1)	0 (0, 0)	13 (0, 13.5)	2e-05	0.00014	0.44906	1	1	1	0.62631	0.96555	1	0.33081	1	1	0.33081
730.213	4.58			10.5 (10.3, 11.1)	0 (0, 0)	0 (0, 10.8)	0 (0, 0)	0 (0, 0)	0 (0, 0)	2e-05	0.00014	0.06758	1	0.02939	0.02819	0.03045	0.92203	0.92203	0.92202	1	1	1
196.03	1.692			0 (0, 10.3)	11.7 (11.7, 11.8)	0 (0, 10.6)	10.4 (10.3, 10.6)	0 (0, 0)	10.4 (10.3, 10.4)	3e-05	0.00015	1	1	1	1	1	1	0.9744	1	1	1	0
156.162	0.574			0 (0, 0)	0 (0, 0)	0 (0, 0)	0 (0, 0)	11.7 (11.4, 11.9)	0 (0, 0)	3e-05	0.00016	0.13585	1	1	0.06157	1	1	0.25048	1	1	1	0.1039
129.079	4.765			10.7 (7.7, 10.9)	0 (0, 0)	10.9 (5.3, 11.1)	0 (0, 0)	0 (0, 0)	0 (0, 0)	3e-05	0.00018	0.3487	1	0.14395	0.14372	0.14354	0.26582	0.26582	0.26567	1	1	1
144.042	4.093			15.7 (15.6, 15.9)	0 (0, 0)	15.7 (7.8, 16)	15.8 (15.8, 16)	0 (0, 0)	15.5 (15.1, 15.7)	3e-05	0.00019	1	1	1	0.03918	1	1	0.30668	1	0.04979	0.05254	0.03813
240.063	1.67			0 (0, 0)	0 (0, 0)	0 (0, 7.1)	0 (0, 0)	15.1 (14.8, 15.3)	0 (0, 0)	3e-05	0.0002	1	1	1	0.0949	1	1	0.1665	1	1	1	0.05547
369.162	4.377			0 (0, 13)	14.7 (14.5, 14.9)	0 (0, 0)	6.7 (0, 14)	0 (0, 0)	0 (0, 3.5)	3e-05	0.0002	1	0.96555	1	0.96493	1	0.61415	1	1	1	1	1
341.131	4.09			0 (0, 0)	0 (0, 0)	0 (0, 0)	14.2 (14.1, 14.2)	0 (0, 0)	6.8 (0, 13.9)	4e-05	0.00021	0.05174	1	0.02119	1	0.62944	0.02187	1	0.62944	0.61274	0.61274	0.62944
388.097	2.648			0 (0, 0)	0 (0, 0)	0 (0, 0)	0 (0, 0)	0 (0, 0)	12.2 (8.4, 12.9)	4e-05	0.00021	0.16174	1	1	1	0.12935	1	1	0.12846	0.2429	0.24579	0.12935
193.041	4.776			0 (0, 0)	0 (0, 0)	0 (0, 0)	0 (0, 0)	0 (0, 0)	10.8 (7.7, 11.1)	4e-05	0.00021	0.1641	1	1	1	0.12935	1	1	0.12935	0.24243	0.24499	0.12893
442.108	0.661			0 (0, 0)	10.3 (7.6, 10.4)	0 (0, 0)	0 (0, 0)	0 (0, 0)	0 (0, 0)	4e-05	0.00021	1	1	1	1	1	1	1	1	1	1	1
521.195	1.695			14 (13.6, 14.3)	0 (0, 0)	14.1 (13.7, 14.3)	0 (0, 3.3)	0 (0, 0)	0 (0, 0)	4e-05	0.00022	0.23697	1	0.12935	0.58612	0.03653	0.22368	0.3804	0.06662	1	1	1
96.021	3.782			0 (0, 0)	0 (0, 0)	0 (0, 0)	14.5 (14.5, 14.8)	0 (0, 0)	0 (0, 3.5)	4e-05	0.00022	0.11619	1	0.03309	1	1	0.35694	1	1	0.09206	0.09377	1
169.074	0.606			0 (0, 0)	0 (0, 0)	0 (0, 0)	13.6 (13.5, 13.7)	13.4 (13.2, 13.5)	13.6 (13.6, 13.8)	4e-05	0.00022	0.07007	1	0.06808	0.12559	0.06808	0.40295	0.8631	0.1665	1	1	0.96819
350.242	8.495			0 (0, 0)	0 (0, 0)	11.8 (11.8, 11.8)	0 (0, 2.9)	0 (0, 0)	0 (0, 0)	4e-05	0.00023	0.12935	0.06322	1	1	1	0.16347	0.06416	0.06349	1	1	1
126.031	1.107			15.4 (0, 15.6)	0 (0, 0)	0 (0, 7.8)	0 (0, 0)	17.2 (16.9, 17.6)	0 (0, 0)	4e-05	0.00026	1	1	0.34854	0.37069	0.34854	1	0.16544	1	1	1	0.05665
683.246	1.013			0 (0, 11.7)	0 (0, 0)	0 (0, 0)	0 (0, 0)	14.2 (13.4, 14.5)	0 (0, 0)	5e-05	0.00027	1	1	0.96144	0.22068	0.96144	1	0.1047	1	1	1	0.06027
72.0575	1.42			12.6 (12.5, 12.9)	12.7 (12.4, 13.2)	10.8 (10.7, 12.1)	11.5 (11.2, 11.8)	11.7 (11.5, 12)	11.9 (11.7, 12)	5e-05	0.00027	0.02779	0.00438	0	0.85497	0	1	1	1	0.96938	0.96938	1
229.011	9.549			0 (0, 2.6)	0 (0, 0)	0 (0, 0)	0 (0, 0)	10.5 (10.5, 10.5)	0 (0, 0)	5e-05	0.00028	1	1	1	0.22704	1	1	0	1	1	1	0.2964
700.124	0.701			11.1 (10.9, 11.3)	0 (0, 0)	10.4 (5.1, 11)	0 (0, 0)	0 (0, 5.1)	0 (0, 0)	5e-05	0.00029	0.14844	1	0.03483	1	0.0336	0.29255	1	0.29269	1	1	1
217.181	1.775			0 (0, 0)	0 (0, 0)	0 (0, 0)	10.9 (0, 11.1)	0 (0, 0)	11.2 (8.3, 11.4)	5e-05	0.0003	0.06009	1	0.34854	1	0.12935	0.34854	1	0.12935	1	1	0.12935
219.126	9.13			10.1 (7.4, 10.2)	0 (0, 0)	0 (0, 0)	0 (0, 0)	0 (0, 0)	0 (0, 0)	5e-05	0.0003	0.1509	0.12985	0.12977	0.13012	0.12977	1	1	1	1	1	1
193.041	9.13			0 (0, 11.2)	0 (0, 10)	0 (0, 0)	0 (0, 0)	0 (0, 0)	10.8 (10.4, 11)	5e-05	0.0003	1	1	1	1	1	1	1	0	0	0	0
646.108	0.7			12.5 (11.7, 12.6)	0 (0, 10.3)	12 (10.7, 12.5)	0 (0, 2.9)	13.5 (13.4, 13.6)	0 (0, 0)	6e-05	0.00031	0.65865	1	0.16692	0.62631	0.03414	0.45102	0.62631	0.06422	1	1	0.06549
198.052	4.163			0 (0, 0)	0 (0, 0)	0 (0, 0)	12.3 (9, 12.6)	0 (0, 0)	11.5 (0, 11.7)	6e-05	0.00033	0.06167	1	0.12935	1	0.34854	0.12935	1	0.34854	1	1	0.34854
144.042	4.173			7.7 (0, 15.5)	0 (0, 0)	15.5 (7.7, 15.8)	16.2 (15.5, 16.3)	0 (0, 0)	15.7 (15.6, 16.4)	6e-05	0.00035	1	1	0.34854	0.67978	0.78486	1	0.30668	1	1	1	0.03821
189.063	1.779			0 (0, 0)	12.4 (12, 13.1)	0 (0, 0)	13.1 (0, 13.1)	0 (0, 0)	12.9 (12.5, 13.1)	6e-05	0.00035	0.00416	1	0.34854	1	0.02119	0.34854	1	0.02113	1	1	0.02187
193.998	1.147			12.2 (11.7, 12.4)	0 (0, 0)	11.4 (0, 11.7)	0 (0, 0)	0 (0, 0)	0 (0, 0)	7e-05	0.00037	0.09422	0.62631	0.03234	0.96555	0.03249	0.58282	1	0.58312	1	1	1
96.021	2.891			0 (0, 0)	0 (0, 0)	15.1 (15.1, 15.2)	0 (0, 14.3)	0 (0, 0)	0 (0, 0)	7e-05	0.00038	0.10773	0.06318	0.98026	1	1	0.44108	0.06009	0.1047	1	1	1
168.112	6.913			0 (0, 0)	0 (0, 0)	0 (0, 4.9)	10 (7.4, 10.1)	0 (0, 0)	0 (0, 0)	7e-05	0.00038	0.21525	1	0.15968	1	1	0.44655	1	1	0.16103	0.16232	1
360.082	0.767			0 (0, 0)	0 (0, 0)	0 (0, 5.6)	0 (0, 0)	0 (0, 0)	13.8 (9.7, 14.5)	7e-05	0.00038	0.18682	1	1	1	0.13989	1	1	0.40015	0.14019	0.14119	0.13862
74.0367	2.227			12.9 (8.9, 15.6)	15.3 (15, 16.4)	0 (0, 0)	0 (0, 12.2)	0 (0, 5.7)	14.1 (13.5, 14.6)	7e-05	0.00039	1	0.61274	0.82079	0.51183	1	1	1	0.96938	0.11952	0.11672	0.08109
521.195	0.8			0 (0, 0)	0 (0, 0)	0 (0, 0)	0 (0, 0)	13.8 (6.9, 14.1)	0 (0, 0)	9e-05	0.00044	1	1	1	0.41098	1	1	0.27985	1	1	1	0.27984
210.052	1.675			0 (0, 13.1)	0 (0, 0)	0 (0, 6.6)	0 (0, 0)	14 (13.9, 14.2)	0 (0, 0)	9e-05	0.00044	1	1	0.96144	0.21996	0.96144	1	0.1641	1	1	1	0.05766
274.102	3.199			0 (0, 0)	13.2 (0, 13.6)	0 (0, 0)	0 (0, 0)	0 (0, 0)	0 (0, 0)	9e-05	0.00044	0.07832	1	1	1	1	1	1	1	1	1	1
261.084	4.498			0 (0, 0)	11.8 (0, 12.2)	0 (0, 0)	0 (0, 0)	0 (0, 0)	0 (0, 0)	9e-05	0.00044	0.07832	1	1	1	1	1	1	1	1	1	1
608.354	8.008			0 (0, 0)	10.8 (0, 11)	0 (0, 0)	0 (0, 0)	0 (0, 0)	0 (0, 0)	9e-05	0.00044	0.07832	1	1	1	1	1	1	1	1	1	1
304.113	1.884			0 (0, 0)	10.9 (0, 11.3)	0 (0, 0)	0 (0, 0)	0 (0, 0)	0 (0, 0)	9e-05	0.00044	0.07832	1	1	1	1	1	1	1	1	1	1
274.102	2.149			0 (0, 0)	10.6 (0, 10.9)	0 (0, 0)	0 (0, 0)	0 (0, 0)	0 (0, 0)	9e-05	0.00044	0.07832	1	1	1	1	1	1	1	1	1	1
605.162	1.602			11 (0, 11.1)	0 (0, 0)	0 (0, 0)	0 (0, 0)	0 (0, 0)	0 (0, 0)	9e-05	0.00044	0.34854	0.34854	0.34854	0.34854	0.34854	1	1	1	1	1	1
333.142	1.204			0 (0, 0)	10.4 (0, 11.3)	0 (0, 0)	0 (0, 0)	0 (0, 0)	0 (0, 0)	9e-05	0.00044	0.07832	1	1	1	1	1	1	1	1	1	1
218.101	0.984			0 (0, 0)	0 (0, 0)	0 (0, 0)	10.8 (0, 11)	0 (0, 0)	0 (0, 0)	9e-05	0.00044	0.35908	1	0.35908	1	1	0.35908	1	1	0.35908	0.35908	1
305.14	1.313			0 (0, 0)	10.5 (0, 11.1)	0 (0, 0)	0 (0, 0)	0 (0, 0)	0 (0, 0)	9e-05	0.00044	0.07832	1	1	1	1	1	1	1	1	1	1
205.095	0.679			0 (0, 0)	10.9 (0, 10.9)	0 (0, 0)	0 (0, 0)	0 (0, 0)	0 (0, 0)	9e-05	0.00044	0.07832	1	1	1	1	1	1	1	1	1	1
406.144	4.745			10.5 (0, 11.2)	0 (0, 0)	0 (0, 0)	0 (0, 0)	0 (0, 0)	0 (0, 0)	9e-05	0.00044	0.34854	0.34854	0.34854	0.34854	0.34854	1	1	1	1	1	1
210.123	6.634			0 (0, 0)	10 (0, 10.7)	0 (0, 0)	0 (0, 0)	0 (0, 0)	0 (0, 0)	9e-05	0.00044	0.07832	1	1	1	1	1	1	1	1	1	1
254.087	2.309			0 (0, 0)	10.6 (0, 10.8)	0 (0, 0)	0 (0, 0)	0 (0, 0)	0 (0, 0)	9e-05	0.00044	0.07832	1	1	1	1	1	1	1	1	1	1
134.109	6.644			0 (0, 0)	10.5 (0, 10.7)	0 (0, 0)	0 (0, 0)	0 (0, 0)	0 (0, 0)	9e-05	0.00044	0.07832	1	1	1	1	1	1	1	1	1	1
395.088	4.685			10.5 (0, 10.6)	0 (0, 0)	0 (0, 0)	0 (0, 0)	0 (0, 0)	0 (0, 0)	9e-05	0.00044	0.34854	0.34854	0.34854	0.34854	0.34854	1	1	1	1	1	1
606.34	7.948			0 (0, 0)	10.1 (0, 10.6)	0 (0, 0)	0 (0, 0)	0 (0, 0)	0 (0, 0)	9e-05	0.00044	0.07832	1	1	1	1	1	1	1	1	1	1
188.036	2.681			0 (0, 0)	0 (0, 0)	0 (0, 0)	0 (0, 0)	0 (0, 0)	10.4 (0, 10.5)	9e-05	0.00044	0.34854	1	1	1	0.34854	1	1	0.34854	0.34854	0.34854	0.34854
217.023	5.003			0 (0, 0)	10.2 (0, 10.2)	0 (0, 0)	0 (0, 0)	0 (0, 0)	0 (0, 0)	9e-05	0.00044	0.07832	1	1	1	1	1	1	1	1	1	1
80.0625	8.487			0 (0, 0)	9.9 (0, 10.1)	0 (0, 0)	0 (0, 0)	0 (0, 0)	0 (0, 0)	9e-05	0.00044	0.07832	1	1	1	1	1	1	1	1	1	1
218.18	10.119			9.8 (0, 9.8)	0 (0, 0)	0 (0, 0)	0 (0, 0)	0 (0, 0)	0 (0, 0)	9e-05	0.00044	0.34854	0.34854	0.34854	0.34854	0.34854	1	1	1	1	1	1
217.935	0.596			0 (0, 0)	14.6 (14.5, 14.7)	0 (0, 0)	14.4 (0, 14.5)	14.9 (14.9, 15)	14.3 (10.6, 14.7)	9e-05	0.00044	0.00542	1	0.37069	0.06503	0.16397	0.37069	0.06497	0.16397	1	1	1
296.11	4.325			0 (0, 0)	10.3 (0, 10.7)	0 (0, 0)	0 (0, 0)	0 (0, 0)	0 (0, 0)	9e-05	0.00044	0.07832	1	1	1	1	1	1	1	1	1	1
70.0418	4.355			0 (0, 3.1)	13.3 (13, 13.4)	0 (0, 0)	12.5 (9.2, 12.7)	0 (0, 0)	6.1 (0, 12.4)	0.0001	0.00046	1	1	0.51989	1	1	0.12935	1	0.62631	1	1	0.62631
188	1.913			10.2 (0, 10.6)	0 (0, 0)	10.3 (0, 10.8)	10.9 (10.9, 11)	0 (0, 0)	11.2 (11.1, 11.3)	0.0001	0.00046	1	1	0.90571	0.38296	0.33252	0.65291	0.61987	0.26802	1	1	0.03612
1396.42	2.073			5.8 (0, 12)	0 (0, 0)	12.1 (11.8, 12.2)	0 (0, 0)	0 (0, 0)	0 (0, 0)	0.0001	0.00048	1	0.88862	1	0.62759	0.62759	0.1951	0.06215	0.06215	1	1	1
380.108	0.659			0 (0, 10)	11.2 (8.2, 11.3)	0 (0, 0)	0 (0, 0)	0 (0, 0)	0 (0, 0)	0.0001	0.00049	1	1	1	1	1	1	1	1	1	1	1
300.106	1.585			0 (0, 0)	10.9 (7.8, 11.1)	0 (0, 0)	0 (0, 0)	0 (0, 0)	0 (0, 0)	0.00011	0.00052	0.1825	1	1	1	1	1	1	1	1	1	1
159.035	1.288			0 (0, 0)	0 (0, 0)	0 (0, 0)	5.7 (0, 12.8)	0 (0, 0)	12.2 (11.5, 12.9)	0.00011	0.00054	0.07832	1	0.63894	1	0.03612	1	1	0.26042	1	1	0.03611
346.087	4.09			0 (0, 3.5)	0 (0, 0)	0 (0, 0)	14.5 (14.2, 14.5)	0 (0, 0)	0 (0, 14)	0.00012	0.00057	1	1	0.25906	1	1	0.01994	1	0.96941	0.26701	0.26705	0.96941
98.0366	2.62			0 (0, 14.1)	0 (0, 0)	14.7 (14.6, 14.8)	0 (0, 3.5)	0 (0, 0)	0 (0, 0)	0.00013	0.0006	1	0.28017	1	0.97155	0.96956	0.18778	0.05974	0.05784	1	1	1
206.058	4.351			6.2 (0, 12.5)	13.5 (13.4, 13.6)	12.2 (0, 12.6)	12.8 (0, 12.9)	0 (0, 0)	12.9 (12.8, 13)	0.00013	0.0006	0.77912	1	1	0.64615	0.20844	1	0.60861	0.26042	1	1	0.0349
151.049	4.359			0 (0, 0)	0 (0, 0)	0 (0, 0)	0 (0, 0)	11 (5.3, 11.2)	0 (0, 0)	0.00013	0.0006	0.30522	1	1	0.2883	1	1	0.2883	1	1	1	0.62631
114.032	3.977			0 (0, 0)	0 (0, 0)	0 (0, 0)	14.7 (11, 14.8)	0 (0, 0)	0 (0, 14.5)	0.00014	0.00066	0.12935	1	0.12935	1	0.98982	0.12935	1	0.98995	0.82047	0.82047	0.98982
98.0366	3.973			0 (0, 13.7)	0 (0, 0)	0 (0, 14.2)	14 (14, 14.2)	0 (0, 0)	13.3 (0, 13.5)	0.00014	0.00066	1	1	1e-05	1	1	1	0.97746	1	0	1e-05	0.37254
102.116	0.361			13.5 (13.4, 13.5)	13.1 (0, 13.2)	12.1 (5.9, 12.2)	6 (0, 12.1)	0 (0, 0)	0 (0, 0)	0.00015	0.00071	0.12935	0.30668	0.21954	0.03067	0.0301	1	0.26716	0.26714	0.62631	0.62631	1
702.199	1.047			13.5 (13.3, 14.3)	11.8 (11.5, 12.2)	13.7 (6.3, 14.6)	0 (0, 3.1)	15.3 (15, 15.6)	0 (0, 0)	0.00015	0.00071	0.96144	1	0.09617	0.62631	0.06254	0.66869	0.57871	0.42246	1	1	0.10641
224.068	1.66			0 (0, 0)	0 (0, 0)	0 (0, 5.9)	0 (0, 0)	13.2 (6.5, 13.3)	0 (0, 0)	0.00016	0.00075	0.28998	1	1	0.28411	1	1	0.6524	1	1	1	0.28449
730.213	4.521			0 (0, 0)	0 (0, 0)	10.1 (5, 10.3)	0 (0, 0)	11.3 (0, 11.6)	0 (0, 0)	0.00016	0.00075	0.14214	0.28547	1	0.5928	1	0.28454	1	0.28411	1	1	0.59217
191.025	1.344			0 (0, 10.8)	11 (10.9, 11.2)	0 (0, 5.3)	0 (0, 0)	0 (0, 0)	0 (0, 0)	0.00017	0.00078	1	1	0.9744	1	0.9744	1	1	1	1	1	1
247.021	1.613			0 (0, 0)	0 (0, 0)	0 (0, 0)	5.2 (0, 10.5)	0 (0, 0)	10.5 (7.8, 10.8)	0.00017	0.00078	0.09304	1	0.62631	1	0.12935	0.62631	1	0.12935	1	1	0.12935
338.896	0.953			0 (0, 0)	0 (0, 0)	0 (0, 0)	11.9 (8.8, 11.9)	0 (0, 0)	5.9 (0, 12)	0.0002	0.00091	0.09422	1	0.12935	1	0.62631	0.12935	1	0.62631	1	1	0.62631
660.104	0.707			10.9 (0, 11.3)	0 (0, 0)	0 (0, 11.2)	0 (0, 0)	12.2 (11.2, 12.5)	0 (0, 0)	0.0002	0.00092	1	1	0.62631	0.97746	0.37069	1	0.59318	0.97462	1	1	0.06531
162.052	3.785			0 (0, 0)	0 (0, 0)	15.6 (0, 15.7)	15.6 (15.6, 15.7)	0 (0, 0)	0 (0, 3.7)	0.00022	0.00098	1	0.91967	0.07876	1	1	1	0.5938	1	0.09519	0.09622	1
112.013	0.949			0 (0, 0)	0 (0, 0)	0 (0, 0)	0 (0, 0)	12.6 (6.3, 12.8)	0 (0, 0)	0.00023	0.00101	0.30668	1	1	0.2883	1	1	0.2883	1	1	1	1
162.053	1.007			0 (0, 0)	0 (0, 0)	0 (0, 0)	0 (0, 0)	16 (0, 16.3)	0 (0, 0)	0.00024	0.00102	0.62631	1	1	0.62631	1	1	0.62631	1	1	1	0.62631
252.063	1.661			0 (0, 0)	0 (0, 0)	0 (0, 0)	0 (0, 0)	14.9 (0, 15.1)	0 (0, 0)	0.00024	0.00102	0.62631	1	1	0.62631	1	1	0.62631	1	1	1	0.62631
422.082	0.787			0 (0, 0)	0 (0, 0)	11.9 (0, 12.4)	11.4 (11.3, 11.9)	0 (0, 0)	13.7 (12.8, 14.4)	0.00023	0.00102	0.52878	1	0.42936	1	0.00257	1	1	0.41148	0.2883	0.28998	0.58131
185.069	1.683			0 (0, 0)	0 (0, 0)	0 (0, 0)	0 (0, 0)	13.4 (0, 13.5)	0 (0, 0)	0.00024	0.00102	0.62631	1	1	0.62631	1	1	0.62631	1	1	1	0.62631
84.0004	1.726			0 (0, 2.6)	0 (0, 0)	0 (0, 0)	0 (0, 0)	11.2 (5.3, 11.8)	0 (0, 0)	0.00023	0.00102	1	1	1	0.66088	1	1	0.28085	1	1	1	0.2818
711.277	0.971			0 (0, 0)	0 (0, 0)	0 (0, 0)	0 (0, 0)	11.3 (0, 11.4)	0 (0, 0)	0.00024	0.00102	0.62631	1	1	0.62631	1	1	0.62631	1	1	1	0.62631
676.718	2.063			11.2 (0, 11.7)	0 (0, 0)	11.5 (11.3, 11.7)	0 (0, 11.2)	0 (0, 0)	0 (0, 0)	0.00024	0.00102	1	1	1	0.3504	0.66145	0.62631	0	0.0164	1	1	1
174.079	1.688			11.2 (0, 11.3)	0 (0, 0)	11.2 (11.1, 11.2)	10.8 (8.1, 10.9)	0 (0, 0)	10.8 (10.8, 10.9)	0.00023	0.00102	1	1	1	0.35336	1	0.67499	0.05966	0.67272	1	1	0
346.109	0.639			0 (0, 0)	0 (0, 0)	0 (0, 0)	11.2 (0, 11.6)	12.2 (11.8, 12.3)	0 (0, 0)	0.00026	0.00112	0.70216	1	0.62631	0.1161	1	1	0.16397	1	0.84884	0.85084	0.11664
223.066	4.82			10.7 (10.5, 10.9)	10.8 (10.6, 10.9)	10.6 (5.3, 10.8)	0 (0, 0)	11 (5.1, 11)	0 (0, 0)	0.00027	0.00117	1	1	0.06587	1	0.03612	0.45312	1	0.30202	1	1	0.30202
164.047	2.173			13 (0, 13.3)	0 (0, 0)	0 (0, 13.1)	0 (0, 0)	13.2 (13, 13.3)	0 (0, 0)	0.00028	0.00118	1	1	0.37	1	0.36845	0.9744	1	0.9744	1	1	0.06497
324.105	2.173			17.2 (12.6, 17.4)	0 (0, 0)	17.2 (0, 17.6)	0 (0, 0)	17.1 (17, 17.2)	0 (0, 0)	0.0003	0.00127	0.78486	1	0.28998	1	0.16116	0.92202	1	0.59425	1	1	0.06416
129.079	0.636			11.5 (0, 11.8)	10.9 (0, 11.1)	0 (0, 0)	0 (0, 0)	0 (0, 0)	0 (0, 0)	0.0003	0.00127	0.59709	0.34854	0.34854	0.34854	0.34854	1	1	1	1	1	1
274.985	5.407			0 (0, 2.5)	0 (0, 0)	10.7 (10.3, 11.1)	0 (0, 0)	0 (0, 0)	0 (0, 9.9)	0.00031	0.0013	1	0.12935	1	1	1	0.04858	0.04837	0.18715	0.86657	0.86657	0.86657
161.069	1.242			0 (0, 0)	11.2 (7.9, 11.4)	0 (0, 0)	0 (0, 0)	0 (0, 0)	0 (0, 0)	0.00032	0.00133	1	1	1	1	1	1	1	1	1	1	1
192.042	4.344			13.6 (0, 13.7)	14.4 (14.4, 14.5)	0 (0, 13.5)	0 (0, 3.5)	0 (0, 0)	13.9 (13.7, 14)	0.00032	0.00134	1	1	1	0.39421	0.70353	1	0.99281	0.96144	1	1	0.03612
1188.35	2.185			6 (0, 12.1)	0 (0, 0)	12.3 (11.8, 12.4)	0 (0, 0)	0 (0, 0)	0 (0, 0)	0.00033	0.00139	1	1	1	1	0.64124	0.1388	0.26616	0.06509	1	1	1
275.893	1.014			0 (0, 2.6)	0 (0, 10.2)	0 (0, 10.8)	10.9 (10.8, 11.1)	0 (0, 0)	11 (10.7, 11.1)	0.00036	0.00149	0.85521	1	0.13096	1	0.17403	1	0.9997	1	1	1	0.03885
324.105	1.154			0 (0, 0)	0 (0, 0)	0 (0, 0)	0 (0, 0)	15.1 (7.5, 15.3)	0 (0, 0)	0.00037	0.00152	1	1	1	0.38656	1	1	0.41545	1	1	1	0.26584
200.066	2.201			0 (0, 0)	0 (0, 11.1)	0 (0, 0)	12 (0, 13.3)	0 (0, 0)	13.3 (9.6, 13.8)	0.00037	0.00154	0.05766	1	0.3504	1	0.13096	0.3504	1	0.13096	1	1	0.13096
263.046	5.179			11 (0, 11.1)	0 (0, 0)	0 (0, 11.2)	0 (0, 0)	11.1 (10.8, 11.3)	0 (0, 0)	0.00037	0.00154	1	1	0.36042	1	0.35971	0.96819	1	0.96819	1	1	0.06288
287.98	1.601			0 (0, 0)	0 (0, 0)	0 (0, 0)	0 (0, 10.3)	0 (0, 0)	10.1 (7.5, 10.3)	0.00038	0.00156	0.12935	1	0.9896	1	0.12935	0.98944	1	0.12935	1	1	0.12935
261.006	4.684			0 (0, 0)	0 (0, 0)	0 (0, 0)	0 (0, 0)	11.2 (5.5, 11.3)	0 (0, 2.7)	0.0004	0.00165	0.28749	1	1	0.28998	1	1	0.28999	1	1	1	1
531.216	4.356			0 (0, 2.9)	12.8 (12.4, 13)	12.1 (10.9, 12.4)	12.1 (11.8, 12.5)	0 (0, 0)	12.4 (11.8, 12.7)	0.00043	0.00176	0.66897	1	0.47087	1	0.58131	1	0.06808	1	1	1	0.03612
71.0734	0.367			14.1 (13.5, 14.3)	15.4 (15.2, 15.5)	14.5 (14.1, 14.7)	14 (13.9, 14.1)	14.1 (14, 14.3)	14 (13.8, 14.1)	0.00046	0.00188	1	1	1	1	1	1	1	1	1	1	1
236.079	1.361			10.7 (10.6, 10.8)	11 (10.9, 11.1)	10.7 (10.5, 10.9)	10.2 (10.2, 10.6)	10.2 (5.1, 10.4)	10.2 (10.2, 10.4)	0.00046	0.00188	1	1	1	0.29256	0.3044	1	0.1641	0.14736	1	1	1
258.073	3.97			0 (0, 0)	0 (0, 0)	0 (0, 0)	12.9 (9.6, 13.1)	0 (0, 0)	0 (0, 3.1)	0.00047	0.0019	1	1	0.43849	1	1	0.12354	1	1	0.34854	0.34854	1
152.095	6.307			0 (0, 0)	0 (0, 0)	0 (0, 0)	0 (0, 0)	0 (0, 0)	10.3 (0, 10.5)	0.0005	0.00201	0.35898	1	1	1	0.35657	1	1	0.35657	0.35657	0.35657	0.35657
170.019	1.628			11.2 (0, 11.9)	11.3 (8.1, 11.6)	11.5 (5.5, 11.6)	12.6 (12.3, 12.8)	0 (0, 0)	12.7 (12.4, 12.8)	0.00051	0.00204	1	1	0.2883	0.37254	0.2883	0.34327	0.29255	0.3413	1	1	0.03469
243.121	0.604			0 (0, 0)	0 (0, 0)	0 (0, 0)	0 (0, 0)	13.3 (6.6, 13.6)	0 (0, 0)	0.00052	0.00206	0.30522	1	1	0.27773	1	1	0.64593	1	1	1	0.27488
169.089	5.045			11.2 (11, 11.5)	11.1 (10.9, 11.2)	11.6 (11.5, 11.7)	11.7 (11.4, 11.9)	11.9 (11.7, 12.2)	12 (11.8, 12.2)	0.00053	0.0021	0.7979	1	1	0.08357	0.06509	1	0.99163	1	1	1	1
324.105	1.673			0 (0, 15.9)	0 (0, 0)	16.2 (0, 16.2)	0 (0, 0)	17.1 (8.4, 17.1)	0 (0, 0)	0.00057	0.00226	1	1	0.96367	0.75107	0.96396	0.55213	1	0.55233	1	1	0.26275
102.031	2.192			6.6 (0, 13.3)	0 (0, 3.3)	13.2 (12.7, 13.4)	13.9 (0, 14.3)	14.6 (14.5, 14.8)	13.9 (10.3, 14.1)	0.00059	0.00233	0.65377	1	1	0	0.93248	1	9e-05	1	1	1	0.04889
162.052	2.621			15.7 (11.7, 15.8)	0 (0, 0)	16.2 (8.1, 16.4)	0 (0, 3.8)	0 (0, 0)	0 (0, 0)	0.00059	0.00234	0.62631	1	1	0.15435	0.28411	0.95342	0.27978	0.40871	1	1	1
480.04	0.701			0 (0, 0)	0 (0, 0)	0 (0, 0)	0 (0, 0)	0 (0, 0)	10.8 (0, 11.9)	0.00059	0.00234	0.34854	1	1	1	0.34854	1	1	0.34854	0.64231	0.64218	0.34854
186.115	5.045			11.8 (11.6, 12.1)	11.7 (11.5, 11.8)	12.2 (12.1, 12.3)	12.3 (12.1, 12.5)	12.5 (12.3, 12.8)	12.6 (12.4, 12.8)	0.0006	0.00235	0.84545	1	1	0.08299	0.02825	1	1	1	1	1	1
684.19	1.338			5.7 (0, 11.5)	0 (0, 0)	11.2 (0, 12.5)	0 (0, 0)	11.1 (10.5, 11.5)	0 (0, 0)	0.00061	0.00239	1	1	0.62759	1	0.62759	0.58546	1	0.58523	1	1	0.06157
224.008	1.139			0 (0, 3.1)	0 (0, 0)	0 (0, 6.8)	0 (0, 0)	14.4 (14.2, 14.5)	0 (0, 0)	0.00064	0.00248	1	1	1	0.16559	1	1	0.34854	1	1	1	0.10961
277.001	1.58			0 (0, 0)	0 (0, 0)	0 (0, 0)	5.3 (0, 10.7)	0 (0, 0)	10.5 (7.7, 10.6)	0.00064	0.00248	0.13084	1	0.62759	1	0.15527	1	1	0.35694	1	1	0.15719
288.084	2.174			15.7 (0, 16.3)	0 (0, 0)	0 (0, 0)	0 (0, 0)	16.2 (15.8, 16.4)	0 (0, 0)	0.00064	0.00249	1	1	0.84329	1	0.37226	1	1	1	1	1	0.06509
484.056	0.665			12 (11.4, 12.4)	10.3 (0, 11)	11.8 (11.3, 12.6)	11.3 (8.1, 12)	12.9 (12, 13.1)	0 (0, 0)	0.0007	0.00269	0.75349	1	1	1	0	1	1	0.07469	0.1951	0.19434	0.07615
339.251	7.107			10 (0, 10)	0 (0, 0)	0 (0, 0)	0 (0, 0)	0 (0, 0)	0 (0, 0)	0.0007	0.00269	0.38072	0.34854	0.34854	0.34854	0.34854	1	1	1	1	1	1
95.9321	1.026			0 (0, 0)	11.5 (8.6, 11.5)	0 (0, 0)	11 (0, 11.4)	0 (0, 0)	11.2 (11, 11.5)	0.0008	0.00306	0.02241	1	0.37144	1	0.03483	1	1	0.97893	1	1	0.03522
168.04	2.224			0 (0, 0)	5.9 (0, 12)	0 (0, 0)	6.2 (0, 13.7)	0 (0, 0)	13.7 (9.8, 14)	0.00081	0.00309	0.06254	1	0.62944	1	0.13096	0.62944	1	0.13096	1	1	0.13096
162.052	1.128			7.9 (0, 15.8)	0 (0, 0)	0 (0, 15.7)	0 (0, 0)	16.7 (8.3, 16.9)	0 (0, 0)	0.00088	0.00334	1	1	0.62631	0.97538	0.62631	0.93501	0.8803	0.93484	1	1	0.26802
157.089	5.045			11 (10.8, 11.3)	10.9 (10.7, 11)	11.3 (11.2, 11.5)	11.5 (11.2, 11.7)	11.7 (11.5, 11.9)	11.8 (11.6, 12)	0.00088	0.00334	1	1	1	0.20759	0.04891	1	0.76976	0.47237	1	1	1
180.042	1.658			0 (0, 0)	0 (0, 0)	0 (0, 6.4)	0 (0, 0)	13.6 (6.1, 14)	0 (0, 0)	0.00089	0.00339	1	1	1	0.48106	1	1	0.90569	1	1	1	0.27488
384.137	1.678			5.7 (0, 11.7)	0 (0, 0)	0 (0, 11.8)	0 (0, 0)	12.7 (6, 12.8)	0 (0, 0)	0.00092	0.00347	1	1	0.62631	0.96938	0.62631	0.92306	0.86548	0.92306	1	1	0.26543
114.032	4.091			0 (0, 3.6)	0 (0, 0)	14.7 (0, 14.7)	14.4 (10.5, 14.7)	0 (0, 0)	14.4 (14.2, 14.6)	0.00093	0.0035	1	1	1	1	0.82798	1	0.59425	1	1	1	0
285.082	1.75			5.2 (0, 10.9)	11.4 (11.3, 12)	0 (0, 5.2)	11.1 (0, 11.2)	0 (0, 0)	10.7 (0, 11.1)	0.00096	0.00359	1	1	1	0.66145	1	1	1	1	1	1	0.38656
297.178	2.863			0 (0, 2.7)	11.1 (0, 11.5)	0 (0, 0)	0 (0, 0)	0 (0, 0)	0 (0, 0)	0.00098	0.00367	1	1	1	1	1	1	1	1	1	1	1
201.173	0.603			11.6 (0, 12.3)	11.6 (11.5, 11.7)	0 (0, 0)	11.4 (8.2, 11.5)	0 (0, 11.3)	11.5 (11.4, 11.5)	0.00101	0.00377	1	0.75107	1	1	1	0.43748	1	0	1	1	0.01484
191.025	1.682			11.4 (0, 11.6)	12.2 (12.1, 12.3)	0 (0, 5.7)	11.1 (0, 11.3)	0 (0, 0)	11.1 (11, 11.2)	0.00104	0.00384	1	1	1	0.35781	1	1	1	1	1	1	0.03211
318.092	2.336			0 (0, 0)	10.7 (0, 11.2)	0 (0, 0)	5.4 (0, 11.3)	0 (0, 0)	0 (0, 0)	0.00106	0.00393	0.19414	1	0.68503	1	1	0.68503	1	1	0.68503	0.68503	1
126.031	4.088			0 (0, 0)	0 (0, 0)	0 (0, 7.6)	15.3 (11.4, 15.5)	0 (0, 0)	15.1 (11.3, 15.1)	0.00109	0.00398	1	1	0.40068	1	0.84388	0.93384	1	1	1	1	0.1641
152.047	4.346			12.6 (0, 12.7)	13.4 (13.1, 13.5)	0 (0, 6.2)	12.6 (0, 12.9)	0 (0, 0)	12.7 (0, 13.1)	0.0011	0.00398	1	0.97746	1	0.37206	1	1	1	1	1	1	0.37258
213.98	2.218			0 (0, 0)	5.7 (0, 11.8)	0 (0, 0)	0 (0, 0)	0 (0, 0)	11.3 (0, 11.5)	0.00108	0.00398	0.17609	1	1	1	0.35694	1	1	0.35694	0.35694	0.35694	0.35694
406.144	4.84			5.1 (0, 10.3)	0 (0, 0)	0 (0, 0)	0 (0, 0)	0 (0, 0)	0 (0, 0)	0.0011	0.00398	0.62699	0.62699	0.62699	0.62699	0.62699	1	1	1	1	1	1
261.084	4.392			0 (0, 0)	5.2 (0, 11.1)	0 (0, 0)	0 (0, 0)	0 (0, 0)	0 (0, 0)	0.0011	0.00398	0.42246	1	1	1	1	1	1	1	1	1	1
381.163	5.232			0 (0, 0)	4.9 (0, 9.8)	0 (0, 0)	0 (0, 0)	0 (0, 0)	0 (0, 0)	0.0011	0.00398	0.42246	1	1	1	1	1	1	1	1	1	1
155.935	1.049			0 (0, 0)	6.6 (0, 13.5)	0 (0, 0)	0 (0, 0)	0 (0, 0)	13.2 (0, 13.3)	0.00113	0.00407	0.17609	1	1	1	0.35694	1	1	0.35694	0.35694	0.35694	0.35694
224.006	1.925			0 (0, 0)	0 (0, 0)	0 (0, 0)	0 (0, 2.6)	0 (0, 0)	10.3 (7.7, 10.4)	0.00113	0.00409	1	1	1	1	0.34953	1	1	0.12816	1	1	0.12775
68.0262	4.089			0 (0, 14.4)	0 (0, 0)	0 (0, 0)	6.8 (0, 14.6)	0 (0, 0)	14.1 (13.7, 14.3)	0.00114	0.00411	1	0.96941	1	0.96941	1	0.61982	1	0.02113	1	1	0.01994
136.038	3.014			0 (0, 0)	0 (0, 0)	0 (0, 0)	11.5 (0, 12.7)	11.7 (5.5, 12.4)	0 (0, 0)	0.00121	0.00433	0.12893	1	0.37206	0.29053	1	0.76976	0.92178	1	0.67978	0.67978	0.43089
172.037	1.293			0 (0, 0)	0 (0, 0)	0 (0, 0)	10.4 (0, 11)	10.2 (0, 11.3)	11 (7.9, 11.5)	0.00127	0.00454	0.61415	1	0.62631	1	0.29541	0.37206	0.60282	0.16426	1	1	1
162.052	3.502			0 (0, 0)	0 (0, 0)	15.4 (0, 15.8)	15.4 (11.4, 15.4)	0 (0, 0)	0 (0, 0)	0.00129	0.00459	1	0.98135	0.62944	1	1	1	0.58929	0.90569	0.2883	0.28831	1
68.0262	4.162			0 (0, 0)	0 (0, 0)	0 (0, 0)	0 (0, 14.3)	0 (0, 0)	14.6 (10.2, 14.7)	0.00129	0.0046	1	1	1	1	0.45892	0.96938	1	0.12935	1	1	0.12775
145.037	1.213			0 (0, 0)	0 (0, 0)	0 (0, 5.9)	11.9 (0, 12.3)	11.8 (11.6, 12)	12 (11.8, 12)	0.00133	0.0047	0.12935	1	0.62631	0.12651	0.04886	1	1	1	1	1	1
185.985	2.222			0 (0, 3)	12.8 (0, 13.7)	0 (0, 6)	0 (0, 0)	0 (0, 0)	12.8 (9.2, 13.2)	0.00135	0.00476	1	1	1	1	0.34854	1	1	0.37144	0.13012	0.13033	0.12935
442.823	0.941			0 (0, 2.8)	0 (0, 0)	0 (0, 10.6)	10.9 (10.7, 11.1)	0 (0, 0)	10.7 (7.7, 11.5)	0.00136	0.00478	1	1	1	1	1	0.9896	0.97746	1	1	1	0.1641
662.082	0.697			0 (0, 10.3)	0 (0, 0)	0 (0, 5.2)	0 (0, 0)	11.1 (5.3, 11.2)	0 (0, 0)	0.00138	0.00485	1	1	0.96938	0.76922	0.96938	1	0.7174	1	1	1	0.26864
433.181	1.299			11.4 (0, 15.1)	12.7 (11.6, 13.7)	0 (0, 14.6)	0 (0, 2.5)	0 (0, 0)	10.9 (10.5, 11.9)	0.00146	0.00511	1	1	0.8763	0.35694	1	1	0.96144	1	0.04195	0.04472	0
132.042	2.198			0 (0, 0)	0 (0, 0)	0 (0, 0)	0 (0, 10.4)	0 (0, 0)	10.4 (0, 10.6)	0.00147	0.00514
179.152	5.272			10.2 (10.2, 10.3)	10.4 (10.3, 10.4)	10.3 (10.3, 10.4)	10.3 (10.3, 10.5)	10.1 (5, 10.1)	10 (0, 10.2)	0.00152	0.00528	1	1	1	1	0.97746	1	1	0.7979	0.04891	0.05089	1
108.021	1.144			0 (0, 3.4)	0 (0, 0)	0 (0, 13.5)	0 (0, 0)	14.4 (6.4, 14.6)	0 (0, 0)	0.00163	0.00565	1	1	1	0.77957	1	0.95929	1	0.95847	1	1	0.27773
347.09	1.136			0 (0, 0)	0 (0, 0)	0 (0, 11.9)	11.2 (8.3, 11.3)	0 (0, 0)	0 (0, 10.6)	0.00164	0.00566	0.12772	0.94328	0.14844	1	0.96941	1	0.94298	1	0.5573	0.55463	0.96938
233.126	7.696			0 (0, 0)	0 (0, 0)	0 (0, 5)	0 (0, 0)	0 (0, 0)	10.1 (0, 10.1)	0.00166	0.00572	0.34122	1	1	1	0.35	1	1	1	0.34953	0.34901	0.34901
127.009	5.802			5.6 (0, 11.6)	11.5 (11.3, 11.6)	10.8 (0, 10.9)	0 (0, 2.7)	0 (0, 0)	0 (0, 2.7)	0.00168	0.00578	1	1	1	1	1	1	1	1	1	1	1
187.099	8.144			0 (0, 0)	0 (0, 0)	0 (0, 0)	9.9 (0, 10.1)	0 (0, 0)	10 (0, 10)	0.00168	0.00578	0.14772	1	0.37005	1	0.37069	1	1	1	1	1	0.37094
243.005	2.137			0 (0, 2.6)	0 (0, 2.6)	0 (0, 0)	0 (0, 10.6)	0 (0, 0)	10.6 (10.4, 10.6)	0.00175	0.00598	1	1	1	1	0.6002	0.97746	1	0.02113	1	1	0.021
598.103	0.71			0 (0, 10.9)	0 (0, 0)	0 (0, 10.9)	0 (0, 0)	12.2 (5.5, 12.4)	0 (0, 0)	0.00175	0.00598	1	1	0.97746	0.97746	0.97746	0.9598	1	0.95956	1	1	0.27773
593.826	0.737			0 (0, 0)	0 (0, 0)	0 (0, 0)	11.2 (8.1, 11.4)	0 (0, 0)	0 (0, 2.8)	0.00181	0.00615	1	1	0.23476	1	1	0.12798	1	1	1	1	1
275.024	8.045			11.1 (10.7, 11.7)	11.4 (10.9, 11.9)	10.7 (10.3, 11.4)	5 (0, 10.1)	0 (0, 0)	10.2 (7.5, 10.6)	0.00183	0.00622	0.91094	1	0.17553	0.35694	0.65795	0.42757	0.35694	1	1	1	1
508.14	0.979			0 (0, 0)	0 (0, 0)	0 (0, 0)	0 (0, 0)	0 (0, 0)	11.9 (8.4, 12.3)	0.00188	0.00638	0.26859	1	1	1	0.1665	1	1	1	0.2964	0.298	0.81947
294.121	5.772			0 (0, 0)	0 (0, 0)	0 (0, 0)	0 (0, 10)	10.1 (0, 10.2)	10.3 (7.6, 10.4)	0.00195	0.00658	0.10957	1	1	0.616	0.1678	1	1	0.62759	0.60565	0.60945	1
422.082	0.97			0 (0, 0)	11.8 (0, 12)	0 (0, 0)	0 (0, 0)	14.2 (0, 14.8)	0 (0, 0)	0.00197	0.00663	0.18416	1	1	0.60282	1	1	0.60282	1	1	1	0.94307
346.087	3.783			0 (0, 14.5)	0 (0, 0)	14.7 (0, 14.8)	14.3 (10.7, 14.3)	0 (0, 0)	0 (0, 0)	0.00204	0.00683	1	1	1	0.96144	0.96144	1	0.54995	0.54995	0.14146	0.14211	1
225.111	0.593			0 (0, 0)	0 (0, 0)	0 (0, 0)	5.4 (0, 11.1)	11.6 (5.6, 11.8)	0 (0, 0)	0.00217	0.00724	0.16567	1	0.64184	0.2914	1	1	0.67978	1	1	1	0.43089
364.108	0.629			0 (0, 0)	0 (0, 0)	0 (0, 5.7)	0 (0, 0)	11.7 (0, 12.2)	0 (0, 0)	0.00218	0.00726	0.45569	1	1	0.59425	1	1	1	1	1	1	0.59318
98.0479	0.569			0 (0, 0)	0 (0, 0)	0 (0, 6)	11.8 (0, 12)	11.8 (5.9, 12)	12 (8.9, 12.1)	0.0022	0.00732	0.05107	1	0.40068	0.30783	0.17889	1	1	0.97462	1	1	1
318.106	3.365			0 (0, 0)	11.3 (0, 11.4)	0 (0, 0)	5.4 (0, 10.9)	0 (0, 0)	0 (0, 0)	0.00227	0.00753	0.22368	1	0.65323	1	1	1	1	1	0.65337	0.65323	1
350.114	4.216			0 (0, 0)	0 (0, 0)	0 (0, 0)	11 (0, 11.3)	0 (0, 0)	0 (0, 2.8)	0.00235	0.00775	0.30687	1	0.34854	1	1	0.34854	1	1	1	1	1
126.031	4.168			7.5 (0, 15.2)	0 (0, 0)	0 (0, 0)	14.8 (0, 15.3)	0 (0, 0)	15.3 (10.8, 16.1)	0.00244	0.00803	1	1	1	0.64124	1	1	1	0.35908	1	1	0.16544
704.175	1.161			0 (0, 3)	0 (0, 0)	11.6 (5.6, 11.8)	0 (0, 0)	0 (0, 0)	0 (0, 0)	0.00244	0.00803	1	1	1	1	1	0.46863	0.26705	0.27048	1	1	1
150.994	6.713			0 (0, 0)	0 (0, 0)	0 (0, 5.2)	10.7 (0, 10.8)	10.8 (5.3, 10.9)	10.7 (7.9, 10.8)	0.00267	0.00875	0.33769	1	0.63716	0.46535	0.30787	1	0.84238	0.66321	1	1	1
351.926	1.323			11.2 (0, 11.7)	11 (0, 11.2)	0 (0, 11.3)	11.8 (8.5, 12.1)	0 (0, 0)	12 (11.8, 12.3)	0.00269	0.00879	1	1	1	0.39783	0.62631	1	1	0.58131	1	1	0.03629
327.056	9.621			0 (0, 0)	0 (0, 0)	0 (0, 0)	5 (0, 10.3)	9.9 (4.9, 10.3)	4.9 (0, 10)	0.00277	0.00901	0.09705	1	0.62631	0.27978	0.62631	0.62631	0.27773	0.62631	1	1	1
148.037	1.086			12.2 (12, 14.8)	14.4 (10.2, 14.5)	12.3 (5.8, 14.4)	14.9 (12.2, 15.1)	15.8 (15.5, 15.8)	15.1 (14.6, 15.2)	0.00278	0.00903	0.71803	1	1	0.02819	0.10961	1	0.05152	1	1	1	0.76217
240.063	4.088			0 (0, 0)	0 (0, 0)	0 (0, 0)	13.2 (9.9, 13.4)	0 (0, 0)	6.5 (0, 13)	0.00283	0.00918	1	1	0.55191	1	1	0.82047	1	1	1	1	0.64451
349.905	1.606			0 (0, 2.9)	11.8 (8.7, 11.8)	0 (0, 5.7)	0 (0, 0)	10.5 (0, 10.6)	0 (0, 0)	0.00302	0.00977	1	1	1	1	1	1	1	1	1	1	0.56991
56.0264	2.165			0 (0, 3.3)	0 (0, 11.9)	13.1 (6.5, 13.7)	0 (0, 0)	0 (0, 0)	0 (0, 0)	0.00304	0.00978	1	1	1	1	1	0.25936	0.25906	0.25906	1	1	1
413.889	0.835			0 (0, 14.7)	7.4 (0, 14.9)	15.2 (15, 15.3)	0 (0, 0)	0 (0, 13.7)	0 (0, 0)	0.00303	0.00978	1	0.28998	1	1	0.98024	0.13236	0.28411	0.06349	1	1	0.96144
269.114	8.143			0 (0, 2.5)	0 (0, 0)	9.8 (0, 10.1)	9.9 (0, 10.2)	0 (0, 0)	10.1 (10, 10.2)	0.00309	0.00992	1	1	1	1	0.07832	1	1	1	1	1	0.35908
217.023	3.537			0 (0, 0)	10.9 (0, 11)	0 (0, 10.6)	0 (0, 0)	0 (0, 0)	5.3 (0, 10.7)	0.00313	0.01001	0.13868	0.95342	1	1	0.62631	0.95342	0.95342	1	0.62631	0.62631	0.62631
186.061	0.737			0 (0, 0)	0 (0, 0)	0 (0, 0)	12.2 (0, 12.6)	11.4 (0, 12)	0 (0, 0)	0.00321	0.01021	1	1	0.61415	1	1	0.35694	0.58282	1	0.61415	0.61415	0.88965
278.051	0.652			0 (0, 0)	0 (0, 0)	0 (0, 0)	0 (0, 11)	11 (5.4, 11.1)	0 (0, 0)	0.0032	0.01021	1	1	1	0.4069	1	0.97746	0.27978	1	1	1	0.4069
294.088	0.677			0 (0, 2.9)	12.3 (9.1, 12.5)	0 (0, 0)	0 (0, 0)	0 (0, 0)	5.6 (0, 12)	0.00327	0.01035	1	1	1	1	1	1	1	0.62944	1	1	1
88.0523	5.243			0 (0, 10.1)	10.5 (10.4, 10.5)	0 (0, 0)	5 (0, 10.1)	0 (0, 0)	0 (0, 10.4)	0.00326	0.01035	1	1	1	1	1	1	1	1	1	1	1
589.744	0.567			0 (0, 0)	10.5 (0, 10.5)	0 (0, 5.2)	10.4 (7.7, 10.5)	0 (0, 0)	0 (0, 0)	0.00333	0.01051	0.09595	1	0.16397	1	1	0.93977	1	1	1	1	1
114.029	0.63			0 (0, 0)	0 (0, 0)	0 (0, 13.3)	14.5 (0, 15.1)	14.7 (7.2, 15.3)	13.8 (10.2, 14.4)	0.00335	0.01054	0.46149	1	0.62631	0.43172	0.54995	1	0.94915	1	1	1	1
180.042	4.35			13.6 (10.2, 13.7)	14.5 (10.8, 14.6)	0 (0, 6.7)	6.7 (0, 13.7)	0 (0, 0)	13.9 (9.9, 14)	0.00339	0.01063	1	0.9955	1	0.17016	1	1	1	0.64593	1	1	0.17093
393.135	8.096			0 (0, 0)	0 (0, 0)	0 (0, 0)	4.9 (0, 10.4)	0 (0, 0)	10.8 (7.8, 10.9)	0.00339	0.01063	0.14753	1	0.65777	1	0.1665	1	1	0.37069	1	1	0.37144
230.041	0.599			0 (0, 0)	0 (0, 0)	0 (0, 0)	13 (0, 13.1)	12.9 (6.4, 13.4)	12.1 (0, 12.3)	0.00348	0.01087	0.61576	1	0.62631	0.43018	0.97462	0.64124	0.67499	1	1	1	1
128.047	2.218			0 (0, 0)	12.2 (0, 12.5)	0 (0, 0)	11.9 (0, 12.6)	0 (0, 0)	12.6 (9.2, 12.6)	0.00352	0.01098	0.30522	1	0.61442	1	0.26585	0.62759	1	0.28547	1	1	0.28542
228.062	0.616			0 (0, 0)	0 (0, 0)	0 (0, 0)	12 (0, 12.3)	11.7 (5.5, 11.8)	11.1 (0, 11.5)	0.00359	0.01115	0.67532	1	0.58148	0.43645	0.96144	0.62331	0.50682	0.61857	1	1	1
701.12	4.338			0 (0, 0)	12.8 (0, 13)	0 (0, 0)	0 (0, 0)	0 (0, 0)	0 (0, 11.7)	0.00361	0.01121	0.29484	1	1	1	1	1	1	1	1	1	1
170.055	2.679			0 (0, 0)	11.1 (8, 11.5)	0 (0, 0)	0 (0, 0)	0 (0, 0)	0 (0, 0)	0.00381	0.01179	0.26772	1	1	1	1	1	1	1	1	1	1
346.087	3.973			0 (0, 3.5)	0 (0, 0)	0 (0, 7.4)	14.5 (10.8, 14.5)	0 (0, 0)	0 (0, 0)	0.00385	0.01186	1	1	0.39098	1	1	1	1	1	0.2883	0.28547	1
299.079	8.544			0 (0, 10.1)	0 (0, 0)	0 (0, 5.3)	10.9 (0, 11.2)	11.2 (10.4, 11.9)	11 (7.9, 11.3)	0.00385	0.01186	1	1	1	0.47384	0.93172	1	0.35112	0.69061	1	1	1
179.079	0.679			11.9 (0, 12.2)	0 (0, 12.7)	0 (0, 0)	0 (0, 0)	13.3 (5.8, 13.4)	0 (0, 0)	0.00389	0.01196	1	1	0.35908	1	0.35898	1	0.5684	1	1	1	0.28139
218.995	2.176			0 (0, 11.6)	12 (0, 12.9)	0 (0, 0)	0 (0, 0)	0 (0, 0)	0 (0, 0)	0.00401	0.01227	1	0.92505	0.92505	0.92505	1	1	1	1	1	1	1
673.337	5.123			0 (0, 0)	0 (0, 0)	0 (0, 0)	0 (0, 10.2)	10 (0, 10.1)	0 (0, 0)	0.00418	0.01277	0.35177	1	0.98944	0.58612	1	0.98944	0.58612	1	0.98944	0.9894	0.58612
486.158	4.316			0 (0, 0)	16.2 (0, 16.6)	0 (0, 0)	0 (0, 3.9)	0 (0, 0)	15.4 (0, 15.9)	0.00435	0.01321	1	1	1	1	0.75851	1	1	0.33769	1	1	0.33846
342.287	9.921			10 (0, 10.6)	10.1 (9.9, 10.3)	10.5 (10.3, 10.9)	0 (0, 2.6)	11.3 (10.1, 11.9)	11.2 (11, 11.7)	0.00434	0.01321	1	1	1	1	0.43089	0.40039	1	0.89508	0.12935	0.12935	1
299.079	8.529			0 (0, 0)	0 (0, 0)	0 (0, 0)	0 (0, 9.9)	10 (0, 10.7)	9.8 (0, 10.2)	0.00444	0.01345	0.13237	1	0.97893	0.58269	0.35694	0.97866	0.58131	0.35694	1	1	1
132.042	5.138			0 (0, 2.7)	0 (0, 0)	0 (0, 0)	11.1 (0, 11.2)	11.6 (11.1, 11.8)	5.3 (0, 11.5)	0.00451	0.01364	1	1	0.98874	0.18471	1	1	0.58131	1	1	1	1
78.0138	0.837			13.4 (12.9, 13.5)	12.9 (12.7, 13.4)	13.3 (13.1, 13.5)	13.5 (13.2, 13.7)	12.4 (12, 12.8)	13.2 (13.1, 13.4)	0.00461	0.0139	1	1	1	0.07832	1	1	0.00639	1	1	1	0
70.0418	2.172			5.8 (0, 12.7)	0 (0, 0)	13.1 (6.2, 13.1)	0 (0, 0)	0 (0, 6.4)	0 (0, 0)	0.00462	0.0139	1	1	1	1	0.64124	0.52609	0.9546	0.29157	1	1	1
143.073	8.1			0 (0, 0)	0 (0, 0)	0 (0, 0)	5.4 (0, 11.1)	0 (0, 0)	11.3 (8.3, 11.5)	0.00473	0.0142	0.14119	1	0.65865	1	0.16996	1	1	0.37144	1	1	0.62759
274.06	1.62			0 (0, 0)	0 (0, 0)	0 (0, 5.4)	11.5 (0, 11.7)	0 (0, 0)	10.5 (0, 11.2)	0.00478	0.0143	1	1	0.62631	1	0.97746	0.97462	1	1	1	1	0.37069
381.858	0.58			0 (0, 0)	0 (0, 0)	0 (0, 0)	6.9 (0, 14)	0 (0, 0)	13.8 (0, 13.9)	0.0048	0.01434	0.2032	1	0.62631	1	0.35694	0.62631	1	0.35694	1	1	1
336.11	1.359			0 (0, 0)	0 (0, 0)	0 (0, 0)	0 (0, 10.6)	0 (0, 0)	10.4 (0, 10.7)	0.00485	0.01445	0.24243	1	1	1	0.34854	1	1	0.34854	1	1	0.34854
341.131	3.191			0 (0, 3.6)	0 (0, 0)	0 (0, 7.3)	13.7 (13.5, 13.8)	0 (0, 0)	0 (0, 0)	0.00487	0.01448	1	1	1	1	1	1	1	1	0.53418	0.53694	1
261.084	4.378			0 (0, 0)	6.4 (0, 13.2)	0 (0, 0)	0 (0, 0)	0 (0, 0)	0 (0, 0)	0.00505	0.01497	0.69335	1	1	1	1	1	1	1	1	1	1
244.027	6.713			0 (0, 2.6)	0 (0, 0)	0 (0, 0)	10.7 (0, 10.8)	10.8 (5.4, 11)	5.3 (0, 10.9)	0.00507	0.01499	1	1	1	0.68731	1	0.37479	0.29415	0.64644	1	1	1
176.042	6.712			0 (0, 2.7)	0 (0, 0)	0 (0, 5.4)	0 (0, 11)	11.3 (5.5, 11.3)	11 (8.2, 11.2)	0.00508	0.015	1	1	1	0.63947	0.43375	1	0.8368	0.8543	1	1	1
407.135	5.059			0 (0, 0)	0 (0, 0)	0 (0, 0)	0 (0, 0)	0 (0, 5)	10 (0, 10.6)	0.0051	0.01502	1	1	1	1	0.79002	1	1	0.35694	0.35694	0.35694	1
136.038	1.058			7.3 (0, 14.8)	0 (0, 0)	0 (0, 14.3)	14.8 (10.4, 15.5)	14.6 (13.8, 15.2)	0 (0, 12.3)	0.00516	0.01517	1	1	1	1	1	1	0.64299	1	0.62631	0.62631	0.27809
126.031	2.192			17.2 (12.8, 17.5)	0 (0, 0)	0 (0, 17.8)	0 (0, 4.1)	17.5 (8.7, 17.7)	0 (0, 0)	0.00522	0.0153	0.99264	1	0.58546	1	0.29768	1	1	1	1	1	0.43375
141.027	0.356			13.5 (0, 13.6)	13.5 (10.1, 13.6)	13.6 (13.6, 13.6)	0 (0, 13.5)	13.3 (6.6, 13.3)	13.3 (13.2, 13.4)	0.00526	0.01532	1	1	1	1	1	5e-05	0	0	1	1	1
122.084	6.122			0 (0, 10.5)	0 (0, 0)	0 (0, 11.2)	12.2 (0, 12.9)	11.8 (11.7, 12.3)	10.7 (0, 11.4)	0.00529	0.01532	1	1	1	0.26802	1	1	0.35068	1	1	1	1
290.111	0.678			0 (0, 0)	12.6 (0, 12.9)	0 (0, 0)	0 (0, 0)	0 (0, 0)	0 (0, 0)	0.0053	0.01532	1	1	1	1	1	1	1	1	1	1	1
119.037	6.432			0 (0, 2.8)	11.2 (8.3, 11.5)	0 (0, 0)	0 (0, 0)	0 (0, 5.4)	0 (0, 0)	0.00527	0.01532	1	1	1	1	1	1	1	1	1	1	1
324.035	2.48			0 (0, 0)	0 (0, 0)	10.9 (0, 11.1)	11.6 (8.4, 11.7)	0 (0, 11.2)	11.4 (0, 11.9)	0.00528	0.01532	0.45914	1	0.26764	1	0.62105	0.95342	1	1	1	1	1
139.027	8.249			0 (0, 2.8)	11.1 (8.2, 11.3)	11 (5.4, 11.5)	11.2 (8.4, 11.3)	11.5 (11.4, 11.5)	11.1 (11, 11.2)	0.00525	0.01532	0.58131	1	1	0.00545	1	1	1	1	1	1	0
210.052	2.172			14 (10.4, 14.2)	0 (0, 0)	0 (0, 6.5)	0 (0, 0)	0 (0, 14.1)	0 (0, 0)	0.00535	0.01537	0.46086	1	0.41179	1	0.16972	1	1	1	1	1	0.97746
228.99	1.959			10.6 (10.6, 10.8)	10.7 (10.7, 10.8)	10.7 (5.1, 10.9)	0 (0, 10.5)	0 (0, 0)	0 (0, 0)	0.00534	0.01537	1	1	1	1	0.06808	1	1	0.4701	1	1	1
242.019	0.776			0 (0, 0)	0 (0, 0)	0 (0, 0)	0 (0, 0)	0 (0, 0)	5.8 (0, 11.6)	0.00538	0.01538	0.58612	1	1	1	0.62631	1	1	0.62631	1	1	0.62631
538.067	0.692			5.4 (0, 11.2)	0 (0, 0)	0 (0, 5.5)	0 (0, 10.4)	11.8 (5.8, 11.8)	0 (0, 0)	0.00544	0.01551	1	1	1	1	0.63498	1	0.77075	1	0.99016	0.98982	0.2883
188.116	0.644			0 (0, 10.5)	0 (0, 10.3)	0 (0, 0)	0 (0, 0)	0 (0, 0)	11.2 (0, 11.3)	0.00548	0.01556	1	0.92306	0.92306	0.92306	1	1	1	0.30599	0.30668	0.30668	0.30668
137.022	1.329			0 (0, 0)	0 (0, 0)	0 (0, 0)	10.8 (0, 11)	0 (0, 5.5)	0 (0, 0)	0.00556	0.01572	1	1	0.7637	1	1	0.3504	1	1	0.34881	0.34901	1
137.047	5.126			0 (0, 0)	0 (0, 0)	0 (0, 0)	5.1 (0, 10.5)	10.5 (0, 10.6)	0 (0, 0)	0.00555	0.01572	1	1	1	0.96555	1	0.62631	0.55879	1	0.62631	0.62631	0.56025
158.036	6.854			0 (0, 2.6)	0 (0, 0)	0 (0, 0)	0 (0, 0)	10.7 (5.3, 10.8)	0 (0, 0)	0.00585	0.01647	1	1	1	0.9511	1	1	1	1	1	1	0.27715
185.068	2.173			7 (0, 14.1)	0 (0, 0)	0 (0, 6.9)	0 (0, 0)	14 (6.9, 14.2)	0 (0, 0)	0.00594	0.01668	1	1	1	1	0.64583	1	1	1	1	1	0.29261
317.068	6.714			0 (0, 10.3)	0 (0, 0)	0 (0, 5.3)	11.1 (0, 11.3)	11.4 (5.6, 11.6)	11.1 (8.1, 11.3)	0.00597	0.01674	1	1	1	0.83625	0.68929	1	0.78362	0.62719	1	1	1
345.978	5.444			11.2 (11.1, 11.4)	11.1 (10.8, 11.2)	11.3 (10.3, 11.4)	10.5 (0, 10.7)	10.4 (0, 10.9)	10.1 (0, 10.5)	0.00602	0.01682	0.39541	1	1	0.34854	0.00018	1	1	0.44307	1	1	1
250.062	8.097			0 (0, 0)	0 (0, 2.5)	0 (0, 0)	5.1 (0, 10.6)	0 (0, 0)	10.9 (7.9, 11)	0.00604	0.01685	0.13233	1	0.65977	1	0.16996	1	1	0.37206	1	1	0.37069
358.095	6.715			0 (0, 0)	0 (0, 0)	0 (0, 0)	5 (0, 10.3)	10.4 (4.7, 10.5)	0 (0, 10.2)	0.00609	0.01691	0.13314	1	0.65658	0.2964	1	1	0.59888	1	1	1	1
300.075	3.293			0 (0, 0)	0 (0, 0)	0 (0, 0)	11 (0, 11.1)	0 (0, 11.1)	11.5 (0, 11.8)	0.0061	0.01691	0.10469	1	0.35119	0.94152	0.3509	0.3509	0.94148	0.35164	1	1	1
436.05	0.677			0 (0, 2.6)	0 (0, 0)	0 (0, 5.2)	0 (0, 0)	11.1 (5.5, 11.3)	0 (0, 0)	0.0061	0.01691	1	1	1	0.62631	1	1	0.94915	1	1	1	0.2883
209.99	0.988			0 (0, 3)	0 (0, 0)	0 (0, 6.1)	12.5 (9.3, 12.5)	0 (0, 0)	6 (0, 12.4)	0.00614	0.01698	1	1	0.422	1	1	1	1	1	1	1	0.65867
268.13	4.998			0 (0, 0)	0 (0, 0)	0 (0, 10.2)	0 (0, 0)	0 (0, 0)	10 (7.5, 10.1)	0.00618	0.01702	0.18641	0.97746	1	1	0.16702	1	1	1	1	1	0.82981
362.002	5.792			0 (0, 9.9)	0 (0, 0)	0 (0, 9.8)	4.9 (0, 10.1)	9.8 (0, 10)	10.1 (10, 10.1)	0.00619	0.01702	1	1	1	1	0.12666	1	1	0.2775	1	1	0.63495
102.032	4.382			0 (0, 0)	0 (0, 0)	0 (0, 0)	0 (0, 0)	0 (0, 0)	6 (0, 12.6)	0.00621	0.01704	0.59028	1	1	1	0.62631	1	1	0.62631	1	1	0.62631
214.067	0.602			0 (0, 0)	0 (0, 0)	0 (0, 6.6)	13.7 (0, 13.8)	13.9 (6.8, 14.2)	12.7 (8.9, 12.9)	0.00628	0.01718	0.40295	1	0.62376	0.4191	0.63027	0.96819	0.64583	1	1	1	1
397.998	0.621			0 (0, 0)	0 (0, 0)	0 (0, 0)	0 (0, 0)	10.6 (0, 10.9)	0 (0, 0)	0.00629	0.01718	0.48227	1	1	0.58131	1	1	1	1	1	1	0.88911
274.985	1.712			0 (0, 11.2)	0 (0, 0)	11.2 (5.3, 11.3)	0 (0, 2.6)	0 (0, 0)	0 (0, 0)	0.00644	0.01757	1	1	1	0.97649	1	0.64502	0.27773	0.40687	1	1	1
217.055	6.732			0 (0, 2.6)	0 (0, 0)	0 (0, 0)	10.4 (0, 10.6)	10.5 (5.3, 10.7)	10.4 (0, 10.5)	0.00646	0.01758	1	1	1	0.85355	1	0.80486	0.48456	0.66088	1	1	1
186.04	0.634			0 (0, 0)	0 (0, 0)	0 (0, 0)	11.3 (0, 11.5)	11.1 (0, 11.2)	0 (0, 2.6)	0.0065	0.01764	1	1	0.66088	1	1	0.36013	0.58612	1	0.88072	0.88072	1
199.03	5.013			10.9 (10.9, 11.3)	11 (8.1, 11.1)	0 (0, 11.3)	11.4 (8.3, 11.4)	11.7 (11.6, 11.9)	11.4 (8.5, 11.5)	0.0066	0.01788	1	1	1	0.02241	1	1	0.04889	1	1	1	0.40932
330.951	0.956			5.7 (0, 11.6)	0 (0, 2.9)	0 (0, 5.7)	11.8 (11.7, 11.8)	0 (0, 0)	11.8 (11.5, 11.8)	0.00663	0.01792	1	1	1	1	1	1	1	1	1	1	0.05324
237.1	8.059			0 (0, 0)	0 (0, 0)	0 (0, 0)	0 (0, 0)	10 (0, 10.3)	0 (0, 0)	0.00668	0.01802	1	1	1	0.96819	1	1	0.56405	1	1	1	0.86087
195.1	0.593			0 (0, 0)	0 (0, 0)	0 (0, 0)	0 (0, 3.2)	13.4 (11.3, 13.5)	0 (0, 11)	0.00677	0.01823	1	1	1	0.12876	1	1	0.1665	1	1	1	0.35336
274.127	0.735			0 (0, 10.8)	10.8 (7.9, 11.5)	0 (0, 0)	0 (0, 10.2)	10.3 (0, 10.9)	0 (0, 0)	0.00684	0.01834	1	0.96938	1	1	0.96938	0.96938	0.56647	1	0.96938	0.96938	0.56409
286.138	6.73			0 (0, 10.8)	0 (0, 0)	0 (0, 5.6)	11.5 (0, 11.9)	11.9 (11.1, 12)	11.5 (8.4, 11.7)	0.00685	0.01834	1	1	1	0.48084	0.77526	1	0.35336	0.97462	1	1	1
54.0105	4.357			0 (0, 3.6)	15.4 (0, 15.7)	0 (0, 0)	0 (0, 3.7)	0 (0, 0)	14.6 (0, 14.9)	0.00688	0.01839	1	1	1	1	0.94546	1	1	0.33846	1	1	0.33806
670.192	3.979			0 (0, 0)	0 (0, 0)	0 (0, 0)	6.5 (0, 13.4)	0 (0, 0)	0 (0, 12.9)	0.00691	0.01843	0.35694	1	0.62631	1	0.98493	0.62631	1	0.98471	1	1	0.98385
387.173	4.321			13.1 (0, 13.6)	0 (0, 0)	0 (0, 6.9)	13.2 (9.3, 14.1)	0 (0, 0)	12.8 (0, 13.7)	0.00699	0.01861	1	1	1	0.37868	1	1	1	1	1	1	0.37912
341.131	3.494			0 (0, 0)	0 (0, 0)	14.4 (0, 14.6)	0 (0, 13.8)	0 (0, 0)	0 (0, 0)	0.00717	0.01905	1	0.8602	1	1	1	1	0.56463	0.56208	0.96819	0.96819	1
165.964	1.877			11.5 (0, 11.8)	0 (0, 0)	0 (0, 6.2)	0 (0, 0)	0 (0, 0)	0 (0, 0)	0.00724	0.01918	0.58523	1	0.7771	0.3509	0.35336	1	1	1	1	1	1
122.037	1.676			0 (0, 0)	0 (0, 0)	0 (0, 5.8)	0 (0, 0)	12.2 (0, 12.4)	0 (0, 0)	0.00729	0.01923	1	1	1	0.86066	1	1	1	1	1	1	0.56405
217.935	0.729			0 (0, 0)	15.5 (0, 15.8)	0 (0, 0)	0 (0, 0)	0 (0, 7.6)	15.7 (0, 15.9)	0.00728	0.01923	0.12935	1	1	1	0.35694	1	1	0.35694	0.96555	0.96555	1
186.044	2.325			0 (0, 11.7)	11.7 (0, 12)	0 (0, 5.7)	0 (0, 3.1)	11 (0, 11.4)	13.1 (12.3, 13.2)	0.00738	0.01939	1	1	1	1	0.0334	1	1	0.00762	0.00279	0.0032	0.30401
211.132	0.575			0 (0, 2.7)	0 (0, 0)	0 (0, 5.5)	11.1 (0, 11.6)	11.1 (5.5, 12.3)	11.2 (7.9, 11.5)	0.00736	0.01939	1	1	1	0.79278	0.62376	1	0.75436	0.71571	1	1	1
70.0418	1.663			0 (0, 11.9)	0 (0, 0)	0 (0, 0)	0 (0, 0)	12.7 (0, 12.8)	0 (0, 0)	0.00762	0.01998	1	1	0.96819	1	0.96819	1	0.92202	1	1	1	0.56391
72.0209	0.637			0 (0, 0)	0 (0, 0)	0 (0, 11.3)	0 (0, 0)	11.6 (0, 11.8)	0 (0, 0)	0.00787	0.02058	0.32835	0.95455	1	0.57871	1	1	1	0.95607	1	1	0.57915
170.999	6.261			0 (0, 2.6)	0 (0, 0)	0 (0, 0)	0 (0, 0)	10.6 (5.2, 10.6)	0 (0, 0)	0.00794	0.02069	1	1	1	1	1	1	0.27985	1	1	1	1
584.134	0.992			0 (0, 10.7)	0 (0, 0)	0 (0, 12.6)	0 (0, 0)	0 (0, 10.6)	11.9 (8.1, 12.7)	0.00794	0.02069	1	1	0.97893	1	0.92695	0.96144	1	1	0.16086	0.16086	0.67595
189.063	1.798			0 (0, 3.1)	12.1 (11.7, 12.5)	0 (0, 0)	0 (0, 12.7)	0 (0, 0)	12.5 (12.3, 12.6)	0.00803	0.02086	1	1	1	1	0.89348	0.99636	1	0.03483	1	1	0.74263
116.047	1.24			0 (0, 0)	0 (0, 0)	0 (0, 0)	6.2 (0, 12.5)	0 (0, 12.9)	12.2 (9, 12.3)	0.00809	0.02098	0.11039	1	0.63404	0.96819	0.16397	1	1	0.35694	1	1	1
137.047	3.736			0 (0, 2.7)	0 (0, 0)	0 (0, 5.3)	11.8 (10.9, 11.9)	12 (11.2, 12.2)	0 (0, 11.2)	0.00817	0.02111	1	1	0.71143	0.3878	1	0.12329	0.20492	1	1	1	1
175.066	1.193			0 (0, 0)	0 (0, 0)	0 (0, 0)	0 (0, 0)	0 (0, 0)	5.2 (0, 10.9)	0.00815	0.02111	0.59216	1	1	1	0.62631	1	1	0.62631	1	1	0.62631
96.021	4.21			0 (0, 13.4)	0 (0, 0)	0 (0, 0)	0 (0, 3.3)	0 (0, 0)	14.2 (0, 15.5)	0.00832	0.02132	1	0.96819	1	0.96819	1	1	1	0.33757	1	1	0.3341
162.052	3.192			0 (0, 0)	0 (0, 0)	14.8 (0, 15.2)	14.3 (0, 14.6)	0 (0, 0)	0 (0, 0)	0.00832	0.02132	1	1	1	1	1	1	0.58131	0.88406	1	1	1
54.0108	4.352			0 (0, 2.9)	12.3 (0, 12.4)	0 (0, 0)	0 (0, 3)	0 (0, 0)	11.7 (0, 12.2)	0.00834	0.02132	1	1	1	1	1	1	1	0.3404	1	1	0.34083
722.105	0.719			11.9 (8.8, 12.2)	0 (0, 0)	11.1 (5.4, 11.8)	0 (0, 2.8)	0 (0, 5.9)	0 (0, 0)	0.00834	0.02132	0.58508	1	0.37171	1	0.26204	0.94474	1	0.4815	1	1	1
275.893	1.295			5.5 (0, 11.1)	10.6 (0, 11.1)	0 (0, 0)	11.3 (8.2, 11.4)	0 (0, 0)	11.2 (11.2, 11.5)	0.00829	0.02132	1	1	1	0.66145	1	0.84887	1	0.59216	1	1	0.04067
110.048	1.599			0 (0, 2.5)	0 (0, 0)	0 (0, 5.6)	0 (0, 0)	12.3 (5.8, 13.1)	0 (0, 0)	0.00843	0.02144	1	1	1	0.95847	1	1	0.92505	1	1	1	0.27992
200.02	0.636			0 (0, 0)	11.7 (8.6, 11.9)	0 (0, 5.6)	0 (0, 0)	0 (0, 12.9)	0 (0, 0)	0.00842	0.02144	0.14844	1	1	0.96144	1	1	1	1	1	1	1
205.023	7.066			11 (8.1, 11.8)	12 (11.7, 12.2)	0 (0, 11.8)	0 (0, 2.6)	0 (0, 5.6)	10.7 (7.6, 11.9)	0.00846	0.02148	1	1	0.51063	1	1	1	1	1	0.69108	0.69221	1
397.832	0.634			0 (0, 13)	0 (0, 0)	0 (0, 0)	0 (0, 0)	12.3 (12.2, 12.5)	0 (0, 0)	0.00854	0.02154	1	1	1	1	1	1	0.31366	1	1	1	0.24243
186.119	9.446			10 (0, 10.4)	10.5 (0, 10.8)	10.2 (4.9, 10.6)	10.9 (8, 11.2)	10.6 (10.4, 11.1)	11 (10.8, 11.3)	0.00851	0.02154	0.2964	1	0.98718	0.95847	0	1	1	0.0205	1	1	1
248.02	4.715			0 (0, 0)	0 (0, 0)	0 (0, 0)	5.7 (0, 11.5)	11.1 (0, 11.4)	5.6 (0, 11.5)	0.00855	0.02154	0.14312	1	0.62759	0.58612	0.62759	0.62932	0.58612	0.62932	1	1	1
126.008	1.734			0 (0, 0)	10.8 (0, 11.3)	0 (0, 0)	0 (0, 0)	0 (0, 0)	0 (0, 2.8)	0.00853	0.02154	1	1	1	1	1	1	1	1	1	1	1
220.026	4.657			0 (0, 0)	0 (0, 0)	0 (0, 6.4)	12.7 (0, 12.9)	12.9 (6.3, 13.2)	12.9 (9.5, 13)	0.00877	0.02204	1	1	1	0.67978	0.78362	1	1	0.67378	1	1	1
86.0729	6.73			0 (0, 10.7)	0 (0, 0)	0 (0, 5.5)	5.6 (0, 11.3)	11.4 (10.9, 11.5)	11.2 (8.2, 11.3)	0.00909	0.02279	1	1	1	0.47537	0.64736	1	0.35336	0.75187	1	1	1
235.087	4.507			0 (0, 0)	0 (0, 0)	0 (0, 0)	5.1 (0, 10.3)	0 (0, 5)	10.3 (0, 10.7)	0.00914	0.02289	1	1	1	1	0.62631	0.63441	1	0.36761	1	1	1
267.071	4.431			0 (0, 2.7)	0 (0, 0)	0 (0, 0)	0 (0, 2.7)	11.2 (10.8, 11.4)	0 (0, 10.4)	0.00934	0.02334	1	1	1	0.75479	1	1	1	1	1	1	0.34604
234.052	1.684			5.6 (0, 11.9)	0 (0, 0)	11.8 (5.8, 12.2)	0 (0, 0)	0 (0, 6.3)	0 (0, 0)	0.00955	0.0238	1	1	1	1	0.63027	0.42067	1	0.28542	1	1	1
86.0366	1.231			0 (0, 11.6)	11.2 (0, 11.5)	0 (0, 5.8)	11.4 (11.2, 11.6)	0 (0, 0)	11.8 (11.7, 11.9)	0.00963	0.02396	1	1	1	1	1	1	1	0.28192	0.59491	0.59665	0.04638
436.155	4.507			5.1 (0, 10.3)	0 (0, 10.8)	0 (0, 0)	0 (0, 0)	0 (0, 0)	0 (0, 0)	0.00987	0.02451	0.98135	0.63111	0.63111	0.63111	0.63111	1	1	1	1	1	1
129.058	7.847			10.9 (10.8, 11.2)	0 (0, 2.7)	0 (0, 0)	0 (0, 2.7)	10.5 (0, 10.7)	10.7 (0, 10.9)	0.00995	0.02466	0.04848	0.16486	0.00108	0.35694	1	1	1	1	1	1	1
200.029	5.135			0 (0, 2.7)	0 (0, 0)	0 (0, 5.2)	5.4 (0, 11.1)	11.4 (11.1, 11.7)	5.2 (0, 11.4)	0.01002	0.02477	1	1	1	0.1801	1	1	0.66321	1	1	1	1
149.047	1.217			0 (0, 2.7)	0 (0, 0)	0 (0, 5.4)	11.9 (0, 12.4)	11.2 (0, 11.8)	11.5 (8.5, 11.8)	0.01004	0.02479	1	1	0.97893	1	0.64046	0.97746	1	0.43069	1	1	1
161.99	1.311			0 (0, 0)	0 (0, 0)	0 (0, 0)	0 (0, 0)	0 (0, 0)	12.2 (0, 12.7)	0.01009	0.02485	0.3504	1	1	1	0.35908	1	1	0.62759	1	1	0.35908
172.121	4.108			0 (0, 0)	5.3 (0, 10.7)	0 (0, 0)	0 (0, 0)	0 (0, 5.4)	0 (0, 0)	0.01024	0.02511	0.61274	1	1	1	1	1	1	1	1	1	1
197.062	1.47			0 (0, 0)	0 (0, 0)	0 (0, 0)	10 (0, 10.3)	10.4 (5.1, 10.6)	0 (0, 2.5)	0.01022	0.02511	1	1	0.97746	0.49409	1	1	1	1	1	1	0.66145
143.094	0.657			0 (0, 2.8)	12.5 (0, 12.8)	0 (0, 0)	0 (0, 0)	0 (0, 5.8)	0 (0, 0)	0.01036	0.02537	1	1	1	1	1	1	1	1	1	1	1
522.134	1.017			0 (0, 2.6)	0 (0, 0)	0 (0, 6.5)	0 (0, 0)	0 (0, 0)	10.7 (0, 11.2)	0.01047	0.02558	1	1	1	1	0.84545	1	1	1	0.33038	0.32898	0.32805
289.978	5.621			0 (0, 0)	0 (0, 0)	0 (0, 0)	0 (0, 10.2)	0 (0, 0)	10.2 (7.6, 10.3)	0.01052	0.02564	1	1	1	1	0.27276	1	1	0.62631	1	1	0.62631
289.04	8.552			12.3 (12.2, 12.4)	12.5 (12.4, 12.6)	12.3 (12.1, 12.4)	12.2 (12.1, 12.4)	12.2 (12.1, 12.2)	12.2 (12.1, 12.2)	0.01057	0.02571	1	1	1	1	1	1	1	1	1	1	1
203.115	7.632			0 (0, 2.5)	0 (0, 0)	0 (0, 5.3)	10.3 (0, 10.9)	11 (5.3, 12.1)	10.3 (0, 10.5)	0.01073	0.02607	0.9744	1	1	0.62759	0.9894	1	0.81269	1	1	1	1
176.047	4.357			5.9 (0, 11.9)	12.5 (9.3, 12.7)	0 (0, 11.7)	0 (0, 2.9)	0 (0, 0)	0 (0, 12.3)	0.01103	0.02665	1	1	1	0.62932	1	1	0.96367	1	1	1	0.98135
144.04	0.738			0 (0, 0)	0 (0, 0)	0 (0, 0)	11.9 (0, 12.1)	0 (0, 6)	0 (0, 0)	0.01104	0.02665	1	1	0.616	1	1	0.62759	1	1	0.35908	0.35908	1
227.105	8.682			0 (0, 0)	0 (0, 0)	0 (0, 0)	0 (0, 0)	10.3 (0, 10.7)	0 (0, 2.4)	0.01101	0.02665	0.40295	1	1	0.58282	1	1	1	1	1	1	1
164.056	4.602			0 (0, 2.8)	0 (0, 0)	0 (0, 0)	5.4 (0, 11.7)	10.4 (0, 11.2)	11.4 (8.4, 11.8)	0.01124	0.02703	1	1	1	1	0.62631	1	0.9744	0.2883	1	1	1
189.1	6.311			0 (0, 0)	0 (0, 0)	0 (0, 5)	10.2 (0, 10.9)	10.7 (10.1, 11.8)	10.2 (7.5, 10.5)	0.01124	0.02703	0.40489	1	0.64124	0.13063	0.62631	1	0.39194	1	1	1	1
1159.46	5.151			0 (0, 11.2)	0 (0, 0)	0 (0, 11.5)	12.3 (0, 13.1)	12.9 (11.2, 13)	11.1 (8, 11.5)	0.01132	0.02717	1	1	1	0.61898	1	1	0.62631	1	1	1	1
252.027	6.73			0 (0, 12.4)	11.3 (0, 11.6)	0 (0, 11.9)	12.8 (7.8, 12.9)	13 (12.6, 13.1)	12.9 (12.1, 12.9)	0.01185	0.02839	0.84884	1	0.96819	0.34854	0.34854	1	0.54786	0.58523	1	1	1
243.052	7.893			0 (0, 2.5)	0 (0, 0)	0 (0, 5.1)	10.7 (0, 11)	10.3 (0, 11.2)	10.7 (7.9, 11)	0.01196	0.02859	0.8323	1	0.94546	1	0.39541	1	1	1	1	1	1
222.841	1.318			5.6 (0, 11.7)	6 (0, 12.3)	0 (0, 0)	12.2 (8.7, 12.3)	0 (0, 0)	5.8 (0, 12.1)	0.01202	0.02867	1	0.62631	0.97489	0.62631	1	0.12935	1	0.62631	1	1	0.62631
162.064	0.64			0 (0, 15.1)	0 (0, 14.3)	0 (0, 14.4)	15.5 (0, 15.7)	16 (15.7, 16)	14.8 (0, 15.1)	0.01217	0.02886	1	1	1	0.26584	1	1	0.34854	1	1	1	0.4799
232.034	0.756			0 (0, 10.1)	10.6 (10.4, 10.6)	0 (0, 0)	0 (0, 0)	0 (0, 10.4)	0 (0, 10)	0.01213	0.02886	1	1	1	1	1	1	1	1	1	1	1
1181.44	5.15			0 (0, 0)	0 (0, 0)	0 (0, 0)	5.2 (0, 11)	10.8 (0, 10.9)	0 (0, 0)	0.01215	0.02886	1	1	1	0.89749	1	1	0.95847	1	0.62759	0.62759	0.58612
258.818	1.334			0 (0, 12.6)	13.1 (9.6, 13.3)	0 (0, 12.4)	12.6 (9.3, 12.8)	0 (0, 0)	0 (0, 3.1)	0.01268	0.03001	1	1	1	1	1	1	1	1	0.98139	0.9816	1
230.04	0.682			0 (0, 0)	11 (0, 11.9)	0 (0, 0)	12.2 (8.6, 13.2)	0 (0, 0)	0 (0, 0)	0.01286	0.03037	0.11439	1	0.17016	1	1	1	1	1	0.66145	0.65977	1
603.739	0.574			10.8 (8.1, 10.9)	11.1 (10.9, 11.1)	10.9 (10.8, 11)	11.1 (8.3, 11.1)	0 (0, 5.4)	11.2 (10.9, 11.2)	0.01305	0.03076	1	1	1	1	0.94654	1	1	0.99099	1	1	0.26585
115.063	1.909			10.9 (10.9, 11.2)	10.9 (8, 11.1)	10.7 (0, 11)	11.1 (10.9, 11.3)	11.1 (11, 11.1)	11.4 (11.2, 11.4)	0.01308	0.03077	1	1	1	1	0.0389	1	1	0.01875	1	1	0.83528
219.11	5.096			0 (0, 3.1)	10.3 (7.7, 10.3)	0 (0, 0)	0 (0, 0)	0 (0, 0)	0 (0, 0)	0.01314	0.03087	1	1	1	1	1	1	1	1	1	1	1
154.003	1.39			6.2 (0, 12.7)	12.5 (12.1, 12.7)	0 (0, 5.3)	5.9 (0, 12)	11.9 (5.9, 12.3)	12.6 (12.4, 12.8)	0.01317	0.03087	1	1	1	1	1	1	1	0.32805	0.08621	0.08666	0.63918
441.962	0.609			0 (0, 2.8)	0 (0, 11.4)	11.7 (11.4, 12)	0 (0, 2.8)	12.3 (6.1, 12.4)	11.1 (0, 11.4)	0.01326	0.03104	0.96529	0.45538	1	0.62631	1	0.2964	1	1	1	1	1
317.068	6.731			0 (0, 2.5)	0 (0, 0)	0 (0, 5)	10.4 (0, 10.7)	10.5 (0, 10.8)	10.4 (7.7, 10.7)	0.01347	0.03147	1	1	0.98024	1	0.5732	1	1	0.62759	1	1	1
517.791	0.638			0 (0, 0)	11.6 (10.9, 11.8)	0 (0, 11.5)	0 (0, 2.9)	0 (0, 0)	0 (0, 2.8)	0.01368	0.03184	1	1	1	1	1	1	0.96819	1	1	1	1
461.799	0.58			0 (0, 3.1)	0 (0, 3.1)	12.2 (0, 12.3)	12.5 (12.3, 12.6)	12.1 (0, 12.2)	0 (0, 0)	0.01412	0.03277	1	1	0.34854	1	1	1	1	1	0.07631	0.07826	1
299.855	0.573			13.1 (13, 13.2)	0 (0, 13.1)	12.9 (0, 13.1)	0 (0, 0)	12.8 (0, 13.1)	0 (0, 3.2)	0.01423	0.03298	0.09622	1	0.02113	1	0.02119	1	1	1	1	1	1
230.076	1.625			0 (0, 0)	0 (0, 11.1)	0 (0, 11.9)	12.3 (0, 12.8)	0 (0, 11.9)	12 (8.8, 12.4)	0.01433	0.03315	0.06157	0.98944	0.38624	0.98944	0.16996	1	1	0.88933	1	1	1
261.899	0.575			0 (0, 0)	15 (11.2, 15.1)	0 (0, 14.9)	15 (14.8, 15)	14.9 (0, 14.9)	15 (11.2, 15.1)	0.01438	0.03321	0.01644	1	0.03909	0.62631	0.17818	1	1	1	1	1	1
120.009	0.359			0 (0, 11.8)	11.9 (8.8, 12)	0 (0, 11.8)	5.7 (0, 11.8)	0 (0, 0)	0 (0, 0)	0.01468	0.03383	1	1	1	0.98135	0.98043	1	0.96144	0.96144	0.62759	0.62759	1
422.082	1.158			0 (0, 0)	0 (0, 0)	0 (0, 5.6)	10.9 (0, 11.2)	0 (0, 0)	0 (0, 0)	0.01473	0.03389	1	1	0.62631	1	1	1	1	1	0.67141	0.67141	1
367.116	0.618			12.6 (12.5, 12.9)	11.9 (11.8, 12.1)	12.2 (11.9, 12.8)	5.9 (0, 12.1)	13.1 (6.5, 13.4)	11.7 (11.6, 12)	0.01526	0.03503	0.1817	1	0.58131	1	0.02622	1	1	1	1	1	1
346.087	2.623			14.5 (0, 14.8)	0 (0, 0)	0 (0, 7.4)	0 (0, 0)	0 (0, 0)	0 (0, 0)	0.01538	0.03523	0.61898	1	0.7864	0.35694	0.61274	1	1	1	1	1	1
162.052	0.687			0 (0, 13.6)	0 (0, 3.2)	0 (0, 13.5)	0 (0, 0)	14.5 (14.5, 14.7)	0 (0, 14.4)	0.01562	0.03566	1	1	1	0.27276	1	1	0.30522	1	1	1	0.62631
288.084	3.192			7.3 (0, 14.8)	0 (0, 0)	0 (0, 0)	7 (0, 14.3)	0 (0, 0)	0 (0, 0)	0.01562	0.03566	1	1	1	0.62631	0.62631	1	1	1	0.62631	0.62631	1
653.807	0.737			5.9 (0, 12.2)	12.3 (9.2, 12.5)	0 (0, 12.1)	12.7 (9.4, 12.9)	0 (0, 0)	12.7 (0, 13.1)	0.01574	0.03586	1	1	0.74589	0.65283	1	0.99266	0.97988	1	1	1	0.37868
188.068	0.956			0 (0, 0)	0 (0, 0)	0 (0, 0)	0 (0, 0)	11.2 (0, 11.4)	0 (0, 0)	0.01592	0.03621	0.44981	1	1	0.59888	1	1	0.96819	1	1	1	0.92505
237.099	8.076			0 (0, 0)	0 (0, 0)	0 (0, 0)	0 (0, 0)	10 (0, 10.2)	0 (0, 0)	0.01599	0.0363	1	1	1	0.9061	1	1	0.96144	1	1	1	0.90571
172.035	1.918			0 (0, 2.6)	0 (0, 0)	0 (0, 0)	0 (0, 2.5)	0 (0, 0)	10.4 (7.8, 10.5)	0.01627	0.03688	1	1	1	1	0.82926	1	1	1	0.97978	0.97893	0.1665
243.053	7.879			0 (0, 0)	0 (0, 0)	0 (0, 0)	5 (0, 10.2)	0 (0, 10.4)	5 (0, 10.1)	0.01637	0.03702	0.199	1	0.62759	0.96144	0.62759	0.62759	0.96219	0.62759	1	1	1
109.968	6.713			0 (0, 0)	0 (0, 0)	0 (0, 0)	5.2 (0, 10.4)	0 (0, 10.6)	5.2 (0, 10.4)	0.01658	0.03742	0.20001	1	0.62699	0.96144	0.62759	0.62699	0.96144	0.62699	1	1	1
56.0264	4.348			12.8 (9.4, 12.9)	13.5 (0, 13.6)	0 (0, 0)	12.8 (0, 13.2)	0 (0, 0)	0 (0, 13)	0.01663	0.03747	1	0.36555	1	0.1665	1	0.64736	1	1	1	1	1
130.122	0.571			0 (0, 0)	0 (0, 0)	0 (0, 0)	0 (0, 0)	11.9 (0, 12.9)	0 (0, 0)	0.01666	0.03748	0.40954	1	1	0.57478	1	1	0.57526	1	1	1	0.87774
188.049	0.981			5.9 (0, 12.2)	0 (0, 11.3)	0 (0, 12.3)	12.6 (12.4, 12.6)	11.3 (0, 11.7)	12.5 (12.3, 12.6)	0.01698	0.03813	1	1	0.80486	1	1	1	1	1	1	1	0.23535
124.064	4.049			0 (0, 0)	0 (0, 0)	0 (0, 5.7)	13.2 (0, 13.9)	12.9 (5.9, 13.4)	5.6 (0, 11.7)	0.01731	0.03867	0.64218	1	0.58523	0.43598	1	0.96144	0.71803	1	1	1	1
64.0034	0.371			0 (0, 0)	0 (0, 0)	12.4 (0, 13.8)	0 (0, 0)	0 (0, 0)	0 (0, 0)	0.01729	0.03867	0.45102	0.56512	1	1	1	0.56512	0.56512	1	1	1	1
172.035	0.673			0 (0, 0)	0 (0, 0)	0 (0, 0)	6.3 (0, 12.7)	0 (0, 0)	0 (0, 0)	0.01732	0.03867	1	1	0.97746	1	1	0.59974	1	1	0.97746	0.97746	1
178.099	8.591			0 (0, 0)	12.2 (0, 12.5)	0 (0, 12.4)	0 (0, 0)	0 (0, 0)	0 (0, 0)	0.01757	0.03908	0.26042	0.96144	1	1	1	1	1	0.96144	1	1	1
246.132	0.751			0 (0, 0)	12.4 (12.3, 12.5)	0 (0, 5.7)	11.3 (0, 11.8)	13 (0, 13)	0 (0, 11.6)	0.01768	0.03918	0.44375	1	1	0.92008	1	1	1	1	1	1	1
400.109	1.611			0 (0, 10.6)	10.1 (7.6, 10.7)	0 (0, 10.6)	10.4 (10, 11.1)	0 (0, 0)	10.3 (10.3, 10.5)	0.01764	0.03918	1	1	1	1	1	1	0.97462	1	1	1	0
746.189	1.333			5.7 (0, 11.5)	0 (0, 0)	11.3 (0, 12.5)	0 (0, 0)	0 (0, 5.6)	0 (0, 0)	0.01778	0.03933	1	1	1	1	0.63452	0.92202	1	0.59425	1	1	1
291.094	5.029			0 (0, 10.1)	10 (0, 10.5)	0 (0, 0)	0 (0, 0)	9.9 (0, 10.1)	0 (0, 0)	0.01832	0.04046	1	1	0.97746	1	0.97746	1	1	1	1	1	0.58131
278.093	3.292			0 (0, 11.8)	11.6 (8.1, 12.8)	0 (0, 6.4)	12.9 (0, 13)	12.9 (12.1, 13.1)	13.4 (10, 13.6)	0.0185	0.04077	0.41545	1	1	0.51282	0.55686	1	0.55463	0.41352	0.91421	0.91421	1
221.09	5.124			0 (0, 0)	0 (0, 0)	0 (0, 5.5)	5.6 (0, 11.7)	11.5 (0, 11.6)	0 (0, 0)	0.01861	0.04095	1	1	1	0.9821	1	1	1	1	0.62944	0.63035	0.59028
148.037	1.214			0 (0, 13.6)	13.1 (11.7, 13.2)	0 (0, 13.6)	14 (0, 14.2)	14.8 (14.6, 15)	14 (10.4, 14)	0.01872	0.04112	1	1	1	0.26204	1	1	0.298	1	1	1	0.5522
192.027	1.636			12.2 (0, 13.2)	12 (0, 12.5)	12.7 (11.9, 12.7)	0 (0, 3)	11.7 (11, 12.2)	0 (0, 0)	0.0188	0.04123	1	1	1	1	0.3878	1	1	0.06795	1	1	0.06808
237.049	5.803			0 (0, 0)	0 (0, 0)	0 (0, 0)	10.2 (0, 10.8)	0 (0, 10.1)	0 (0, 10.3)	0.0191	0.0418	0.19771	1	0.38011	0.97746	1	0.78702	1	1	1	1	1
211.03	1.792			0 (0, 0)	0 (0, 0)	0 (0, 5.3)	10.5 (0, 10.6)	10.6 (5.3, 10.8)	5.2 (0, 10.7)	0.01914	0.04182	0.46919	1	0.63198	0.46347	1	1	1	1	1	1	1
369.162	0.711			0 (0, 2.8)	0 (0, 3)	0 (0, 5.5)	10.4 (9.9, 11.7)	0 (0, 0)	12.8 (0, 13.2)	0.01924	0.04196	1	1	1	1	0.88874	1	1	1	1	1	0.36471
237.855	0.574			5.5 (0, 11.7)	11.5 (0, 11.5)	0 (0, 0)	11.8 (11.5, 12)	11.7 (5.8, 11.9)	11.4 (0, 11.5)	0.01928	0.04196	1	0.66023	1	1	1	0.03629	0.29833	0.38072	0.69007	0.69154	1
86.0731	6.554			0 (0, 0)	0 (0, 0)	0 (0, 0)	10.9 (0, 11)	0 (0, 11.2)	10.9 (8.2, 11.1)	0.01934	0.04202	1	1	1	1	0.85141	0.76954	1	0.62631	1	1	1
137.036	4.651			0 (0, 0)	0 (0, 0)	0 (0, 5.5)	0 (0, 0)	0 (0, 0)	10.9 (0, 11.1)	0.01966	0.04254	1	1	1	1	1	1	1	1	0.65298	0.65573	0.35898
132.078	6.729			13.5 (13.2, 15.5)	14.6 (14.3, 15)	13.3 (13, 15)	15.9 (13.8, 16.1)	16.2 (15.7, 16.2)	15.9 (15.2, 16.1)	0.01968	0.04254	0.96144	1	0.34854	0.62631	0.62631	0.68929	0.33806	0.57871	1	1	1
271.852	0.657			11 (0, 11.2)	5.5 (0, 11)	11 (10.8, 11.3)	11.3 (11.1, 11.4)	0 (0, 0)	10.9 (10.8, 11.1)	0.01962	0.04254	1	1	1	0.74327	1	1	0.34342	1	0.87122	0.87122	0.33644
124.063	0.57			0 (0, 13.3)	12.1 (11.9, 12.3)	11.9 (0, 12.8)	13.9 (11.5, 14.2)	13.8 (13.4, 14.1)	13.8 (13.5, 13.9)	0.02021	0.04361	0.58131	1	0.54995	0.42494	0.27548	1	0.9896	0.65867	1	1	1
122.037	6.214			0 (0, 2.8)	0 (0, 0)	0 (0, 11.2)	11 (0, 12.3)	11.5 (5.7, 11.9)	10.9 (8, 11.7)	0.02075	0.04462	1	1	1	0.675	1	1	1	1	1	1	1
68.0626	6.712			0 (0, 2.6)	0 (0, 10.1)	0 (0, 0)	10.6 (0, 10.7)	10.8 (5.3, 10.9)	10.6 (7.8, 10.7)	0.02076	0.04462	0.9744	1	1	0.67978	0.57871	1	0.58131	0.62631	1	1	1
359.993	5.881			10.5 (0, 10.6)	10.7 (10.5, 11.1)	0 (0, 5.2)	10 (0, 10.3)	10.1 (5, 10.2)	0 (0, 10)	0.02121	0.04552	1	1	1	1	1	1	1	1	1	1	1
317.068	6.553			0 (0, 10.1)	0 (0, 0)	0 (0, 5.1)	5.3 (0, 10.8)	10.6 (5.1, 11)	10.7 (8, 10.9)	0.02133	0.0457	1	1	1	1	1	1	0.94546	0.61576	1	1	1
486.158	2.198			15.5 (0, 15.6)	0 (0, 0)	0 (0, 15.5)	0 (0, 3.7)	0 (0, 7.6)	0 (0, 0)	0.02163	0.04617	0.82225	1	0.90571	1	0.37069	1	1	0.96938	1	1	1
453.811	0.646			11.6 (11.5, 11.6)	11.5 (11.5, 11.6)	11.4 (11.3, 11.5)	11.5 (11.5, 11.7)	11.2 (11.1, 11.3)	11.5 (11.5, 11.6)	0.02159	0.04617	1	1	1	0.54276	1	1	1	1	1	1	0.54217
441.184	0.682			0 (0, 2.8)	0 (0, 0)	0 (0, 5.5)	0 (0, 0)	10.5 (0, 11.4)	11.9 (8.2, 12.7)	0.02172	0.04622	1	1	1	1	0.47611	1	1	0.44655	0.43089	0.43089	1
319.858	0.588			10.4 (10.3, 10.4)	10.4 (10.4, 10.5)	10.4 (10.3, 10.4)	10.3 (10.3, 10.4)	10.3 (10.2, 10.4)	10.4 (10.4, 10.5)	0.02173	0.04622	1	1	1	1	0.60282	1	1	1	0.11854	0.11786	0.00031
333.852	0.649			12.3 (12.2, 12.5)	12.4 (12.4, 12.5)	12.3 (12.2, 12.4)	12.6 (12.4, 12.7)	12.2 (12.2, 12.2)	12.4 (12.2, 12.4)	0.02179	0.04627	1	1	1	1	1	1	1	1	1	1	0.76242
357.855	0.569			0 (0, 10)	10 (7.4, 10)	10 (10, 10.1)	10.1 (10, 10.1)	9.9 (4.9, 10)	10 (10, 10.1)	0.02281	0.04836	0.37868	0.43172	0.05665	1	0.4113	1	1	1	1	1	1
559.775	0.588			10.5 (7.8, 10.5)	10.5 (10.5, 10.6)	10.6 (10.5, 10.6)	10.6 (10.5, 10.6)	10.5 (10.4, 10.5)	10.6 (10.6, 10.7)	0.02295	0.04857	0.34854	1	0.94671	1	0.00496	1	1	1	0.88933	0.89161	0.32967
154.074	2.756			0 (0, 0)	0 (0, 0)	0 (0, 0)	11.4 (0, 11.9)	10.9 (5.3, 11.6)	0 (0, 2.8)	0.02307	0.04875	0.95351	1	0.59216	0.59025	1	0.62631	0.64124	1	1	1	1
1145.45	5.016			0 (0, 2.6)	0 (0, 0)	0 (0, 5.7)	11.4 (0, 12)	11.2 (5.3, 11.6)	10.6 (7.8, 10.9)	0.0232	0.04893	1	1	1	1	1	1	1	1	1	1	1
180.076	5.299			0 (0, 10.4)	0 (0, 0)	0 (0, 5.3)	5.2 (0, 10.6)	10.9 (10.5, 10.9)	0 (0, 10.4)	0.0234	0.04926	1	1	1	0.59019	1	1	0.4803	1	1	1	0.9614
134.073	9.698			0 (0, 10.4)	5.1 (0, 10.3)	0 (0, 5.1)	10.7 (10.5, 10.8)	10.4 (5, 10.7)	10.7 (0, 11)	0.02369	0.0498	1	1	0.30826	1	1	0.0949	0.94817	0.9744	1	1	1
249.012	8.405			0 (0, 2.8)	0 (0, 2.8)	0 (0, 5.7)	11.3 (0, 11.5)	11.4 (11.3, 11.4)	11.6 (8.5, 11.8)	0.02376	0.04984	1	1	1	0.97866	0.49804	1	1	0.88277	1	1	1
195.1	0.349			0 (0, 0)	0 (0, 0)	0 (0, 5.4)	11.9 (0, 12.3)	12.1 (0, 12.2)	5.6 (0, 11.6)	0.02392	0.0501	1	1	0.64814	0.89508	1	1	1	1	1	1	1
114.032	4.196			0 (0, 0)	0 (0, 0)	0 (0, 0)	0 (0, 3.6)	0 (0, 0)	7.4 (0, 15.6)	0.02439	0.05091	1	1	1	1	0.97746	1	1	0.59991	1	1	0.59974
239.173	7.068			11.2 (11.2, 11.2)	11.3 (11.3, 11.4)	11.2 (11.1, 11.3)	11.1 (11, 11.2)	11.5 (11.3, 12)	11.3 (11.2, 11.3)	0.02437	0.05091	1	1	1	1	1	1	0.96819	1	0.97746	0.97746	1
130.024	0.642			0 (0, 0)	0 (0, 0)	0 (0, 0)	6.1 (0, 12.3)	0 (0, 6)	0 (0, 0)	0.02453	0.05104	0.43078	1	0.62631	1	1	0.62631	1	1	0.99281	0.99281	1
255.052	9.442			0 (0, 9.9)	5 (0, 10.1)	0 (0, 5)	10.4 (0, 10.5)	10.2 (5, 11.1)	10.6 (10.5, 11.5)	0.02453	0.05104	1	1	1	1	0.34854	1	0.95457	0.37069	1	1	1
341.131	3.976			6.9 (0, 14.1)	0 (0, 0)	0 (0, 14.4)	14.2 (0, 14.3)	0 (0, 0)	0 (0, 3.5)	0.02462	0.05112	1	1	1	0.63452	1	1	0.96819	1	0.8977	0.89663	1
230.105	5.72			0 (0, 2.5)	0 (0, 0)	0 (0, 0)	0 (0, 0)	0 (0, 0)	10.2 (0, 10.4)	0.02522	0.05228	1	1	1	1	1	1	1	0.37144	0.83783	0.83803	1
183.1	0.589			0 (0, 11.2)	0 (0, 0)	0 (0, 5.9)	5.8 (0, 11.8)	12.7 (5.9, 12.8)	11.7 (8.7, 12.2)	0.02562	0.05303	1	1	1	0.86186	0.59216	1	1	1	1	1	1
322.015	0.64			0 (0, 0)	0 (0, 0)	0 (0, 0)	6 (0, 12.1)	0 (0, 6)	0 (0, 0)	0.02594	0.05357	0.42859	1	0.62631	1	1	0.62631	1	1	0.99281	0.99281	1
162.053	3.996			6.3 (0, 13.3)	0 (0, 3.3)	0 (0, 0)	12.6 (12.3, 13.3)	0 (0, 0)	12.3 (0, 12.5)	0.02597	0.05357	1	1	1	0.63716	1	0.5703	1	1	1	1	0.36607
166.03	0.991			0 (0, 12.8)	0 (0, 0)	0 (0, 0)	12.6 (8.4, 12.9)	0 (0, 12.2)	12.6 (9, 13)	0.02611	0.05377	1	1	1	1	1	0.2964	1	0.29541	1	1	1
72.0575	5.273			10.2 (10.1, 10.5)	10.6 (10.6, 10.8)	10.3 (10.2, 10.5)	10.5 (10.4, 10.7)	10.4 (5.1, 10.4)	10.4 (10.2, 10.5)	0.0263	0.05397	1	1	1	1	1	1	1	1	1	1	1
365.863	0.588			11.1 (10.9, 11.1)	11.1 (11.1, 11.1)	11.2 (11.1, 11.2)	11.1 (11.1, 11.1)	11.1 (11.1, 11.1)	11.2 (11.1, 11.2)	0.02629	0.05397	1	0.30795	1	1	0.40489	0.59974	0.07303	1	1	1	0.16702
216.031	6.552			0 (0, 2.8)	0 (0, 0)	0 (0, 0)	11.3 (0, 11.5)	11.5 (5.6, 11.5)	5.6 (0, 11.5)	0.02648	0.05425	1	1	0.9211	0.67141	1	0.96144	0.57543	1	1	1	1
154.063	8.237			5.2 (0, 10.5)	5.2 (0, 10.5)	0 (0, 0)	0 (0, 0)	0 (0, 0)	0 (0, 0)	0.02664	0.05449	1	0.60282	1	0.60282	0.98135	1	1	1	1	1	1
330.063	4.654			0 (0, 0)	0 (0, 0)	0 (0, 0)	0 (0, 2.6)	0 (0, 5.3)	10.7 (7.8, 10.8)	0.02697	0.05497	1	1	1	1	0.28998	1	1	0.41352	0.41362	0.40992	1
146.021	2.199			0 (0, 3.3)	12.7 (0, 13.5)	0 (0, 6.9)	14.6 (0, 15.2)	14 (6.5, 14.4)	14.6 (14, 14.9)	0.02702	0.05499	0.37184	1	0.90978	0.81355	0.12087	1	1	0.34823	1	1	1
323.983	6.713			0 (0, 0)	0 (0, 0)	0 (0, 0)	5.3 (0, 10.7)	10.6 (0, 10.8)	0 (0, 10.7)	0.02711	0.05508	0.19701	1	0.65658	0.61855	1	1	1	1	1	1	1
147.089	1.005			0 (0, 2.7)	11.3 (11, 11.5)	0 (0, 0)	10.7 (0, 11.2)	0 (0, 6.2)	12 (8.5, 12.3)	0.02772	0.05607	0.62631	1	1	1	0.35657	1	1	0.31955	1	1	1
165.964	0.584			14.5 (14.5, 14.5)	14.4 (14.4, 14.4)	14.4 (14.4, 14.5)	14.4 (14.4, 14.4)	14.4 (14.4, 14.4)	14.4 (14.3, 14.5)	0.02774	0.05607	0.06808	0.19867	0.38934	0.60282	0.7864	1	1	1	1	1	1
231.889	0.569			11.1 (11.1, 11.2)	11.1 (11.1, 11.1)	11.2 (11.2, 11.2)	11.2 (11.1, 11.2)	11 (11, 11.1)	11.1 (11.1, 11.2)	0.02827	0.05705	1	1	1	0.78271	1	1	0.34854	1	1	1	0.46811
213.111	0.349			0 (0, 2.8)	0 (0, 0)	0 (0, 5.9)	12.8 (0, 13.2)	13 (0, 13.1)	11.9 (0, 12.5)	0.02853	0.05748	1	1	0.96938	1	1	1	1	1	1	1	1
304.951	4.887			5.4 (0, 10.9)	0 (0, 2.7)	10.9 (0, 11.5)	0 (0, 0)	0 (0, 0)	0 (0, 0)	0.0288	0.05793	1	1	1	0.62631	0.62631	0.97383	0.57526	0.57478	1	1	1
204.063	1.148			0 (0, 0)	0 (0, 0)	0 (0, 0)	11.5 (0, 11.7)	0 (0, 0)	0 (0, 11.3)	0.02891	0.05805	0.29255	1	0.38487	1	1	1	1	1	1	1	1
213.111	0.572			0 (0, 3)	0 (0, 0)	0 (0, 0)	13.4 (0, 13.5)	0 (0, 6)	12.3 (0, 12.8)	0.02927	0.05867	1	1	0.86305	1	1	0.62631	1	0.71366	1	1	1
257.858	0.627			0 (0, 11.6)	0 (0, 0)	11.7 (5.7, 11.8)	11.7 (0, 12)	11.4 (5.7, 11.6)	11.9 (8.9, 12)	0.02931	0.05867	1	1	1	1	0.62631	1	1	1	1	1	1
152.095	5.606			0 (0, 10.9)	0 (0, 0)	0 (0, 10.7)	11 (0, 11.7)	11.1 (11, 11.8)	10.8 (8, 11.3)	0.02947	0.05879	1	1	1	1	1	1	0.65283	1	1	1	1
265.044	7.199			0 (0, 2.6)	0 (0, 0)	0 (0, 0)	0 (0, 10.2)	10.4 (5.2, 10.5)	0 (0, 0)	0.02945	0.05879	1	1	1	1	1	0.98541	0.28547	1	1	1	0.41778
261.899	0.637			14.9 (0, 15.1)	7.4 (0, 14.9)	14.5 (0, 14.8)	15 (0, 15.2)	0 (0, 14.7)	15.2 (15, 15.3)	0.0296	0.05895	1	1	1	1	1	1	1	0.10402	1	1	0.04067
144.04	0.612			0 (0, 12.3)	12.1 (9, 12.3)	0 (0, 0)	12.7 (0, 12.9)	12.6 (0, 12.7)	12.6 (9.3, 12.8)	0.0297	0.05906	1	1	1	1	0.83563	0.37466	0.61274	0.16692	1	1	1
80.0261	4.341			0 (0, 0)	0 (0, 14.3)	0 (0, 0)	0 (0, 3.5)	0 (0, 0)	13.6 (0, 14.1)	0.02999	0.0594	0.23749	1	1	1	0.36555	1	1	0.7629	1	1	0.36555
341.131	3.781			0 (0, 14.3)	0 (0, 0)	0 (0, 14.3)	14 (0, 14.1)	0 (0, 0)	0 (0, 0)	0.02996	0.0594	1	1	1	0.97746	1	1	0.95847	1	0.61325	0.61325	1
286.138	6.571			0 (0, 10.6)	0 (0, 0)	0 (0, 5.3)	10.9 (0, 11)	11.1 (5.3, 11.3)	11 (8.1, 11.4)	0.03002	0.0594	1	1	1	1	1	1	0.96144	0.62631	1	1	1
243.121	0.349			0 (0, 11.8)	0 (0, 0)	0 (0, 5.6)	12 (0, 12.4)	12.1 (6, 12.2)	6 (0, 12)	0.03023	0.05959	1	1	1	1	1	1	0.65499	1	1	1	1
186.029	0.648			0 (0, 10.5)	10.7 (10.6, 10.8)	0 (0, 0)	10.7 (0, 10.9)	10.7 (5.2, 11)	0 (0, 0)	0.03026	0.05959	1	1	1	1	1	1	1	1	0.64286	0.64124	0.45102
282.957	6.729			0 (0, 10.7)	0 (0, 0)	0 (0, 5.5)	11.1 (0, 11.3)	11.2 (5.4, 11.3)	11.2 (0, 11.3)	0.03024	0.05959	1	1	1	0.99434	1	0.96941	0.94307	0.96941	1	1	1
306.975	1.352			6.2 (0, 12.6)	0 (0, 0)	0 (0, 6.1)	12.6 (12.3, 12.7)	0 (0, 5.9)	6.2 (0, 12.5)	0.03059	0.06015	1	1	1	1	1	0.17093	1	1	1	1	1
85.0526	0.799			0 (0, 0)	0 (0, 0)	0 (0, 0)	0 (0, 0)	0 (0, 0)	4.8 (0, 11.7)	0.0307	0.06027	0.53423	1	1	1	0.62631	1	1	0.62631	1	1	0.62631
240.097	7.966			10.2 (0, 10.2)	0 (0, 0)	0 (0, 0)	0 (0, 0)	0 (0, 0)	0 (0, 0)	0.03134	0.06133	0.62442	1	1	0.35694	0.35694	1	1	1	1	1	1
315.912	0.75			15.8 (11.5, 16.1)	0 (0, 3.9)	15.6 (15.2, 16)	7.8 (0, 15.9)	0 (0, 0)	7.3 (0, 15.5)	0.0313	0.06133	1	1	1	0.33476	1	1	0.12935	1	1	1	1
440.092	0.688			13.4 (12.8, 14.1)	12.1 (11.9, 12.3)	13.7 (12.9, 14.4)	13.1 (12.8, 13.7)	14.9 (13.9, 15)	13.1 (0, 14.8)	0.03147	0.06148	1	1	1	0.95342	1	1	1	1	1	1	1
95.9321	0.641			0 (0, 0)	13.1 (9.7, 13.2)	0 (0, 0)	0 (0, 3.3)	0 (0, 0)	0 (0, 3.1)	0.03154	0.06152	1	1	1	1	1	1	1	1	1	1	1
560.051	0.681			11 (0, 11.5)	0 (0, 2.7)	0 (0, 11.7)	5.4 (0, 11)	11.6 (5.8, 11.7)	0 (0, 0)	0.03205	0.06242	1	1	1	1	0.3878	1	1	0.98944	0.66334	0.66334	0.30284
290.147	5.003			4.9 (0, 10.8)	10.6 (7.7, 11)	0 (0, 9.9)	0 (0, 2.6)	10.5 (10.4, 10.7)	5 (0, 10)	0.03218	0.06256	1	1	1	1	1	1	0.99281	1	1	1	0.34854
249.013	8.391			0 (0, 2.8)	0 (0, 2.8)	0 (0, 0)	11.3 (0, 11.5)	11.2 (0, 11.3)	11.3 (0, 11.7)	0.03242	0.06293	1	1	0.97746	1	0.97746	0.37206	0.60282	0.37184	1	1	1
267.072	5.002			5.1 (0, 11.9)	5.3 (0, 11.5)	11.4 (5.6, 11.9)	12.4 (10.9, 12.6)	12.8 (11.4, 12.9)	12.5 (12.1, 12.7)	0.03298	0.06381	0.50249	1	0.62631	0.68365	0.07941	1	1	0.46177	1	1	1
331.119	1.302			0 (0, 0)	0 (0, 0)	0 (0, 5.2)	10.8 (0, 10.9)	10.5 (0, 11)	10.4 (7.7, 10.6)	0.03296	0.06381	0.89414	1	0.59217	1	0.81262	0.96819	1	1	1	1	1
317.068	6.571			0 (0, 0)	0 (0, 0)	0 (0, 0)	5 (0, 10.1)	0 (0, 10.4)	10.1 (7.4, 10.3)	0.03313	0.06401	1	1	1	1	1	1	1	0.62631	1	1	1
379.962	0.611			0 (0, 10.9)	0 (0, 10.6)	11.3 (5.7, 11.5)	0 (0, 2.7)	11.9 (5.9, 12.1)	0 (0, 2.7)	0.03336	0.06427	1	1	1	0.85141	1	1	1	0.62631	1	1	0.62631
173.105	7.175			0 (0, 0)	0 (0, 0)	0 (0, 5.4)	5.5 (0, 11.4)	10.9 (10.8, 11.9)	5.3 (0, 11.1)	0.03347	0.06427	0.43172	1	1	0.12804	1	1	0.58749	1	1	1	1
483.78	0.572			12 (8.3, 12.1)	12 (12, 12.1)	11.9 (0, 12.1)	12.1 (9, 12.1)	11.5 (0, 11.9)	12.1 (12, 12.1)	0.03341	0.06427	1	1	1	1	1	1	1	1	1	1	2e-05
189.09	6.732			0 (0, 0)	0 (0, 0)	0 (0, 5.3)	10.7 (0, 10.8)	10.8 (0, 11.3)	0 (0, 10.5)	0.03348	0.06427	1	1	1	0.98944	1	0.96938	1	1	1	1	1
255.168	5.53			0 (0, 10.1)	0 (0, 2.5)	0 (0, 10.2)	10.3 (10.2, 10.4)	10.2 (5, 10.3)	10.2 (9.9, 10.4)	0.03366	0.06452	0.9816	1	0.14844	1	0.99818	1	1	1	1	1	1
219.056	6.276			0 (0, 10.9)	0 (0, 0)	0 (0, 0)	0 (0, 0)	10.6 (0, 11)	0 (0, 0)	0.03392	0.0649	1	0.9896	1	1	1	1	0.59268	1	1	1	1
341.953	0.385			5 (0, 10.3)	10.1 (7.5, 10.2)	10.4 (5.2, 10.5)	0 (0, 2.5)	0 (0, 0)	0 (0, 0)	0.03422	0.06539	1	1	1	1	1	0.62631	0.46478	0.75851	1	1	1
225.087	7.649			5.2 (0, 10.8)	0 (0, 0)	0 (0, 0)	10.5 (0, 10.7)	0 (0, 10.7)	10.5 (10.5, 10.5)	0.03436	0.06554	1	1	1	1	1	1	1	0.6987	1	1	1
484.918	1.321			0 (0, 2.7)	0 (0, 0)	0 (0, 5.2)	5.3 (0, 10.8)	0 (0, 0)	10.7 (0, 11)	0.03452	0.06565	1	1	1	1	1	1	1	1	1	1	0.37069
146.058	2.232			0 (0, 10.8)	12 (0, 12.2)	0 (0, 5.3)	11.5 (0, 12.4)	10.7 (0, 10.9)	12.5 (9.3, 12.6)	0.03452	0.06565	0.90569	1	1	1	0.53965	1	1	0.39553	1	1	0.82079
246.067	5.495			0 (0, 2.7)	0 (0, 0)	0 (0, 0)	10.1 (0, 11.1)	11 (5.3, 11.6)	10.6 (0, 11)	0.03459	0.06569	1	1	1	0.92202	1	1	0.62944	1	1	1	1
110.048	5.705			0 (0, 2.6)	0 (0, 0)	0 (0, 0)	5 (0, 10.4)	10.6 (0, 11.1)	10.2 (7.3, 10.7)	0.03471	0.0658	1	1	1	1	1	1	1	0.77852	1	1	1
498.05	0.678			5 (0, 10.9)	0 (0, 2.5)	0 (0, 11.1)	0 (0, 10.2)	11.5 (5.7, 11.8)	0 (0, 0)	0.03482	0.06592	1	1	1	1	0.64644	1	1	0.97746	1	1	0.29416
213.111	0.604			0 (0, 0)	0 (0, 0)	0 (0, 0)	0 (0, 0)	12.6 (0, 14.4)	0 (0, 3.2)	0.03497	0.06609	0.3878	1	1	0.61415	1	1	1	1	1	1	1
243.121	0.571			0 (0, 11.5)	0 (0, 0)	0 (0, 0)	12.1 (0, 12.4)	0 (0, 0)	0 (0, 11.3)	0.03513	0.0663	1	0.9896	1	1	1	0.36555	1	0.9896	1	1	1
288.084	2.619			0 (0, 0)	0 (0, 0)	0 (0, 0)	6.7 (0, 13.6)	0 (0, 0)	0 (0, 0)	0.03537	0.06665	1	1	1	1	1	1	1	1	0.62631	0.62631	1
133.056	1.107			0 (0, 0)	0 (0, 0)	0 (0, 0)	6.5 (0, 13.4)	0 (0, 13.2)	13 (9.6, 13.2)	0.03564	0.06694	1	1	1	1	0.62631	1	1	1	1	1	1
149.051	5.621			0 (0, 2.8)	0 (0, 2.6)	0 (0, 5.4)	10.8 (0, 11.1)	11.1 (10.5, 11.2)	11.1 (8.2, 11.2)	0.03562	0.06694	1	1	1	0.76445	1	1	0.83748	0.95351	1	1	1
599.793	0.645			12.4 (0, 13)	0 (0, 3.2)	0 (0, 6.2)	0 (0, 0)	12 (6, 12.1)	12.6 (0, 12.8)	0.03645	0.06835	1	1	0.35694	1	1	1	1	1	0.35694	0.35694	1
232.975	1.579			0 (0, 2.7)	10.6 (0, 11)	0 (0, 5.5)	11.8 (8.4, 11.9)	0 (0, 0)	5.9 (0, 11.8)	0.03667	0.06867	1	1	0.51282	1	1	0.48005	1	1	1	1	1
234.121	1.606			11.4 (10.4, 11.5)	11.7 (11.4, 11.7)	10.4 (5, 11.3)	10.4 (7.7, 11.1)	10.7 (0, 10.9)	10.7 (10.5, 10.8)	0.03699	0.06915	1	1	1	0.95956	1	1	1	1	1	1	1
176.042	6.553			0 (0, 10.5)	0 (0, 0)	0 (0, 5.2)	5.4 (0, 10.8)	0 (0, 10.8)	10.8 (8.1, 11)	0.03741	0.06983	1	1	1	1	1	1	1	0.40431	1	1	1
234.074	4.504			0 (0, 0)	0 (0, 2.8)	0 (0, 5.5)	10.8 (0, 11)	0 (0, 0)	0 (0, 0)	0.03787	0.07059	0.28411	1	0.35694	1	1	1	1	1	0.35694	0.35694	1
391.811	0.649			11.1 (8.3, 11.2)	11 (0, 11.1)	11.2 (10.9, 11.2)	11.2 (11.1, 11.3)	0 (0, 5.5)	11.1 (8.1, 11.2)	0.038	0.07072	1	1	1	0.73754	1	1	0.34854	1	1	1	0.59425
158.069	0.572			0 (0, 12.6)	13.2 (8.9, 13.5)	0 (0, 0)	13.1 (9.7, 13.6)	0 (0, 6.5)	12.5 (8.5, 12.9)	0.03825	0.07109	1	1	0.55058	1	1	0.78621	1	1	1	1	1
129.058	10.108			5.5 (0, 11.8)	0 (0, 0)	0 (0, 5.8)	11.7 (8, 11.8)	12.6 (6.1, 13.1)	5.1 (0, 11.3)	0.03891	0.07209	1	1	1	1	1	1	0.76954	1	1	1	1
262.984	4.684			0 (0, 0)	5.4 (0, 10.8)	0 (0, 0)	5.3 (0, 11.7)	11.2 (0, 11.7)	5.8 (0, 11.9)	0.03891	0.07209	0.09214	1	0.63027	0.59028	0.63027	0.63024	0.59029	0.63024	1	1	1
232.055	0.612			0 (0, 11.9)	5.6 (0, 11.3)	0 (0, 11.8)	11.9 (8.9, 12.1)	12.6 (12.2, 12.6)	11.5 (0, 11.8)	0.03999	0.07397	1	1	1	0.34342	1	1	0.39438	1	1	1	0.5453
245.089	1.151			0 (0, 0)	10.7 (0, 11.3)	0 (0, 0)	0 (0, 2.7)	0 (0, 0)	5.4 (0, 10.9)	0.04006	0.07399	1	1	1	1	1	1	1	1	1	1	0.64124
251.082	1.269			0 (0, 2.8)	0 (0, 10.6)	0 (0, 5.4)	5.2 (0, 11)	11.4 (10.9, 11.9)	10.7 (0, 10.9)	0.04027	0.07426	1	1	1	0.30601	1	1	0.40932	1	1	1	0.68836
158.069	0.621			0 (0, 0)	12.3 (9.2, 13)	0 (0, 0)	5.6 (0, 13)	0 (0, 0)	0 (0, 12.3)	0.04073	0.075	0.12279	1	0.66145	1	1	1	1	1	1	1	1
224.077	2.373			0 (0, 0)	0 (0, 10.6)	0 (0, 0)	0 (0, 0)	10.5 (0, 10.8)	0 (0, 0)	0.04114	0.07564	1	1	1	0.88406	1	1	0.57915	1	1	1	1
110.048	5.497			0 (0, 2.5)	0 (0, 0)	0 (0, 0)	0 (0, 10.5)	10.4 (5.1, 11.1)	5.1 (0, 10.4)	0.04135	0.07591	1	1	1	0.76217	1	1	0.62932	1	1	1	1
263.082	1.882			0 (0, 10.2)	0 (0, 0)	0 (0, 0)	0 (0, 0)	10.3 (5.1, 10.5)	0 (0, 10.3)	0.0421	0.0771	1	1	1	1	1	1	1	1	1	1	1
151.063	0.609			0 (0, 0)	5.3 (0, 11.2)	0 (0, 0)	0 (0, 0)	0 (0, 0)	0 (0, 0)	0.04218	0.0771	0.54995	1	1	1	1	1	1	1	1	1	1
233.137	1.02			0 (0, 0)	4.9 (0, 10)	0 (0, 0)	0 (0, 0)	0 (0, 0)	0 (0, 0)	0.04218	0.0771	1	1	1	1	1	1	1	1	1	1	1
244.088	6.631			10.9 (10.4, 11.4)	11.5 (11.1, 11.7)	10.9 (0, 11.5)	11.6 (8.3, 11.7)	11.7 (11.5, 11.7)	11.7 (11.6, 11.7)	0.04305	0.07855	0.62631	1	1	0.14772	0.12772	1	0.67978	1	1	1	1
138.079	5.621			0 (0, 0)	0 (0, 0)	0 (0, 10.2)	10.8 (0, 11.8)	0 (0, 10.4)	10.5 (7.5, 11.1)	0.04331	0.0788	0.46845	1	0.60282	1	0.35657	1	1	1	1	1	1
245.904	0.586			12.3 (12.1, 12.4)	12.3 (12.3, 12.3)	12.3 (12.3, 12.4)	12.3 (12.3, 12.4)	12.3 (12, 12.3)	12.3 (12.3, 12.4)	0.04326	0.0788	1	1	1	1	1	1	0.00045	1	1	1	0.09868
122.037	2.172			6 (0, 12.5)	0 (0, 0)	0 (0, 12.7)	0 (0, 0)	0 (0, 0)	0 (0, 0)	0.04352	0.07907	1	1	1	1	0.62944	1	1	0.96457	1	1	1
152.025	0.362			12.9 (0, 13.1)	13.1 (12.7, 13.2)	13.2 (13.1, 13.2)	6.6 (0, 13.1)	11.2 (0, 13)	6.5 (0, 13)	0.04379	0.07943	1	1	1	1	1	0.42246	0.02128	0.21917	1	1	1
168.036	5.451			0 (0, 0)	0 (0, 0)	0 (0, 0)	0 (0, 2.6)	10 (5, 10.9)	0 (0, 9.8)	0.04395	0.07961	1	1	1	0.45347	1	1	0.52943	1	1	1	1
110.048	4.599			0 (0, 13.4)	5.2 (0, 11.2)	0 (0, 11.5)	13.3 (0, 13.9)	13.3 (12.4, 14.1)	13.5 (10, 13.9)	0.04493	0.08127	1	1	1	1	1	1	0.30923	0.66145	1	1	1
213.061	5.876			0 (0, 0)	0 (0, 0)	0 (0, 0)	4.9 (0, 10.1)	0 (0, 4.9)	0 (0, 2.5)	0.04524	0.08169	0.37207	1	0.62631	1	1	0.62631	1	1	1	1	1
188.141	9.935			0 (0, 2.6)	10.2 (9.9, 10.5)	0 (0, 4.8)	0 (0, 2.6)	0 (0, 9.8)	9.8 (9.8, 9.9)	0.04588	0.08273	1	1	1	1	1	1	1	1	1	1	0.74012
604.015	0.665			5.4 (0, 11.3)	0 (0, 2.7)	10.6 (0, 11.4)	0 (0, 11)	0 (0, 0)	0 (0, 0)	0.04625	0.08329	1	1	1	0.62759	0.62759	1	0.58612	0.58612	0.98135	0.9816	1
475.793	0.627			0 (0, 0)	0 (0, 2.8)	10.9 (0, 11.1)	11.2 (0, 11.3)	0 (0, 0)	0 (0, 10.6)	0.0465	0.0836	0.12935	0.61415	0.37961	1	1	1	1	1	1	1	1
262.036	6.57			0 (0, 0)	0 (0, 0)	0 (0, 0)	0 (0, 2.6)	0 (0, 0)	5.2 (0, 10.5)	0.04671	0.08385	1	1	1	1	1	1	1	0.61415	1	1	0.61415
86.0729	6.572			0 (0, 10.6)	0 (0, 0)	0 (0, 5.3)	5.4 (0, 10.8)	10.8 (0, 11.1)	10.9 (8.1, 11.1)	0.04717	0.08444	1	1	1	1	1	1	1	0.40545	1	1	1
176.12	8.536			10.1 (0, 10.2)	10.2 (7.4, 10.3)	10.1 (5, 10.2)	0 (0, 0)	0 (0, 10.3)	0 (0, 0)	0.04842	0.08655	1	1	1	1	0.62631	0.96938	1	0.50089	1	1	1
170.08	1.506			0 (0, 10.9)	0 (0, 0)	0 (0, 5.4)	11.1 (0, 12)	11.7 (5.6, 11.8)	11.4 (11, 11.7)	0.04878	0.08706	1	1	1	1	0.97746	1	0.76843	0.39	1	1	1
202.015	4.665			10.7 (0, 11.6)	11.6 (0, 12.1)	0 (0, 5.8)	0 (0, 0)	0 (0, 12)	0 (0, 0)	0.04942	0.08807	1	1	0.37304	1	0.97746	1	1	1	1	1	1
244.027	6.553			0 (0, 10.4)	0 (0, 0)	0 (0, 0)	5.3 (0, 10.7)	10.5 (0, 10.7)	10.7 (0, 10.8)	0.04952	0.08813	1	1	1	1	1	1	0.9744	0.63498	1	1	1
341.131	2.885			0 (0, 14.4)	0 (0, 0)	0 (0, 7.4)	6.6 (0, 13.5)	0 (0, 0)	0 (0, 0)	0.04968	0.08817	1	1	1	0.96819	0.96819	1	1	1	0.62631	0.62631	1
255.023	1.158			5.5 (0, 11.8)	5.4 (0, 11)	0 (0, 0)	5.5 (0, 11.1)	0 (0, 0)	11.3 (8.2, 11.6)	0.04969	0.08817	1	1	1	0.63024	1	1	1	0.79278	1	1	0.16347
232.167	9.732			4.9 (0, 10.7)	10.6 (10.3, 10.8)	0 (0, 10.1)	0 (0, 9.9)	10.2 (5, 10.5)	9.8 (7.3, 10)	0.04999	0.08858	1	1	1	1	1	1	1	1	1	1	1
216.172	10.784			0 (0, 10.3)	10.3 (10.3, 10.5)	0 (0, 0)	0 (0, 2.5)	0 (0, 10.4)	10.1 (0, 10.6)	0.05007	0.08859	1	1	1	1	1	1	1	1	1	1	1
154.074	3.093			0 (0, 0)	0 (0, 0)	0 (0, 0)	12.1 (0, 12.9)	11.4 (0, 12.1)	0 (0, 3)	0.05098	0.09007	1	1	0.59024	0.97988	1	0.62631	1	1	1	1	1
163.066	1.56			0 (0, 10.1)	10.6 (10.4, 11.5)	0 (0, 0)	10.4 (0, 11.3)	10.6 (0, 11.5)	10.9 (8.1, 11.1)	0.05157	0.09097	0.6002	1	1	1	0.56405	0.96144	1	0.80486	1	1	1
357.813	0.586			0 (0, 0)	0 (0, 0)	0 (0, 0)	5.9 (0, 12.2)	0 (0, 0)	0 (0, 0)	0.05195	0.09151	0.48227	1	0.62631	1	1	0.62631	1	1	1	1	1
425.842	0.569			0 (0, 2.7)	10.8 (8.1, 10.9)	10.8 (10.8, 11)	11 (10.8, 11.1)	10.7 (0, 10.8)	10.8 (10.7, 10.9)	0.05213	0.0917	0.32297	0.53418	0.08357	1	0.71803	1	1	1	1	1	1
270.073	4.09			0 (0, 14)	0 (0, 0)	0 (0, 0)	13.7 (0, 14)	0 (0, 0)	0 (0, 13.8)	0.05331	0.09363	1	1	1	0.9896	1	1	1	1	1	1	0.98982
288.988	1.624			5.1 (0, 10.6)	10.7 (8, 11.1)	0 (0, 5.5)	10.4 (0, 10.9)	0 (0, 0)	10.2 (0, 10.4)	0.05465	0.0957	1	1	1	0.64502	1	1	1	1	1	1	0.37206
381.879	0.584			0 (0, 2.5)	0 (0, 2.5)	9.8 (0, 9.9)	0 (0, 9.9)	0 (0, 0)	9.9 (7.4, 9.9)	0.05472	0.0957	1	1	1	1	0.35694	1	1	1	1	1	0.41716
244.051	5.495			0 (0, 0)	0 (0, 0)	0 (0, 0)	10.3 (0, 11.2)	0 (0, 11.2)	0 (0, 10.7)	0.05576	0.09738	1	1	0.97746	1	1	0.37419	0.9744	1	1	1	1
160.089	8.593			12 (11.9, 12)	0 (0, 11.9)	11.2 (0, 11.7)	11.6 (11.5, 11.7)	11.8 (11.6, 11.8)	11.8 (11.7, 11.9)	0.05617	0.09795	0.16397	0.2964	0.36213	0.83083	0.49253	1	1	1	1	1	1
227.079	5.002			0 (0, 10.3)	0 (0, 2.8)	0 (0, 10.4)	10.5 (0, 10.8)	11.2 (5.6, 11.3)	10.6 (10.4, 10.8)	0.05699	0.09924	0.98405	1	1	0.8581	0.58612	1	0.96144	0.71167	1	1	1
338.099	0.387			0 (0, 12.1)	0 (0, 0)	0 (0, 5.6)	12.1 (0, 12.2)	10.9 (5.4, 11.7)	11.8 (8.5, 11.9)	0.05716	0.09926	1	1	1	1	1	1	1	1	1	1	1
277	6.572			0 (0, 0)	0 (0, 0)	0 (0, 0)	5.2 (0, 10.5)	0 (0, 0)	0 (0, 10.6)	0.05714	0.09926	0.35908	1	0.64814	1	1	1	1	1	1	1	1
271.06	4.579			0 (0, 2.6)	10.6 (0, 11)	0 (0, 5.4)	10.6 (0, 10.8)	0 (0, 0)	11 (8.1, 11.1)	0.05735	0.09945	1	1	1	1	0.77234	1	1	1	1	1	0.25062
72.0574	10.673			10.8 (0, 11)	10.9 (0, 11.1)	0 (0, 5.3)	10.9 (8.1, 11)	10.8 (5.3, 11.1)	11 (10.9, 11.2)	0.05763	0.09979	1	0.9955	1	1	1	0.42073	0.96941	0	1	1	1
173.105	7.189	2-(Acetylamino)hexanoic acid	2	5.1 (0, 10.4)	5.1 (0, 10.3)	0 (0, 5.4)	10.7 (0, 11.5)	11 (10.9, 12)	10.6 (7.9, 11)	0.0693	0.11559
150.035	4.884	2-Hydroxy-4-methylthiobutanoic acid	2	13 (0, 13.9)	13.6 (13, 13.7)	10.4 (0, 13.5)	14 (12.6, 14.3)	14.3 (14.2, 14.5)	13.9 (13.6, 14.5)	0.06937	0.11559
129.042	1.37	4-Oxoproline	2	13 (9.4, 14)	13.4 (13.1, 13.5)	13.7 (13.3, 13.8)	13.7 (10.3, 13.7)	13.4 (13.3, 13.5)	13.8 (13.3, 14.1)	0.46631	0.51822
137.047	1.136	4-Pyridineacetic acid	2	0 (0, 12.7)	12.3 (12, 12.6)	0 (0, 11.5)	12.2 (9.1, 12.4)	12.2 (6.1, 12.4)	12.1 (11.9, 12.3)	0.41571	0.47449
297.089	5.12	5'-S-Methyl-5'-thioadenosine	2	10.1 (0, 10.3)	0 (0, 2.6)	0 (0, 10.5)	11 (7.9, 11.1)	11 (10.3, 11.1)	10.8 (10.7, 11)	0.06967	0.11586
143.073	9.252	6-Methylquinoline	2	6.4 (0, 13)	12.4 (11.8, 14)	0 (0, 12)	13.3 (0, 13.5)	13.3 (6.5, 13.5)	13.3 (12.9, 13.4)	0.51627	0.56442
104.047	1.942	a-Hydroxyisobutyric Acid	1	12.4 (0, 13.1)	12.7 (9.3, 13.2)	0 (0, 12.8)	13 (13, 13.2)	12.4 (5.9, 12.6)	13.3 (12.8, 13.4)	0.21235	0.27822
166.063	7.436	Atrolactic Acid	1	13.6 (0, 13.8)	6.7 (0, 15)	12.2 (0, 13.6)	12.6 (0, 13.6)	0 (0, 5.6)	15.3 (0, 15.5)	0.51417	0.56263
182.058	5.349	DL-p-Hydroxyphenyllactic Acid	1	12.2 (11.6, 14.5)	14.1 (13.6, 14.4)	12.5 (11.7, 13.3)	14 (12.5, 14.2)	14.3 (13.8, 14.3)	14.1 (13.7, 14.4)	0.48288	0.53318
90.0315	0.96	Lactic Acid	1	12.7 (0, 13.5)	12.4 (9, 12.9)	0 (0, 13.3)	13.6 (13.6, 13.7)	13.5 (6.8, 13.6)	13.4 (13.2, 13.8)	0.21716	0.28373
[truncated: 505 more rows]

## Sheet: Supplemental Table 3
Supplemental Table 3: Loading values from Principal Component Analysis (PCA) of metabolites assessed cultures of human stool cultured with inulin fractions.
[truncated: 231 more rows]

[truncated: 1 more sheets: Supplemental Table 4]
